# Supplementary material for: High-throughput interaction screens illuminate the role of c-di-AMP in cyanobacterial nighttime survival
Source: PLoS Genet. 2018 Apr 2;14(4):e1007301. doi: 10.1371/journal.pgen.1007301 (PMC5897029; doi:10.1371/journal.pgen.1007301)
Supplement: S1 Dataset — (XLSX) [file pgen.1007301.s009.xlsx]

## Sheet: Sheet1
Gene_ID	Name	Description	Interaction_Score	p_Value	False_Discovery_Rate	Interaction_Call
Synpcc7942_1134		hypothetical protein	-1.73852	0.0127522	0.0352469
Synpcc7942_0532		hypothetical protein	-1.72343	0.000136	0.00106358	Aggravating
Synpcc7942_0764		transcriptional regulator, XRE family	-1.69693	0.0311553	0.0703744
Synpcc7942_1081		hypothetical protein	-1.46443	2.75e-05	0.000309	Aggravating
Synpcc7942_1701		hypothetical protein	-1.46182	0.000505	0.00301772	Aggravating
Synpcc7942_1810	dfa3	flavoprotein	-1.3977	1.07e-26	2.29e-24	Aggravating
Synpcc7942_1080		K+ transporter Trk	-1.37534	2.7e-06	4.77e-05	Aggravating
Synpcc7942_1184		6-pyruvoyl-tetrahydropterin synthase-like protein	-1.37144	1.02e-16	1.03e-14	Aggravating
Synpcc7942_1912a	psaM	photosystem I reaction center subunit XII	-1.35748	0.026777	0.0624687
Synpcc7942_0472		Exodeoxyribonuclease VII small subunit	-1.35202	0.00614302	0.0206531
Synpcc7942_2061	pipX	hypothetical protein	-1.33842	0.00278772	0.0111975
Synpcc7942_1809	dfa1	flavoprotein	-1.31912	2.28e-37	1.46e-34	Aggravating
Synpcc7942_0081		RNA-binding S4	-1.31854	0.00302878	0.0117957
Synpcc7942_2469		hypothetical protein	-1.31646	8.21e-11	5.09e-09	Aggravating
Synpcc7942_1007	fumC	fumarate hydratase	-1.30872	2.35e-12	1.88e-10	Aggravating
Synpcc7942_0383		hypothetical protein	-1.29496	6.89e-05	0.000652	Aggravating
Synpcc7942_0113	petL	cytochrome b6f complex subunit PetL	-1.26255	0.0594644	0.113927
Synpcc7942_0906		hypothetical protein	-1.24776	0.0879382	0.152798
Synpcc7942_0425		hypothetical protein	-1.21253	0.0289183	0.0662568
Synpcc7942_0052		hypothetical protein	-1.20121	0.00203648	0.00881305	Aggravating
Synpcc7942_0287		hypothetical protein	-1.19391	0.00669289	0.0221558
Synpcc7942_0341		hypothetical protein	-1.19096	0.000101	0.000857	Aggravating
Synpcc7942_1317	mntA	ATPase	-1.14032	1.07e-14	1.03e-12	Aggravating
Synpcc7942_2182		hypothetical protein	-1.13914	0.0372975	0.0804621
Synpcc7942_2487		hypothetical protein	-1.13326	0.0164382	0.0428822
Synpcc7942_0704	act	Chloramphenicol O-acetyltransferase	-1.12804	0.0153577	0.0406714
Synpcc7942_2023		hypothetical protein	-1.1226	0.0100431	0.0297573
Synpcc7942_1798		hypothetical protein	-1.1039	0.00804923	0.0255869
Synpcc7942_1145		Glutaredoxin-related protein	-1.08992	0.000229	0.00160765	Aggravating
Synpcc7942_1679	psb28	photosystem II reaction center W protein	-1.06796	9.08e-05	0.000789	Aggravating
Synpcc7942_1996		hypothetical protein	-1.0673	7.31e-06	0.000109	Aggravating
Synpcc7942_0726		hypothetical protein	-1.06469	1.42e-06	2.77e-05	Aggravating
Synpcc7942_0437		putative glutathione peroxidase	-1.05968	0.0622484	0.117751
Synpcc7942_1005		HAD-superfamily hydrolase subfamily IA, variant 3	-1.059	9e-05	0.000789	Aggravating
Synpcc7942_0658		hypothetical protein	-1.05646	0.0134268	0.0366185
Synpcc7942_0773	ycf52	conserved hypothetical protein YCF52	-1.05601	3.95e-05	0.000421	Aggravating
Synpcc7942_2355		hypothetical protein	-1.03188	1.45e-06	2.81e-05	Aggravating
Synpcc7942_2104	cynS	cyanate hydratase	-1.00854	0.00317642	0.0121247
Synpcc7942_0168		hypothetical protein	-1.00266	6.67e-11	4.27e-09	Aggravating
Synpcc7942_1120		hypothetical protein	-1.00081	0.04015	0.084499
Synpcc7942_1908		hypothetical protein	-0.988978	0.00103212	0.00525643
Synpcc7942_0170		hypothetical protein	-0.981137	0.00806442	0.0255929
Synpcc7942_2038		transcriptional regulator, XRE family with cupin sensor domain	-0.981008	0.0030686	0.0118832
Synpcc7942_0761		hypothetical protein	-0.979081	0.0077517	0.0248054
Synpcc7942_0487	lepB	thylakoidal processing peptidase. Serine peptidase. MEROPS family S26A	-0.977311	0.0679336	0.125474
Synpcc7942_2338		hypothetical protein	-0.962915	2.17e-13	1.99e-11
Synpcc7942_2450	pilQ	general secretion pathway protein D	-0.948502	1.64e-51	3.16e-48
Synpcc7942_1828		hypothetical protein	-0.941098	0.00450658	0.016143
Synpcc7942_2069	pilC	fimbrial assembly protein PilC-like	-0.93777	6.82e-12	5.16e-10
Synpcc7942_2071	pilB1	ATPase	-0.935919	1.42e-50	1.36e-47
Synpcc7942_2451	pilO	putative type IV pilus assembly protein PilO	-0.931588	7.34e-18	8.8e-16
Synpcc7942_2486		hypothetical protein	-0.925445	8.45e-34	2.32e-31
Synpcc7942_2352	lrtA	sigma 54 modulation protein / SSU ribosomal protein S30P	-0.92328	0.0923065	0.158272
Synpcc7942_0953		hypothetical protein	-0.92256	0.000243	0.00167281
Synpcc7942_0355	rbfA	ribosome-binding factor A	-0.918235	6.05e-06	9.45e-05
Synpcc7942_1652		Elongator protein 3/MiaB/NifB	-0.910983	8.01e-21	1.18e-18
Synpcc7942_0979		hypothetical protein	-0.90587	0.0016005	0.00738063
Synpcc7942_2397		hypothetical protein	-0.905202	1.93e-05	0.000246
Synpcc7942_0589		Fe-S-cluster oxidoreductase-like	-0.896988	0.0394684	0.0839196
Synpcc7942_2453	pilM	type IV pilus assembly protein PilM	-0.896619	2.82e-36	1.35e-33
Synpcc7942_1926		hypothetical protein	-0.895535	3e-06	5.14e-05
Synpcc7942_2452		Tfp pilus assembly protein PilN-like	-0.894294	8.93e-21	1.23e-18
Synpcc7942_2367		hypothetical protein	-0.894292	1.79e-06	3.4e-05
Synpcc7942_1561		hypothetical protein	-0.884947	0.00608828	0.0205079
Synpcc7942_1933	fni	isopentenyl pyrophosphate isomerase	-0.879515	4.54e-07	1.05e-05
Synpcc7942_2604	ctaE	cytochrome c oxidase subunit III	-0.879272	0.0710178	0.129861
Synpcc7942_2001	minC	septum formation inhibitor	-0.879027	7.57e-05	0.000703
Synpcc7942_1504		hypothetical protein	-0.878376	0.000151	0.00114819
Synpcc7942_1250	psaF	photosystem I reaction center subunit III precursor	-0.872723	0.00478253	0.0168795
Synpcc7942_2512		hypothetical protein	-0.872019	4.67e-17	4.99e-15
Synpcc7942_0140		hypothetical protein	-0.870576	0.00115713	0.00571128
Synpcc7942_1564		hypothetical protein	-0.870479	0.00140404	0.00663977
Synpcc7942_0572		hypothetical protein	-0.867829	0.0250137	0.0597341
Synpcc7942_1412		hypothetical protein	-0.85893	0.00112643	0.00564719
Synpcc7942_1032		hypothetical protein	-0.851606	0.000371	0.00235892
Synpcc7942_0003	purL	phosphoribosylformylglycinamidine synthase II	-0.850988	0.132547	0.21243
Synpcc7942_0862		hypothetical protein	-0.849231	1.53e-12	1.28e-10
Synpcc7942_1033		hypothetical protein	-0.848699	0.00271606	0.0109786
Synpcc7942_2516		hypothetical protein	-0.847961	0.0470261	0.0952428
Synpcc7942_0491		hypothetical protein	-0.844112	0.0158184	0.0416046
Synpcc7942_1695		hypothetical protein	-0.842654	0.013448	0.0366243
Synpcc7942_1434		hypothetical protein	-0.841364	0.000187	0.00134886
Synpcc7942_2459		hypothetical protein	-0.841192	0.0135692	0.036902
Synpcc7942_0302		Phospholipase D/Transphosphatidylase	-0.829872	6.01e-28	1.44e-25
Synpcc7942_0648		hypothetical protein	-0.82686	0.0732557	0.133192
Synpcc7942_0318		hypothetical protein	-0.82393	0.0122588	0.0344394
Synpcc7942_2157		hypothetical protein	-0.820456	0.0286692	0.0660011
Synpcc7942_0266	dnaJ4	Heat shock protein DnaJ-like	-0.819372	1.24e-08	4.66e-07
Synpcc7942_1975		hypothetical protein	-0.819329	0.000737	0.00402089
Synpcc7942_1088	petE	plastocyanin	-0.803252	0.00311104	0.0119464
Synpcc7942_0916		hypothetical protein	-0.796867	0.296316	0.393176
Synpcc7942_1437		hypothetical protein	-0.79512	0.0225121	0.0549215
Synpcc7942_1266	rdgB	Ham1-like protein	-0.79357	2.99e-05	0.000329
Synpcc7942_1657		hypothetical protein	-0.791951	0.0480068	0.0964152
Synpcc7942_1628		hypothetical protein	-0.791463	0.00635223	0.0211807
Synpcc7942_0607		hypothetical protein	-0.787533	0.0271325	0.0630682
Synpcc7942_2178		hypothetical protein	-0.78075	0.0251453	0.059974
Synpcc7942_1167		hypothetical protein	-0.780152	0.000723	0.00396483
Synpcc7942_0444		hypothetical protein	-0.777662	8.27e-05	0.000742
Synpcc7942_1953		6-pyruvoyl tetrahydrobiopterin synthase	-0.77525	5.72e-05	0.000564
Synpcc7942_0363		hypothetical protein	-0.767527	0.0148577	0.0395655
Synpcc7942_1460		hypothetical protein	-0.763321	0.0410514	0.0855398
Synpcc7942_0860		CheW protein	-0.761043	0.000172	0.00126204
Synpcc7942_1904	hlyD	hemolysin secretion protein-like	-0.760145	0.014317	0.0384995
Synpcc7942_1411		hypothetical protein	-0.759817	1.58e-05	0.000207
Synpcc7942_1201		probable glycosyltransferase	-0.757355	6.3e-10	3.39e-08
Synpcc7942_2124	bcp	acetylpolyamine aminohydolase	-0.755058	1.06e-05	0.00015
Synpcc7942_0171	cysM	cysteine synthase A	-0.751512	9.38e-10	4.5e-08
Synpcc7942_1591	nbp1	RNA binding S1	-0.750999	0.000503	0.00301772
Synpcc7942_2240	ycf52	conserved hypothetical protein YCF52	-0.75088	0.160232	0.244746
Synpcc7942_1889		hypothetical protein	-0.750837	2.06e-09	9.42e-08
Synpcc7942_0069		hypothetical protein	-0.745671	0.00159828	0.00738063
Synpcc7942_1344	ndhI	NADH dehydrogenase subunit I	-0.744485	0.0246953	0.0592686
Synpcc7942_1279		hypothetical protein	-0.742627	0.0209243	0.0515721
Synpcc7942_1314	ftsH	FtsH-2 peptidase. Metallo peptidase. MEROPS family M41	-0.742448	2e-11	1.37e-09
Synpcc7942_0200		hypothetical protein	-0.741029	0.000479	0.0028947
Synpcc7942_1765		hypothetical protein	-0.740163	0.00378969	0.0141561
Synpcc7942_1139		hypothetical protein	-0.737947	3.08e-23	5.91e-21
Synpcc7942_0817		putative ferric uptake regulator, FUR family	-0.737468	5.7e-05	0.000564
Synpcc7942_0577		hypothetical protein	-0.736609	0.021684	0.0531715
Synpcc7942_1442		hypothetical protein	-0.736423	0.00414588	0.01522
Synpcc7942_2364		hypothetical protein	-0.735374	0.00122376	0.00595547
Synpcc7942_2273		hypothetical protein	-0.733621	4.95e-13	4.32e-11
Synpcc7942_0201	ccoO	hypothetical protein	-0.732676	6.57e-06	0.0001
Synpcc7942_0316	digD	hypothetical protein	-0.731815	0.00982421	0.0293808
Synpcc7942_1914		hypothetical protein	-0.731407	8.01e-05	0.000725
Synpcc7942_2403		hypothetical protein	-0.727836	0.00201679	0.00876072
Synpcc7942_0063		dual specificity protein phosphatase	-0.727659	0.00374922	0.0140411
Synpcc7942_0417		ATPase	-0.725672	0.00016	0.00120268
Synpcc7942_2039		hypothetical protein	-0.725344	0.00226012	0.00960053
Synpcc7942_0114		hypothetical protein	-0.724905	0.00183564	0.00819633
Synpcc7942_2490	miaA	tRNA delta(2)-isopentenylpyrophosphate transferase	-0.72408	6.98e-12	5.16e-10
Synpcc7942_1876		hypothetical protein	-0.723991	0.00520879	0.0180848
Synpcc7942_0055		hypothetical protein	-0.722764	0.133755	0.21383
Synpcc7942_2404		hypothetical protein	-0.720133	1.42e-11	1.01e-09
Synpcc7942_1429		hypothetical protein	-0.717482	0.00478217	0.0168795
Synpcc7942_2092	ndhD3	proton-translocating NADH-quinone oxidoreductase, chain M	-0.717199	4.76e-07	1.08e-05
Synpcc7942_0011		hypothetical protein	-0.716494	0.000103	0.000865
Synpcc7942_1316	mntC	Mn transporter MntC	-0.715774	2.7e-22	4.71e-20
Synpcc7942_1062		hypothetical protein	-0.71396	0.0535046	0.104612
Synpcc7942_1515		protein serine/threonine phosphatase	-0.713584	5.4e-05	0.000545
Synpcc7942_2013		hypothetical protein	-0.711575	0.000163	0.00121265
Synpcc7942_1571	smpX	MIP family channel proteins	-0.711479	0.0240327	0.0579684
Synpcc7942_2517		hypothetical protein	-0.709972	0.0016816	0.00770565
Synpcc7942_0602		hypothetical protein	-0.7076	0.00392239	0.0145949
Synpcc7942_1165		hypothetical protein	-0.704473	0.107652	0.179576
Synpcc7942_1997	hliA	high light-inducible protein	-0.704369	0.0464394	0.0944531
Synpcc7942_0183		hypothetical protein	-0.704157	0.00232813	0.00980266
Synpcc7942_2533		hypothetical protein	-0.704065	0.00330055	0.0125486
Synpcc7942_1698		putative transcriptional regulator	-0.703852	0.00765084	0.0245236
Synpcc7942_2591		hypothetical protein	-0.702806	5.72e-09	2.39e-07
Synpcc7942_2474		hypothetical protein	-0.702421	0.0116316	0.0331839
Synpcc7942_0703	smf	DNA processing protein DprA, putative	-0.701982	3.46e-20	4.43e-18
Synpcc7942_2458	comE	ComEC/Rec2-related protein	-0.699588	3.1e-34	1.19e-31
Synpcc7942_1945	uvrC	excinuclease ABC subunit C	-0.697899	0.000179	0.00131214
Synpcc7942_2097		hypothetical protein	-0.69741	1.59e-05	0.000207
Synpcc7942_0372		hypothetical protein	-0.696219	0.00163066	0.0074901
Synpcc7942_1992	eIF2BA	translation initiation factor 2B subunit I family (IF-2BI)	-0.695504	0.000342	0.00221855
Synpcc7942_1880		hypothetical protein	-0.695262	0.236459	0.330183
Synpcc7942_2288		Phosphatase kdsC	-0.695217	0.000463	0.0028062
Synpcc7942_0120		Cytosine/adenosine deaminase-like	-0.69518	0.00219834	0.00940049
Synpcc7942_2603	ctaD	Cytochrome-c oxidase	-0.695126	0.00262977	0.0106974
Synpcc7942_1879	moxR	MoxR protein-like	-0.692503	0.000274	0.00184364
Synpcc7942_0668		hypothetical protein	-0.691466	0.149854	0.232783
Synpcc7942_0900	gifA	hypothetical protein	-0.690823	0.0599449	0.114408
Synpcc7942_0956		hypothetical protein	-0.689227	0.000657	0.00370058
Synpcc7942_0115		hypothetical protein	-0.688022	0.00123141	0.00597047
Synpcc7942_0540		hypothetical protein	-0.685704	0.0564541	0.109487
Synpcc7942_2091	ndhF3	NAD(P)H-quinone oxidoreductase subunit F	-0.685189	6.52e-08	2.05e-06
Synpcc7942_0007		hypothetical protein	-0.684963	0.00114523	0.00568178
Synpcc7942_1017		hypothetical protein	-0.684335	0.00077	0.00416535
Synpcc7942_1670		hypothetical protein	-0.678578	0.0627436	0.118338
Synpcc7942_2479		pilin-like protein	-0.678544	0.0405491	0.0849938
Synpcc7942_1242	ntcB	transcriptional regulator, LysR family	-0.67747	2.2e-07	5.7e-06
Synpcc7942_2253		Glutamate--cysteine ligase, putative	-0.676953	6.43e-07	1.4e-05
Synpcc7942_0688		transcriptional regulator, ArsR family	-0.675827	0.0245698	0.0590414
Synpcc7942_1693	divK	response regulator receiver domain protein (CheY-like)	-0.674726	0.00225906	0.00960053
Synpcc7942_1183		hypothetical protein	-0.674318	0.00286336	0.0114534
Synpcc7942_2011	ycf56	Ribonuclease Z	-0.673819	0.135475	0.215502
Synpcc7942_1298		diguanylate cyclase (GGDEF domain)	-0.673357	0.000891	0.00471081
Synpcc7942_0174		hypothetical protein	-0.673134	6.15e-06	9.53e-05
Synpcc7942_1623		hypothetical protein	-0.672842	0.000115	0.000927772
Synpcc7942_1958		hypothetical protein	-0.672343	0.0313789	0.0707131
Synpcc7942_1937	msrA	peptide methionine sulfoxide reductase	-0.672125	4.93e-06	7.75e-05
Synpcc7942_2335	fbp	fructose-1,6-bisphosphatase	-0.671389	4.26e-07	9.97e-06
Synpcc7942_2132	manB	phosphoglucosamine mutase	-0.669718	0.000673	0.00377388
Synpcc7942_1301	recQ	ATP-dependent DNA helicase RecQ	-0.669684	4.08e-22	6.53e-20
Synpcc7942_1396		hypothetical protein	-0.668597	0.0119081	0.0337221
Synpcc7942_0149		methylated-DNA--protein-cysteine methyltransferase	-0.6673	0.000908	0.00475815
Synpcc7942_0261	rimI	ribosomal-protein-alanine acetyltransferase	-0.665917	0.000903	0.00475049
Synpcc7942_0837		hypothetical protein	-0.665814	0.0354113	0.0771733
Synpcc7942_2294		hypothetical protein	-0.665095	1.14e-06	2.32e-05
Synpcc7942_0867		hypothetical protein	-0.663375	0.0400815	0.084499
Synpcc7942_0448		YUP8H12.25 {{Arabidopsis thaliana}}-type protein. Metallo peptidase. MEROPS family M50B	-0.663092	6.37e-07	1.4e-05
Synpcc7942_1596	acdS	short chain dehydrogenase	-0.662448	0.000853	0.00455079
Synpcc7942_0829		Lipoproteins-like	-0.661787	0.0316301	0.0711123
Synpcc7942_1981		hypothetical protein	-0.660586	1.33e-07	3.76e-06
Synpcc7942_B2646		two-component sensor histidine kinase	-0.659238	7.68e-34	2.32e-31
Synpcc7942_2328		TPR repeat	-0.658151	7.3e-10	3.69e-08
Synpcc7942_0567		hypothetical protein	-0.657784	1.49e-07	4.16e-06
Synpcc7942_1206		hypothetical protein	-0.654956	0.198728	0.289014
Synpcc7942_0303		response regulator receiver domain protein (CheY-like)	-0.654189	0.00013	0.00102111
Synpcc7942_1276	gtrC	extracellular solute-binding protein, family 3	-0.653577	5.47e-05	0.000548
Synpcc7942_0123		hypothetical protein	-0.650435	0.295856	0.393109
Synpcc7942_0789		hypothetical protein	-0.648855	0.0252854	0.0600841
Synpcc7942_0720		hypothetical protein	-0.648174	0.144477	0.225892
Synpcc7942_1934	dacB	D-alanyl-D-alanine carboxypeptidase/D-alanyl-D-alanine-endopeptidase	-0.643949	4.06e-07	9.62e-06
Synpcc7942_2037		hypothetical protein	-0.643859	0.0025081	0.0103338
Synpcc7942_2323	grxC	Glutaredoxin, GrxC	-0.643752	0.0728251	0.13266
Synpcc7942_2129		iron-sulfur cluster binding protein	-0.643259	0.00253476	0.0104213
Synpcc7942_0116	cscK	fructokinase	-0.642699	0.0035556	0.0134385
Synpcc7942_0344		probable peptidase	-0.642407	0.000424	0.00264681
Synpcc7942_1218	kaiA	circadian clock protein KaiA	-0.640823	0.000108	0.000893
Synpcc7942_0909	ycf57	HesB/YadR/YfhF	-0.638169	0.0015387	0.0072056
Synpcc7942_2593		hypothetical protein	-0.637417	0.000243	0.00167281
Synpcc7942_2059	cdv2	hypothetical protein	-0.637332	1.57e-05	0.000207
Synpcc7942_1796		hypothetical protein	-0.63647	0.0846028	0.148616
Synpcc7942_2445	sphX	Phosphate binding protein	-0.635357	0.00296782	0.0117489
Synpcc7942_2413		hypothetical protein	-0.634694	0.103684	0.174014
Synpcc7942_1970		N-acyl-L-amino acid amidohydrolase	-0.633467	0.057351	0.110779
Synpcc7942_1318	mntB	manganese transport system membrane protein MntB	-0.632007	6.11e-09	2.49e-07
Synpcc7942_0709		hypothetical protein	-0.631945	0.0416669	0.0865716
Synpcc7942_1916	sppA	signal peptide peptidase A. Serine peptidase. MEROPS family S49	-0.63177	0.000183	0.00133365
Synpcc7942_1784	sigF2	RNA polymerase sigma factor SigF	-0.631767	1.3e-10	7.54e-09
Synpcc7942_2590	digC	pilin-like protein-like	-0.631165	8.86e-11	5.32e-09
Synpcc7942_0431		hypothetical protein	-0.627687	1.57e-07	4.23e-06
Synpcc7942_1947		hypothetical protein	-0.6274	2.69e-07	6.71e-06
Synpcc7942_2111		xylose repressor	-0.624567	0.000111	0.00091
Synpcc7942_1807	mutT	mutator MutT-like	-0.624429	0.00300537	0.011782
Synpcc7942_2547		hypothetical protein	-0.624	0.155688	0.239327
Synpcc7942_0880		hypothetical protein	-0.621627	0.00273697	0.0110399
Synpcc7942_1500	prmA	ribosomal protein L11 methyltransferase	-0.62048	1.72e-05	0.000223
Synpcc7942_2295		hypothetical protein	-0.619338	4.2e-05	0.000439
Synpcc7942_0908		hypothetical protein	-0.617537	0.004164	0.0152574
Synpcc7942_1562	draG	ADP-ribosylglycohydrolase-like	-0.616735	0.000162	0.00121265
Synpcc7942_1397		hypothetical protein	-0.614684	0.000581	0.00336087
Synpcc7942_1834		hypothetical protein	-0.613417	0.00302783	0.0117957
Synpcc7942_0748		Phage major tail tube protein	-0.613384	0.00014	0.00108072
Synpcc7942_0826		hypothetical protein	-0.612508	0.000425	0.00264681
Synpcc7942_0312		hypothetical protein	-0.612387	2.65e-05	0.000305
Synpcc7942_0050		hypothetical protein	-0.611001	0.00125008	0.00604574
Synpcc7942_2387		hypothetical protein	-0.609588	0.000108	0.000893
Synpcc7942_1339		hypothetical protein	-0.608129	0.0923255	0.158272
Synpcc7942_1417		hypothetical protein	-0.605072	5.51e-05	0.000548
Synpcc7942_2485		hypothetical protein	-0.604046	0.000139	0.00107678
Synpcc7942_1902		putative glycosyltransferase	-0.603957	0.147879	0.230088
Synpcc7942_1536	gat	probable amidotransferase	-0.602859	0.00126036	0.00606491
Synpcc7942_1203		hypothetical protein	-0.602455	0.00306983	0.0118832
Synpcc7942_1775		phosphate starvation-induced protein	-0.602417	0.00302378	0.0117957
Synpcc7942_0834		hypothetical protein	-0.60232	0.00725399	0.0235264
Synpcc7942_1686	sbpA	Thiosulphate-binding protein	-0.602133	0.0060719	0.0204887
Synpcc7942_1152		rare lipoprotein A	-0.601187	3.97e-06	6.51e-05
Synpcc7942_2492	livF	ATPase	-0.600466	0.00173456	0.0078732
Synpcc7942_1949		hypothetical protein	-0.600034	0.387295	0.484749
Synpcc7942_0522		hypothetical protein	-0.599689	0.0231785	0.0563325
Synpcc7942_1756		hypothetical protein	-0.599055	0.114403	0.188544
Synpcc7942_2379	thiD	phosphomethylpyrimidine kinase	-0.598466	0.0006	0.00340666
Synpcc7942_0724		hypothetical protein	-0.598447	0.000914	0.00475815
Synpcc7942_2282		GAF sensor signal transduction histidine kinase	-0.598417	1.94e-07	5.11e-06
Synpcc7942_0214		hypothetical protein	-0.598112	1.27e-06	2.52e-05
Synpcc7942_0253		hypothetical protein	-0.597854	0.00993787	0.0295299
Synpcc7942_1674		hypothetical protein	-0.597106	0.0472123	0.0953182
Synpcc7942_1731		hypothetical protein	-0.596996	0.00712813	0.0231966
Synpcc7942_0219		hypothetical protein	-0.592905	0.0263349	0.0616507
Synpcc7942_1634		hypothetical protein	-0.591295	0.298134	0.395042
Synpcc7942_2560		Acetyltransferase, GNAT family	-0.591162	0.00942066	0.028571
Synpcc7942_0414		hypothetical protein	-0.590264	6.35e-10	3.39e-08
Synpcc7942_2085		probable anion transporting ATPase	-0.589813	9.49e-06	0.000138
Synpcc7942_0265		hypothetical protein	-0.589405	0.0855521	0.149658
Synpcc7942_0389		hypothetical protein	-0.589056	0.0120551	0.0340881
Synpcc7942_2324	gshB	glutathione synthetase	-0.589014	1.97e-05	0.000248
Synpcc7942_0267	gidB	glucose-inhibited division protein B	-0.588673	0.00154755	0.00722944
Synpcc7942_0223		hypothetical protein	-0.588458	0.0447469	0.0915927
Synpcc7942_0938		transcriptional regulator, ArsR family	-0.588188	0.00704014	0.0230667
Synpcc7942_0429		hypothetical protein	-0.587354	0.00278436	0.0111975
Synpcc7942_1391	comM	Mg chelatase-related protein	-0.587334	2.71e-17	3.06e-15
Synpcc7942_0937		hypothetical protein	-0.587229	0.00291191	0.0115993
Synpcc7942_0687		hypothetical protein	-0.586627	1.53e-08	5.42e-07
Synpcc7942_1006		TPR repeat	-0.586422	0.0017066	0.00778306
Synpcc7942_0744		hypothetical protein	-0.584323	4.71e-07	1.08e-05
Synpcc7942_1483		hypothetical protein	-0.583973	0.016613	0.0432794
Synpcc7942_C2656	#N/A	#N/A	-0.582134	7.68e-09	3.01e-07
Synpcc7942_0162		hypothetical protein	-0.581406	0.00993428	0.0295299
Synpcc7942_1663		hypothetical protein	-0.58124	0.0143073	0.0384995
Synpcc7942_0882	lon	Peptidase S16, lon-like	-0.58025	0.0328042	0.0727298
Synpcc7942_1375		hypothetical protein	-0.580037	0.0030999	0.0119275
Synpcc7942_1463	somB	probable porin	-0.579702	1.53e-08	5.42e-07
Synpcc7942_1728		hypothetical protein	-0.578301	0.000688	0.00380804
Synpcc7942_1128		hypothetical protein	-0.577456	0.0117799	0.0334577
Synpcc7942_1215		acyl-CoA dehydrogenase family protein-like	-0.576846	2.51e-05	0.000292
Synpcc7942_0627		hypothetical protein	-0.575899	0.000853	0.00455079
Synpcc7942_0072		hypothetical protein	-0.575063	4.15e-06	6.69e-05
Synpcc7942_1989		cation diffusion facilitator family transporter	-0.574983	0.00851991	0.0264269
Synpcc7942_2447		hypothetical protein	-0.574262	0.0385291	0.0825623
Synpcc7942_0471	lacG	ABC-type sugar transport system permease component-like	-0.574232	0.00198355	0.00871491
Synpcc7942_2382	hemN	coproporphyrinogen III oxidase	-0.574217	9.3e-05	0.000804
Synpcc7942_1976	ndhD	NAD(P)H-quinone oxidoreductase subunit D	-0.572765	7.94e-05	0.000722
Synpcc7942_1110		response regulator receiver domain protein (CheY-like)	-0.572517	0.000592	0.00337463
Synpcc7942_1419	chlL	protochlorophyllide reductase iron-sulfur ATP-binding protein	-0.572362	0.0256511	0.0607277
Synpcc7942_1903		hypothetical protein	-0.572061	0.129532	0.208118
Synpcc7942_0044		hypothetical protein	-0.57187	4.22e-09	1.8e-07
Synpcc7942_1200		hypothetical protein	-0.570939	2.4e-05	0.000284279
Synpcc7942_1892		Rhodanese-like	-0.570208	0.00470336	0.016723
Synpcc7942_1370		hypothetical protein	-0.569985	0.0483649	0.0969317
Synpcc7942_1838	chlB	light-independent protochlorophyllide reductase subunit B	-0.569984	3.26e-05	0.000356
Synpcc7942_2257		hypothetical protein	-0.567956	0.319992	0.41625
Synpcc7942_2380		hypothetical protein	-0.567526	0.0106467	0.0310664
Synpcc7942_2333	opcA	opcA protein	-0.567267	0.000236	0.00164794
Synpcc7942_1400		Endo-1,4-beta-xylanase	-0.566553	7.7e-05	0.000708
Synpcc7942_0989		hypothetical protein	-0.565744	0.00300687	0.011782
Synpcc7942_1451		hypothetical protein	-0.565691	0.000901	0.00475049
Synpcc7942_1190	lap	leucyl aminopeptidase	-0.565177	2.69e-06	4.77e-05
Synpcc7942_2138		hypothetical protein	-0.565	0.362884	0.460691
Synpcc7942_1581		Peptidase M14, carboxypeptidase A	-0.564882	0.000127	0.00101503
Synpcc7942_1341		hypothetical protein	-0.564577	4.4e-06	7.04e-05
Synpcc7942_0087		hypothetical protein	-0.563308	2.3e-07	5.89e-06
Synpcc7942_2372		hypothetical protein	-0.563278	0.000101	0.000857
Synpcc7942_1207		Addiction module toxin, Txe/YoeB	-0.562577	0.172959	0.259034
Synpcc7942_1540	isiC	hypothetical protein	-0.562249	0.122067	0.198449
Synpcc7942_2186	nha7	probable Na+/H+-exchanging protein	-0.561367	2.54e-08	8.27e-07
Synpcc7942_0497		hypothetical protein	-0.561197	0.0579943	0.111796
Synpcc7942_1130		protein serine/threonine phosphatase	-0.560903	8.13e-10	4e-08
Synpcc7942_0157		hypothetical protein	-0.560771	0.00707772	0.0231109
Synpcc7942_1228		hypothetical protein	-0.560735	0.00651227	0.0216325
Synpcc7942_2594		hypothetical protein	-0.560228	0.00386626	0.014414
Synpcc7942_2543		phage SPO1 DNA polymerase-related protein	-0.559865	0.00107168	0.00540058
Synpcc7942_1103		glucosamine-6-phosphate isomerase 2	-0.559806	0.000192	0.00136693
Synpcc7942_1075		hypothetical protein	-0.558498	2.62e-06	4.77e-05
Synpcc7942_1518	pcrA	ATP-dependent helicase PcrA	-0.55827	1.08e-07	3.19e-06
Synpcc7942_2421	ftr1	high-affinity iron transporter	-0.558036	1.49e-06	2.86e-05
Synpcc7942_0347		hypothetical protein	-0.557773	0.00995097	0.0295299
Synpcc7942_0843		hypothetical protein	-0.556394	0.0194501	0.0487521
Synpcc7942_2093	chpY	CO2 hydration protein	-0.55629	0.000105	0.000876
Synpcc7942_2309	2-cys prx	thioredoxin peroxidase	-0.555788	0.0506881	0.100331
Synpcc7942_1162		hypothetical protein	-0.555323	0.000456	0.00277758
Synpcc7942_1486		Protein of unknown function DUF37	-0.55503	0.00424966	0.0154178
Synpcc7942_1233		hypothetical protein	-0.554778	0.124465	0.201402
Synpcc7942_0555		zinc metalloprotease	-0.553786	0.00720483	0.0234066
Synpcc7942_2243	proA	Glutamate-5-semialdehyde dehydrogenase	-0.553504	0.000246	0.00167281
Synpcc7942_0705		hypothetical protein	-0.553458	0.062389	0.117871
Synpcc7942_1329		hypothetical protein	-0.552022	0.0766054	0.137976
Synpcc7942_1842		Transposase, IS605 OrfB	-0.551936	7.23e-06	0.000108
Synpcc7942_1938	arsB	multidrug-efflux transporter	-0.550381	0.00015	0.00114486
Synpcc7942_2444	pstS	Phosphate binding protein	-0.54996	0.124159	0.201169
Synpcc7942_0179		Secretion chaperone CsaA	-0.549746	0.117401	0.192554
Synpcc7942_0520		hypothetical protein	-0.548368	0.00592964	0.0202219
Synpcc7942_2369	acrF	Hydrophobe/amphiphile efflux-1 HAE1	-0.548236	4.91e-10	2.77e-08
Synpcc7942_2578		hypothetical protein	-0.547916	0.00246254	0.0101898
Synpcc7942_0228		hypothetical protein	-0.547649	0.134626	0.214686
Synpcc7942_0373		hypothetical protein	-0.54697	0.0143058	0.0384995
Synpcc7942_2189		hypothetical protein	-0.546159	0.0387071	0.0828385
Synpcc7942_0970	crtD	phytoene dehydrogenase-like	-0.54578	3.48e-06	5.82e-05
Synpcc7942_1770		hypothetical protein	-0.545724	0.0755322	0.136427
Synpcc7942_1972		TPR repeat	-0.544267	0.000454	0.00277758
Synpcc7942_1766	cydB	cytochrome d ubiquinol oxidase, subunit II	-0.542957	0.024409	0.0587283
Synpcc7942_2024		hypothetical protein	-0.54285	0.000184	0.00133651
Synpcc7942_1413		hypothetical protein	-0.542818	0.00180956	0.00815575
Synpcc7942_1381		ATPase	-0.542646	0.00199316	0.00871726
Synpcc7942_0360		hypothetical protein	-0.54175	1.55e-05	0.000207
Synpcc7942_1060		type I restriction-modification	-0.54091	4.85e-05	0.000496
Synpcc7942_0433		hypothetical protein	-0.539835	0.000381	0.0024173
Synpcc7942_0738		Phage baseplate assembly protein V	-0.539126	0.000364	0.0023359
Synpcc7942_2370		hypothetical protein	-0.537845	0.0741309	0.134402
Synpcc7942_1090		hypothetical protein	-0.537167	0.000628	0.0035487
Synpcc7942_1439	ndhD2	NAD(P)H-quinone oxidoreductase subunit D	-0.535142	3.37e-07	8.2e-06
Synpcc7942_1146		hypothetical protein	-0.534921	0.0640234	0.120161
Synpcc7942_1818		hypothetical protein	-0.534884	0.105538	0.176817
Synpcc7942_0561		hypothetical protein	-0.534647	4.05e-05	0.000427
Synpcc7942_1246	crtiso	carotene isomerase	-0.534627	0.00013	0.00102111
Synpcc7942_1849	sigC	RNA polymerase sigma factor SigC	-0.534435	8.13e-08	2.48e-06
Synpcc7942_0096		hypothetical protein	-0.534413	0.0321241	0.0720541
Synpcc7942_0615		Rhodanese-like	-0.534391	0.00975405	0.029308
Synpcc7942_0016		hypothetical protein	-0.533765	0.118186	0.193615
Synpcc7942_2557	hoxU	bidirectional hydrogenase complex protein HoxU	-0.533596	0.0113867	0.0325852
Synpcc7942_2575	mntC	Mn transporter MntC	-0.532356	0.00194789	0.00861738
Synpcc7942_1678		hypothetical protein	-0.532239	0.0142427	0.0384612
Synpcc7942_0966		hypothetical protein	-0.531634	0.00102252	0.00522136
Synpcc7942_1840		hypothetical protein	-0.531135	0.0144745	0.0387601
Synpcc7942_1555		Thf1-like protein	-0.530965	8.08e-07	1.74e-05
Synpcc7942_0304		hypothetical protein	-0.530343	0.00409443	0.0151622
Synpcc7942_0722		hypothetical protein	-0.530203	1.84e-05	0.000235
Synpcc7942_1882	psbU	photosystem II complex extrinsic protein precursor PsuB	-0.529943	0.013155	0.0360822
Synpcc7942_2131	slt	probable soluble lytic transglycosylase	-0.529923	1.55e-08	5.42e-07
Synpcc7942_0698		probable ferredoxin	-0.529301	0.00879618	0.0271959
Synpcc7942_1405		hypothetical protein	-0.529134	0.00757905	0.0244191
Synpcc7942_1641		hypothetical protein	-0.528967	0.00823307	0.0259565
Synpcc7942_1653	gldA	glycerol dehydrogenase	-0.528594	4.82e-05	0.000495
Synpcc7942_1819		hypothetical protein	-0.528154	0.00427834	0.0154376
Synpcc7942_0955		hypothetical protein	-0.527691	0.00284976	0.0114228
Synpcc7942_1544		panthotenate metabolism flavoprotein	-0.527267	0.105896	0.177262
Synpcc7942_2318		hypothetical protein	-0.526914	0.00231928	0.00978687
Synpcc7942_2424		hypothetical protein	-0.526546	0.000961	0.00496047
Synpcc7942_0235		cyclic nucleotide-binding domain (cNMP-BD) protein	-0.526401	0.0158459	0.0416199
Synpcc7942_1019	malQ	4-alpha-glucanotransferase	-0.526331	1.59e-08	5.45e-07
Synpcc7942_2284	todF	2-hydroxy-6-oxohepta-24-dienoate hydrolase	-0.526134	0.000367	0.00234868
Synpcc7942_0311	ksgA	dimethyladenosine transferase	-0.525781	0.00882564	0.0272431
Synpcc7942_2521	gpsA	Nucleotide binding protein, PINc	-0.525404	0.0125284	0.0349124
Synpcc7942_1508		hypothetical protein	-0.525369	0.0003	0.00200921
Synpcc7942_0708		hypothetical protein	-0.525337	0.00175398	0.00792388
Synpcc7942_2344		hypothetical protein	-0.524554	0.000142	0.00109148
Synpcc7942_2258	avtA	valine--pyruvate transaminase	-0.522654	0.000128	0.00101884
Synpcc7942_2374		tRNA-i(6)A37 thiotransferase enzyme MiaB	-0.522635	8.8e-07	1.86e-05
Synpcc7942_2296	glnA	L-glutamine synthetase	-0.522042	3.05e-06	5.19e-05
Synpcc7942_1357		multi-sensor signal transduction histidine kinase	-0.52133	6.95e-10	3.61e-08
Synpcc7942_0499		hydroxyneurosporene-O-methyltransferase	-0.52102	0.000369	0.00235447
Synpcc7942_2101	rfbA	glucose-1-phosphate thymidylyltransferase	-0.520874	0.0118105	0.0334952
Synpcc7942_0640		ATPase	-0.520433	0.0125521	0.0349275
Synpcc7942_0594		hypothetical protein	-0.520238	2.05e-06	3.83e-05
Synpcc7942_0092		hypothetical protein	-0.520165	0.0206311	0.0510947
Synpcc7942_0220	minD	probable cell division inhibitor MinD	-0.519346	0.00615291	0.0206531
Synpcc7942_2052		probable oligopeptides ABC transporter permease protein	-0.519264	0.000448	0.0027662
Synpcc7942_1705	psbI	photosystem II reaction center I protein PsbI	-0.518611	0.228747	0.321754
Synpcc7942_1185		hypothetical protein	-0.517869	0.10608	0.177417
Synpcc7942_0787	phoA	putative purple acid phosphatase	-0.517515	0.000238	0.00165235
Synpcc7942_0217		phosphatase-like	-0.517481	0.000611	0.00346168
Synpcc7942_2147		hypothetical protein	-0.517027	0.0544181	0.105966
Synpcc7942_0279	hoxF	NADH dehydrogenase (quinone)	-0.516971	2.34e-05	0.000284
Synpcc7942_0830	asnC	asparaginyl-tRNA synthetase	-0.516641	4.67e-05	0.000482
Synpcc7942_0952		hypothetical protein	-0.516051	0.0154592	0.0408276
Synpcc7942_1862		hypothetical protein	-0.515619	0.00057	0.00330574
Synpcc7942_0965	amt1	ammonium transporter protein Amt1-like	-0.51554	0.000683	0.00379246
Synpcc7942_0270		TPR repeat	-0.515268	0.000113	0.00092
Synpcc7942_2398		Holliday junction resolvase-like protein	-0.515098	0.0041358	0.0152121
Synpcc7942_1368		hypothetical protein	-0.514924	0.035743	0.0776319
Synpcc7942_1826		mRNA-binding protein	-0.514523	0.000452	0.00277142
Synpcc7942_0500		hypothetical protein	-0.514382	0.0054071	0.0187056
Synpcc7942_1118		mercuric reductase	-0.514021	0.00662724	0.0219763
Synpcc7942_C2654	#N/A	#N/A	-0.51402	2.74e-11	1.81e-09
Synpcc7942_0619		hypothetical protein	-0.513272	0.00850252	0.0264269
Synpcc7942_1095		hypothetical protein	-0.513201	0.180458	0.268079
Synpcc7942_0601		hypothetical protein	-0.512546	0.171383	0.257477
Synpcc7942_0519		hypothetical protein	-0.512416	0.0161309	0.0421954
Synpcc7942_2177	natD	integral membrane protein of the ABC-type Nat permease for neutral amino acids NatD	-0.511949	0.000537	0.00314198
Synpcc7942_1550	umuC	DNA-directed DNA polymerase	-0.51109	2.37e-05	0.000284279
Synpcc7942_0857		CheW protein	-0.510891	0.0436214	0.0899604
Synpcc7942_0370	metY	O-acetylhomoserine/O-acetylserine sulfhydrylase	-0.510718	1.32e-05	0.00018
Synpcc7942_1751		hypothetical protein	-0.510468	0.103501	0.173859
Synpcc7942_1307		putative ABC-2 type transport system permease protein	-0.509304	0.00305276	0.011865
Synpcc7942_0489	aldA	aldehyde dehydrogenase	-0.508787	1.4e-05	0.000189
Synpcc7942_0596		delta(24)-sterol C-methyltransferase	-0.507831	0.000881	0.00467144
Synpcc7942_0056	rfbE	perosamine synthetase	-0.507684	0.129053	0.207697
Synpcc7942_0164		Iojap-related protein	-0.507638	0.0664841	0.123452
Synpcc7942_2153		hypothetical protein	-0.50743	0.305963	0.402362
Synpcc7942_1294		serine/threonine protein kinase	-0.507338	1.13e-05	0.000157
Synpcc7942_1935	pilD	type 4 prepilin peptidase 1. Aspartic peptidase. MEROPS family A24A	-0.507258	1.65e-08	5.55e-07
Synpcc7942_1894	natC	integral membrane protein of the ABC-type Nat permease for neutral amino acids	-0.507056	1.2e-06	2.4e-05
Synpcc7942_1234		hypothetical protein	-0.507007	0.0661021	0.122862
Synpcc7942_1994	masA	2,3-diketo-5-methylthio-1-phosphopentane phosphatase	-0.506854	0.024124	0.0581154
Synpcc7942_1612	pntA	pyridine nucleotide transhydrogenase alpha subunit	-0.506524	4.07e-05	0.000427
Synpcc7942_1066		hypothetical protein	-0.505948	0.146544	0.228538
Synpcc7942_2319		putative plasmid maintenance system antidote protein, XRE family	-0.50536	0.111342	0.184767
Synpcc7942_0251		Exonuclease	-0.505157	0.00103669	0.00526574
Synpcc7942_1820		hypothetical protein	-0.504863	4.04e-05	0.000427
Synpcc7942_2559	rplI	50S ribosomal protein L9	-0.504834	0.136958	0.217501
Synpcc7942_0793		hypothetical protein	-0.503869	0.00234091	0.00983488
Synpcc7942_2511		hypothetical protein	-0.50326	0.00978375	0.0293513
Synpcc7942_0810		hypothetical protein	-0.502917	0.0375758	0.0809715
Synpcc7942_2140		cytidine deaminase	-0.501979	0.0417077	0.0865716
Synpcc7942_0117		thiol methyltransferase 1-like	-0.501084	0.273403	0.369151
Synpcc7942_2436	msrA	peptide methionine sulfoxide reductase	-0.500703	0.400835	0.495878
Synpcc7942_1466	cysM	cysteine synthase	-0.500682	0.00463958	0.0165269
Synpcc7942_1533	sdhB	succinate dehydrogenase/fumarate reductase iron-sulfur subunit	-0.500156	0.00476035	0.0168795
Synpcc7942_1045		amidase enhancer-like	-0.499577	1.93e-06	3.64e-05
Synpcc7942_1672	vanY	vanY D-Ala-D-Ala carboxypeptidase. Metallo peptidase. MEROPS family M15B	-0.498419	0.0124975	0.0348999
Synpcc7942_1664		hypothetical protein	-0.498236	0.0208765	0.0515204
Synpcc7942_0397	lim17	putative neutral invertase	-0.498018	9.06e-05	0.000789
Synpcc7942_2195	cya2	putative adenylate/guanylate cyclase	-0.497592	1.04e-07	3.11e-06
Synpcc7942_2190	msrB	Methionine sulfoxide reductase B	-0.496565	0.0157246	0.0414714
Synpcc7942_0531		TPR repeat	-0.496494	0.0568162	0.109967
Synpcc7942_1414		ATPase	-0.49647	0.0126828	0.0351893
Synpcc7942_2003		hypothetical protein	-0.496123	0.000358	0.00230788
Synpcc7942_0015		putative hydroxylase	-0.494511	0.00398087	0.0147839
Synpcc7942_0662		hypothetical protein	-0.49401	0.0170016	0.0439273
Synpcc7942_1327		hypothetical protein	-0.493655	0.15911	0.24342
Synpcc7942_2325		PBS lyase HEAT-like repeat	-0.493474	0.0144024	0.0386211
Synpcc7942_0165	ycf36	hypothetical protein	-0.492881	0.0189134	0.0475933
Synpcc7942_0763		transcriptional regulator, XRE family	-0.492355	0.0410769	0.0855398
Synpcc7942_0920	psaK1	photosystem I reaction center	-0.492247	0.304435	0.401651
Synpcc7942_1750	ycf35	conserved hypothetical protein YCF35	-0.492176	0.017279	0.0443926
Synpcc7942_0591		membrane protein-like	-0.491975	0.0129495	0.0356715
Synpcc7942_1966		hypothetical protein	-0.491452	0.0353798	0.0771733
Synpcc7942_0503		hypothetical protein	-0.490814	0.180674	0.268079
Synpcc7942_1645	rnc	RNAse III	-0.490037	0.000305	0.00203317
Synpcc7942_0767		hypothetical protein	-0.488993	0.00698839	0.0229651
Synpcc7942_0005		hypothetical protein	-0.488877	7.02e-05	0.000661
Synpcc7942_0691		hypothetical protein	-0.48861	0.028715	0.0660273
Synpcc7942_0863		hypothetical protein	-0.48857	7.62e-05	0.000703
Synpcc7942_1610	pntB	pyridine nucleotide transhydrogenase beta subunit	-0.488325	0.000118	0.000953
Synpcc7942_1247		hypothetical protein	-0.487841	0.0645002	0.120585
Synpcc7942_1199		probable tRNA/rRNA methyltransferase	-0.486698	0.00635421	0.0211807
Synpcc7942_0671		hypothetical protein	-0.486678	0.00457947	0.0163431
Synpcc7942_2329		metal dependent phosphohydrolase	-0.486254	6.22e-05	0.000606
Synpcc7942_1721		PBS lyase HEAT-like repeat	-0.485687	0.0268401	0.06254
Synpcc7942_2558	nifS	cysteine desulfurase NifS	-0.48568	0.000246	0.00167281
Synpcc7942_0934		hypothetical protein	-0.484114	0.000726	0.0039725
Synpcc7942_1656	katG	catalase/peroxidase HPI	-0.483987	6.52e-06	0.0001
Synpcc7942_0364		hypothetical protein	-0.483635	0.00513398	0.0178573
Synpcc7942_0099		hypothetical protein	-0.483227	0.0147242	0.0393739
Synpcc7942_0381		hypothetical protein	-0.4828	0.0793571	0.141735
Synpcc7942_0809		hypothetical protein	-0.482586	3.57e-07	8.57e-06
Synpcc7942_0896	minD	septum site-determining protein MinD	-0.482355	0.0414862	0.0862985
Synpcc7942_0173	cysQ	3'-Phosphoadenosine 5'-phosphosulfate (PAPS) 3'-phosphatase-like	-0.482191	0.000433	0.00269133
Synpcc7942_1906		hypothetical protein	-0.481315	0.0395421	0.0839832
Synpcc7942_2193		metal dependent phosphohydrolase	-0.480736	2.74e-06	4.77e-05
Synpcc7942_0138		Membrane proteins, metalloendopeptidase-like	-0.480711	0.00779298	0.0248961
Synpcc7942_2308	gcvT	glycine cleavage system aminomethyltransferase T	-0.479959	0.00242026	0.01008
Synpcc7942_2080	xfp	putative phosphoketolase	-0.479509	2.22e-05	0.000274
Synpcc7942_2035		hypothetical protein	-0.478982	0.00261921	0.0106854
Synpcc7942_0914		tRNA-(MS(2)IO(6)A)-hydroxylase-like	-0.478816	0.00325089	0.0123843
Synpcc7942_0237		hypothetical protein	-0.478515	0.0080241	0.0255494
Synpcc7942_0528		Lipopolysaccharide biosynthesis proteins LPS	-0.477944	0.0122691	0.0344394
Synpcc7942_0434		hypothetical protein	-0.477894	0.00810741	0.0256622
Synpcc7942_0130		hypothetical protein	-0.477793	0.0342418	0.0752222
Synpcc7942_2489		hypothetical protein	-0.47742	0.0595745	0.113927
Synpcc7942_1153	digE	hypothetical protein	-0.477317	1.55e-07	4.23e-06
Synpcc7942_0498		mannose-1-phosphate guanyltransferase	-0.477147	1.15e-07	3.31e-06
Synpcc7942_0958	purN	phosphoribosylglycinamide formyltransferase	-0.475768	0.0300442	0.0682788
Synpcc7942_1611	pntA	nicotinamide nucleotide transhydrogenase alpha subunit-like	-0.475753	0.0468371	0.0950604
Synpcc7942_1547		hypothetical protein	-0.475318	0.372943	0.471086
Synpcc7942_1963		hypothetical protein	-0.475053	0.00851118	0.0264269
Synpcc7942_0994		hypothetical protein	-0.473539	0.00838383	0.0261909
Synpcc7942_1041		hypothetical protein	-0.473508	0.0498276	0.0991702
Synpcc7942_0865		nucleotide-binding protein	-0.473296	0.0135895	0.0369049
Synpcc7942_0839	merR	Nitrilase	-0.473187	0.000674	0.00377388
Synpcc7942_0652		hypothetical protein	-0.473011	8.61e-05	0.000763
Synpcc7942_0623	trxB	thioredoxin reductase	-0.472927	5.21e-08	1.67e-06
Synpcc7942_1431	rotA	Peptidylprolyl isomerase	-0.472918	0.0897348	0.155077
Synpcc7942_2573	mntB	manganese transport system membrane protein MntB	-0.472747	0.176823	0.263178
Synpcc7942_0969		Carboxymethylenebutenolidase	-0.472726	0.00933751	0.0284572
Synpcc7942_0046		Methylase involved in ubiquinone/menaquinone biosynthesis-like	-0.472111	0.0195395	0.0488706
Synpcc7942_1711		hypothetical protein	-0.471762	0.0127544	0.0352469
Synpcc7942_1767	cydA	cytochrome oxidase d subunit I	-0.471594	0.00092	0.0047732
Synpcc7942_2151		Cellulose synthase (UDP-forming)	-0.471401	0.0543851	0.105966
Synpcc7942_1063		hypothetical protein	-0.471367	0.164265	0.249714
Synpcc7942_2107	cynA	ABC-type nitrate/sulfonate/bicarbonate transport systems periplasmic components-like	-0.469954	0.016664	0.0433172
Synpcc7942_2576		hypothetical protein	-0.469459	1.86e-07	4.96e-06
Synpcc7942_0401	dgkA	diacylglycerol kinase	-0.46877	7.21e-06	0.000108
Synpcc7942_2109		ATPase	-0.468491	0.00142591	0.00672666
Synpcc7942_2448	hflX	GTP-binding protein HflX	-0.468118	3.33e-05	0.000362
Synpcc7942_0530		4Fe-4S cluster binding	-0.468059	0.000319	0.00210957
Synpcc7942_1965	ppx	exopolyphosphatase	-0.467658	6.49e-05	0.00063
Synpcc7942_2419		hypothetical protein	-0.467265	0.0472033	0.0953182
Synpcc7942_2179		putative lipid kinase	-0.467157	0.00203802	0.00881305
Synpcc7942_1320		hypothetical protein	-0.466973	0.00489892	0.0171955
Synpcc7942_C2660	#N/A	#N/A	-0.466642	3.22e-09	1.44e-07
Synpcc7942_1939	gap3	glyceraldehyde-3-phosphate dehydrogenase	-0.466444	0.00425735	0.0154178
Synpcc7942_1569		hypothetical protein	-0.466303	0.0252016	0.0599883
Synpcc7942_0025		hypothetical protein	-0.465894	9.57e-07	1.98e-05
Synpcc7942_1303		hypothetical protein	-0.465652	0.00617525	0.0206919
Synpcc7942_0308	chpX	CO2 hydration protein	-0.46532	0.00262127	0.0106854
Synpcc7942_0135	rapQ	Methylase involved in ubiquinone/menaquinone biosynthesis-like	-0.4653	0.0013167	0.00628873
Synpcc7942_0677	pex	transcriptional regulator, PadR family	-0.465206	0.0037516	0.0140411
Synpcc7942_0879	rhnB	RNase HII	-0.46476	0.0452212	0.0924652
Synpcc7942_1336		hypothetical protein	-0.464087	0.000512	0.00305578
Synpcc7942_2428		biopolymer transport ExbD like protein	-0.463628	0.00170356	0.00778306
Synpcc7942_2077		hypothetical protein	-0.463493	0.258936	0.35562
Synpcc7942_0100		hypothetical protein	-0.463469	0.0106429	0.0310664
Synpcc7942_0354	bgl	Beta-glucosidase-related glycosidase-like	-0.463369	0.00260253	0.0106543
Synpcc7942_1495		hypothetical protein	-0.463147	0.0112473	0.032376
Synpcc7942_0608		hypothetical protein	-0.463032	0.0110911	0.0319744
Synpcc7942_1489	cmpB	nitrate transport permease	-0.463024	0.0325006	0.072318
Synpcc7942_0390	chrA	Chromate transporter	-0.462842	0.00115576	0.00571128
Synpcc7942_0269		hypothetical protein	-0.462685	0.00254309	0.0104332
Synpcc7942_1875		hypothetical protein	-0.462657	0.000157	0.00118461
Synpcc7942_1644		hypothetical protein	-0.462641	0.00196663	0.00866039
Synpcc7942_2276		hypothetical protein	-0.462371	0.0439891	0.0905573
Synpcc7942_1901		putative glycosyltransferase	-0.461792	0.296277	0.393176
Synpcc7942_2301		hypothetical protein	-0.461658	0.0362139	0.078477
Synpcc7942_2401	hspA	heat shock protein Hsp20	-0.461509	0.0519913	0.101965
Synpcc7942_0447	nth	DNA-(apurinic or apyrimidinic site) lyase / endonuclease III	-0.460462	0.0440523	0.0905573
Synpcc7942_2241		hypothetical protein	-0.459004	0.00793671	0.0253131
Synpcc7942_2006	cdv3	hypothetical protein	-0.45887	0.000262	0.00176973
Synpcc7942_1748		hypothetical protein	-0.458789	0.00601804	0.0203873
Synpcc7942_1918	BGluT	UDP-glucose:tetrahydrobiopterin glucosyltransferase	-0.458703	6.56e-05	0.000633
Synpcc7942_2255		hypothetical protein	-0.458638	0.00826264	0.026007
Synpcc7942_2391		oxidoreductase-like	-0.458599	0.0356243	0.0775496
Synpcc7942_1576		chloride channel protein	-0.458443	0.000976	0.00502333
Synpcc7942_1779	recN	DNA repair protein RecN	-0.457499	6.6e-05	0.000633
Synpcc7942_2466		two component transcriptional regulator, winged helix family	-0.457387	0.00174544	0.00790389
Synpcc7942_0108		sulfiredoxin	-0.457297	0.209708	0.301829
Synpcc7942_0546	nha4	Na+/H+ antiporter	-0.457272	2.76e-05	0.000309
Synpcc7942_1528	ycf49	conserved hypothetical protein YCF49	-0.45726	0.0406455	0.0851028
Synpcc7942_0918	aas	long-chain-fatty-acid CoA ligase	-0.457113	3.67e-06	6.07e-05
Synpcc7942_0368	xseA	exodeoxyribonuclease VII large subunit	-0.45698	0.000545	0.00316867
Synpcc7942_0045		TPR repeat	-0.456736	0.00044	0.00272521
Synpcc7942_0068		ATPase	-0.455842	0.000308	0.00204333
Synpcc7942_0621		hypothetical protein	-0.45562	0.000108	0.000893
Synpcc7942_1430		hypothetical protein	-0.455008	0.0106931	0.0311544
Synpcc7942_1025		TPR repeat	-0.454962	0.0855526	0.149658
Synpcc7942_0501		Nucleoside-diphosphate-sugar epimerase-like	-0.454654	0.00834884	0.0261497
Synpcc7942_0872		hypothetical protein	-0.454637	0.100165	0.169292
Synpcc7942_0734		hypothetical protein	-0.454536	4.54e-06	7.21e-05
Synpcc7942_0529	nagB	6-phosphogluconolactonase	-0.454009	0.0130749	0.0359138
Synpcc7942_0132		hypothetical protein	-0.45373	0.000354	0.00228791
Synpcc7942_1256	gst	glutathione S-transferase	-0.453573	0.0323086	0.0722776
Synpcc7942_1710	rpoZ	DNA-directed RNA polymerase subunit omega	-0.453473	0.00834319	0.0261497
Synpcc7942_0242		K+-dependent Na+/Ca+ exchanger related-protein	-0.453466	0.00243511	0.0100995
Synpcc7942_0062	rfbF	glucose-1-phosphate cytidylyltransferase	-0.453043	0.23058	0.323621
Synpcc7942_2215	rpl15	50S ribosomal protein L15	-0.452551	0.0285889	0.0659743
Synpcc7942_1280		hypothetical protein	-0.451849	1.12e-05	0.000156
Synpcc7942_1295		Phospholipid/glycerol acyltransferase	-0.451366	0.000588	0.00336868
Synpcc7942_0693		hypothetical protein	-0.451278	0.00207067	0.00891726
Synpcc7942_0156		phosphoglucomutase	-0.451019	0.00117215	0.00577058
Synpcc7942_1783		hypothetical protein	-0.450707	3.57e-09	1.56e-07
Synpcc7942_1675		hypothetical protein	-0.450303	0.0392858	0.0836427
Synpcc7942_1677		hypothetical protein	-0.450212	0.00121446	0.00593323
Synpcc7942_2363		hypothetical protein	-0.449432	0.124623	0.20141
Synpcc7942_0795		hypothetical protein	-0.449304	0.000102	0.000861
Synpcc7942_0846		hypothetical protein	-0.448944	0.00182159	0.00817161
Synpcc7942_1606		Beta-Ig-H3/fasciclin	-0.448769	0.420608	0.515921
Synpcc7942_1551		hypothetical protein	-0.448393	0.0565868	0.109633
Synpcc7942_1769		hypothetical protein	-0.448374	0.0172946	0.0443926
Synpcc7942_0239	petJ	cytochrome C6 soluble cytochrome f	-0.447927	0.0227035	0.0552764
Synpcc7942_1273		hypothetical protein	-0.447514	2.39e-05	0.000284279
Synpcc7942_1112		ribosomal large subunit pseudouridine synthase D	-0.447046	0.0011265	0.00564719
Synpcc7942_1690		hypothetical protein	-0.446834	0.0853713	0.149658
Synpcc7942_2477	sulA	hypothetical protein	-0.446443	0.00584896	0.0199822
Synpcc7942_2357		hypothetical protein	-0.446372	2.59e-05	0.0003
Synpcc7942_2502		hypothetical protein	-0.446209	0.00358631	0.0135014
Synpcc7942_0435		hypothetical protein	-0.445928	0.0147699	0.0394411
Synpcc7942_1592		creatinine amidohydrolase	-0.445849	0.00300095	0.011782
Synpcc7942_0196		Beta-carotene 15,15'-dioxygenase	-0.445672	0.00127798	0.00613429
Synpcc7942_0756		chain A, D20c mutant of T4 lysozyme	-0.445606	0.0239638	0.0578749
Synpcc7942_2002		hypothetical protein	-0.44482	0.00917688	0.0280567
Synpcc7942_1707	ftn6	cell division protein Ftn6 hypothetical protein	-0.44481	0.00300054	0.011782
Synpcc7942_0780		serine/threonine protein kinase	-0.4448	0.00152533	0.00717774
Synpcc7942_1687	cysT	Sulfate ABC transporter, permease protein CysT	-0.444748	0.00076	0.0041228
Synpcc7942_0714	amiA	Cell wall hydrolase/autolysin	-0.444607	2.24e-05	0.000274
Synpcc7942_0193		hypothetical protein	-0.444593	0.277873	0.374135
Synpcc7942_0750		Phage tail tape measure protein TP901, core region	-0.443865	7.08e-08	2.19e-06
Synpcc7942_2549		hypothetical protein	-0.443247	0.149703	0.232737
Synpcc7942_0898		ferredoxin like protein	-0.44252	0.151966	0.234832
Synpcc7942_2063	surE	stationary phase survival protein SurE	-0.442234	0.00199228	0.00871726
Synpcc7942_2184		hypothetical protein	-0.442102	0.00237314	0.00992685
Synpcc7942_1760	ald	L-alanine dehydrogenase	-0.44201	0.001	0.00511781
Synpcc7942_0733		Phage portal protein, lambda	-0.441896	1.08e-05	0.000152
Synpcc7942_1584		hypothetical protein	-0.439467	0.000704	0.00388468
Synpcc7942_1461	irpB	thiol oxidoreductase-like	-0.439386	0.000255	0.00173061
Synpcc7942_1093	anmK	anhydro-N-acetylmuramic acid kinase	-0.439063	0.0057717	0.0198357
Synpcc7942_1393		histone deacetylase/AcuC/AphA family protein-like	-0.43819	0.000238	0.00165235
Synpcc7942_1040		hypothetical protein	-0.437868	0.0984987	0.166918
Synpcc7942_0858	pixJ1	methyl-accepting chemotaxis sensory transducer with phytochrome sensor	-0.437766	4.51e-05	0.000469
Synpcc7942_0554	ychF	translation-associated GTPase	-0.437282	0.0011426	0.00568178
Synpcc7942_1322	psaE	photosystem I reaction center subunit IV	-0.437123	0.297955	0.395042
Synpcc7942_1733	sufR	transcriptional regulator	-0.43694	0.00160298	0.00738063
Synpcc7942_0992		hypothetical protein	-0.436765	2.07e-08	6.87e-07
Synpcc7942_1356		response regulator receiver domain protein (CheY-like)	-0.436678	0.109338	0.181599
Synpcc7942_0199		hypothetical protein	-0.436561	0.00105887	0.00536419
Synpcc7942_1323	fpg	DNA-(apurinic or apyrimidinic site) lyase / Formamidopyrimidine-DNA glycosylase	-0.436114	0.0125048	0.0348999
Synpcc7942_0283		Dihydrouridine synthase TIM-barrel protein nifR3	-0.435963	0.000777	0.00417705
Synpcc7942_0745		hypothetical protein	-0.435884	8.62e-05	0.000763
Synpcc7942_2144		nuclease (SNase-like)	-0.435198	0.00967902	0.0291536
Synpcc7942_0010		hypothetical protein	-0.435162	0.0293101	0.0669944
Synpcc7942_0268		hypothetical protein	-0.434737	0.00201546	0.00876072
Synpcc7942_1917		permease of the drug/metabolite transporter	-0.434534	9.91e-06	0.000143
Synpcc7942_0080		probable ABC transporter permease protein	-0.434319	0.000331	0.00216755
Synpcc7942_2196		hypothetical protein	-0.433869	0.0196113	0.048901
Synpcc7942_0842	gor	glutathione reductase	-0.433742	0.00045	0.00277142
Synpcc7942_0859		CheA signal transduction histidine kinase	-0.433196	0.000914	0.00475815
Synpcc7942_1272		hypothetical protein	-0.432921	0.0236388	0.0572338
Synpcc7942_0617		hypothetical protein	-0.432516	0.0630448	0.118789
Synpcc7942_1328		hypothetical protein	-0.432319	0.0719962	0.131275
Synpcc7942_0951	nadC	nicotinate-nucleotide pyrophosphorylase	-0.432191	2.96e-07	7.3e-06
Synpcc7942_0204		hypothetical protein	-0.431636	0.0739415	0.134185
Synpcc7942_0077		transcriptional regulator, XRE family	-0.431462	0.0672767	0.124562
Synpcc7942_1661	digA	hypothetical protein	-0.431413	0.0872469	0.151999
Synpcc7942_2183	rnhA	RNase HI	-0.430976	0.00738115	0.0238985
Synpcc7942_2079	ackA	acetate kinase	-0.430942	0.00223132	0.00952029
Synpcc7942_0248		Amino acid ABC transporter, permease protein, 3-TM region, His/Glu/Gln/Arg/opine	-0.430843	5.51e-05	0.000548
Synpcc7942_0521		hypothetical protein	-0.429931	0.0206801	0.0511013
Synpcc7942_0913		N-acetyltransferase-like	-0.429622	0.141453	0.222615
Synpcc7942_1361		hypothetical protein	-0.4295	0.0769834	0.138527
Synpcc7942_1865	ppnK	inorganic polyphosphate/ATP-NAD kinase	-0.428719	0.00477644	0.0168795
Synpcc7942_0054		hypothetical protein	-0.42857	0.216908	0.309638
Synpcc7942_1861	natB	periplasmic binding protein of ABC transporter for natural amino acids	-0.42832	7.34e-05	0.000688
Synpcc7942_1059		hypothetical protein	-0.427646	0.00362606	0.0136243
Synpcc7942_1589	pmbA	putative modulator of DNA gyrase	-0.427608	0.00033	0.00216755
Synpcc7942_1216	kaiC	circadian clock protein KaiC	-0.427419	0.0613994	0.116374
Synpcc7942_1354		putative export protein	-0.426403	0.010118	0.029887
Synpcc7942_0314		succinate dehydrogenase subunit C	-0.426335	0.0169893	0.0439273
Synpcc7942_1823	nblB	PBS lyase HEAT-like repeat	-0.426241	0.0679652	0.125474
Synpcc7942_0638	gloA	Glyoxalase I	-0.425949	0.0598821	0.114402
Synpcc7942_1319		pyrimidine regulatory protein PyrR	-0.425862	0.0106106	0.0310664
Synpcc7942_2175	idiA	transport system substrate-binding protein	-0.425638	0.012495	0.0348999
Synpcc7942_1618		Single-stranded nucleic acid binding R3H	-0.424541	0.202116	0.292656
Synpcc7942_1418	ccmJ	hypothetical protein	-0.423806	0.233443	0.327161
Synpcc7942_1985		hypothetical protein	-0.423795	0.0159278	0.0417208
Synpcc7942_1154		hypothetical protein	-0.423748	2.75e-05	0.000309
Synpcc7942_1629		hypothetical protein	-0.42361	0.0384249	0.082431
Synpcc7942_1723		carotene isomerase	-0.42335	1.97e-05	0.000248
Synpcc7942_0451		esterase	-0.423129	0.0153792	0.0406723
Synpcc7942_2156	glnA	L-glutamine synthetase	-0.422995	0.00034	0.00221688
Synpcc7942_1801		hypothetical protein	-0.422589	0.0012009	0.00588196
Synpcc7942_1335		probable branched-chain amino acid aminotransferase	-0.422416	0.0269293	0.0626718
Synpcc7942_1409	futA2	iron transport system substrate-binding protein	-0.422317	0.00297541	0.0117547
Synpcc7942_1924		hypothetical protein	-0.42222	0.011295	0.0324163
Synpcc7942_2384	nifJ	Pyruvate:ferredoxin (flavodoxin) oxidoreductase	-0.421904	1.29e-08	4.76e-07
Synpcc7942_2053		probable peptidase	-0.421845	0.000283	0.00190128
Synpcc7942_1631	cytB	TPR repeat	-0.421677	0.00596434	0.0203041
Synpcc7942_1149	rfbB	dTDP-glucose 46-dehydratase	-0.421478	0.00207141	0.00891726
Synpcc7942_0441	purE	phosphoribosylaminoimidazole carboxylase, catalytic subunit	-0.421444	0.390853	0.487624
Synpcc7942_1713	mocD	probable hydrocarbon oxygenase MocD	-0.42061	0.00907137	0.0277784
Synpcc7942_1669	kdpB	potassium-transporting ATPase subunit B	-0.420302	0.000184	0.00133651
Synpcc7942_1507	lipA	lipoyl synthase	-0.420098	0.00118939	0.0058405
Synpcc7942_2245	psbZ	photosystem II reaction center protein PsbZ	-0.419764	0.467649	0.561529
Synpcc7942_0563	uvrB	excinuclease ABC subunit B	-0.41971	0.0595544	0.113927
Synpcc7942_1462	irpA	imelysin. Metallo peptidase. MEROPS family M75	-0.419672	0.00483429	0.0169997
Synpcc7942_1747		hypothetical protein	-0.419549	0.00230189	0.00973487
Synpcc7942_0147		hypothetical protein	-0.418973	0.0176516	0.0450536
Synpcc7942_0442	amt1	ammonium transporter	-0.418956	0.00428554	0.0154376
Synpcc7942_1296		hypothetical protein	-0.418613	0.0148394	0.0395655
Synpcc7942_0747		hypothetical protein	-0.41816	0.000139	0.00107678
Synpcc7942_0731		putative phage terminase large subunit	-0.417857	2.73e-06	4.77e-05
Synpcc7942_1464	somA	probable porin	-0.41743	0.000114	0.000927772
Synpcc7942_1264	nha2	Na+/H+ antiporter	-0.417241	0.000522	0.00308096
Synpcc7942_1535	rbcX	possible Rubisco chaperonin	-0.416578	0.0826445	0.146106
Synpcc7942_2500		hypothetical protein	-0.416576	0.052178	0.102226
Synpcc7942_2568		hypothetical protein	-0.415869	0.192791	0.281728
Synpcc7942_2326		hypothetical protein	-0.415859	0.0352983	0.0771733
Synpcc7942_2515		putative DNA helicase	-0.415678	2.36e-07	5.96e-06
Synpcc7942_1961	fbp	ferripyochelin binding protein	-0.415668	0.0112898	0.0324163
Synpcc7942_2114	sasA	adaptive-response sensory kinase	-0.41513	7.11e-09	2.84e-07
Synpcc7942_1833		hypothetical protein	-0.414906	0.0487522	0.097606
Synpcc7942_1732		hypothetical protein	-0.414827	0.0893714	0.154646
Synpcc7942_2499		Band 7 protein	-0.414644	0.00436751	0.0157034
Synpcc7942_2613	cbbZp	phosphoglycolate phosphatase	-0.413844	0.0106254	0.0310664
Synpcc7942_0371	metA	homoserine O-succinyltransferase	-0.413769	0.0918941	0.158097
Synpcc7942_0806		hypothetical protein	-0.413235	0.0227152	0.0552764
Synpcc7942_2507		hypothetical protein	-0.413088	0.19226	0.281356
Synpcc7942_0721		hypothetical protein	-0.413004	0.143305	0.224425
Synpcc7942_2553	hypA	hydrogenase nickel insertion protein HypA	-0.412754	0.210976	0.302745
Synpcc7942_1475	sbtA	sodium-dependent bicarbonate transporter	-0.412293	9.61e-05	0.000828
Synpcc7942_1164		hypothetical protein	-0.412144	0.18131	0.268814
Synpcc7942_0823		hypothetical protein	-0.411498	0.000682	0.00379246
Synpcc7942_0350		ATPase	-0.411074	0.000226	0.00158843
Synpcc7942_1221	cheY	response regulator receiver domain protein (CheY-like)	-0.410996	0.362727	0.460691
Synpcc7942_0465		hypothetical protein	-0.410939	0.017985	0.0456158
Synpcc7942_1223		DevC protein	-0.410927	0.00308445	0.0119158
Synpcc7942_1157		hypothetical protein	-0.410778	5.43e-07	1.21e-05
Synpcc7942_1619		metal-binding possibly nucleic acid-binding protein-like	-0.409796	0.0508155	0.100376
Synpcc7942_0643		hypothetical protein	-0.409498	0.16071	0.245085
Synpcc7942_0192	ycf60	conserved hypothetical protein YCF60	-0.40927	0.200278	0.290796
Synpcc7942_1717	glcF	glycolate oxidase subunit (Fe-S) protein	-0.409222	0.00425704	0.0154178
Synpcc7942_1866		hypothetical protein	-0.409067	0.00687753	0.0226888
Synpcc7942_2040	sfsA	sugar fermentation stimulation protein A	-0.408803	0.0377224	0.0811961
Synpcc7942_0833		hypothetical protein	-0.408751	0.0117246	0.0333499
Synpcc7942_0089	clcD	Carboxymethylenebutenolidase	-0.408398	0.0217188	0.0531888
Synpcc7942_0234		hypothetical protein	-0.408334	5.99e-05	0.000587
Synpcc7942_1028		hypothetical protein	-0.407953	0.00236421	0.00991108
Synpcc7942_1364		hypothetical protein	-0.407916	0.142553	0.223612
Synpcc7942_0706	cobL	precorrin-6B methylase	-0.40786	0.027252	0.0632694
Synpcc7942_1324		DEAD/DEAH box helicase-like	-0.407576	1.16e-06	2.35e-05
Synpcc7942_0184	pit	putative phosphate permease	-0.407207	7.59e-05	0.000703
Synpcc7942_0112	phr	Deoxyribodipyrimidine photo-lyase type I	-0.407056	0.000225	0.00158843
Synpcc7942_0452		hypothetical protein	-0.407001	0.205123	0.296341
Synpcc7942_1467		Heat shock protein DnaJ-like	-0.406055	0.141246	0.222471
Synpcc7942_1899		hypothetical protein	-0.406046	0.0339948	0.0749307
Synpcc7942_0848	uvrA	excinuclease ABC subunit A	-0.405856	1.1e-07	3.21e-06
Synpcc7942_1689	rhdA	Rhodanese-like	-0.40515	0.00451552	0.0161449
Synpcc7942_2281		hypothetical protein	-0.405144	0.00122521	0.00595547
Synpcc7942_1147		hypothetical protein	-0.404575	0.0345793	0.075843
Synpcc7942_2532		hypothetical protein	-0.404482	0.0113879	0.0325852
Synpcc7942_0599		putative transcriptional regulator, TetR family	-0.404134	0.0125058	0.0348999
Synpcc7942_0353		Na+-dependent transporter-like	-0.403795	0.0129999	0.035759
Synpcc7942_2280		TPR repeat	-0.40378	0.00494785	0.0173039
Synpcc7942_1799	hypE	Hydrogenase expression/formation protein HypE	-0.403763	0.00820624	0.0259144
Synpcc7942_1476		hypothetical protein	-0.403716	0.210952	0.302745
Synpcc7942_0686		FO synthase subunit 2	-0.402841	0.00577507	0.0198357
Synpcc7942_0517	recJ	exonuclease RecJ	-0.402513	1.19e-08	4.55e-07
Synpcc7942_0399		hypothetical protein	-0.402265	0.0030928	0.0119241
Synpcc7942_1452	radA	DNA repair protein RadA	-0.402194	0.00019	0.0013621
Synpcc7942_0663	cya2	putative adenylate/guanylate cyclase	-0.402169	0.000585	0.00336868
Synpcc7942_2297	tal	transaldolase/EF-hand domain-containing protein	-0.402116	0.0325092	0.072318
Synpcc7942_2358		nitrilase-like	-0.402011	0.0121679	0.0343058
Synpcc7942_0367		Na+-dependent transporter-like	-0.40159	0.00962946	0.0290701
Synpcc7942_2563		exonuclease SbcC	-0.400614	2.41e-05	0.000284279
Synpcc7942_0685	groEL	chaperonin GroEL	-0.400517	0.00114377	0.00568178
Synpcc7942_1051	cpcD	phycocyanin linker protein 9K	-0.400462	0.418435	0.51368
Synpcc7942_1111		serine/threonine protein kinase	-0.4002	0.000139	0.00107678
Synpcc7942_1588		CBS	-0.399375	2.75e-05	0.000309
Synpcc7942_1061		hypothetical protein	-0.398645	0.0305752	0.0693087
Synpcc7942_0418		hypothetical protein	-0.398596	0.246754	0.34207
Synpcc7942_0547		hypothetical protein	-0.398141	0.129301	0.207921
Synpcc7942_1493	mazG	nucleoside triphosphate pyrophosphohydrolase	-0.397911	0.0149418	0.0396796
Synpcc7942_1724		hypothetical protein	-0.397884	0.317799	0.41452
Synpcc7942_0785	ponA	Penicillin-binding protein 1A	-0.397344	1.23e-05	0.000168
Synpcc7942_2601	ctaA	putative cytochrome aa3 controlling protein	-0.397158	0.00500452	0.0174703
Synpcc7942_0352		Methionine sulfoxide reductase B	-0.397152	0.0353905	0.0771733
Synpcc7942_0481		protease	-0.397111	0.0587607	0.112933
Synpcc7942_0868		hypothetical protein	-0.396532	0.000423	0.00264681
Synpcc7942_0732		hypothetical protein	-0.396296	0.134525	0.214686
Synpcc7942_2456		hypothetical protein	-0.396169	0.0776307	0.1393
Synpcc7942_1666		hypothetical protein	-0.395883	0.000858	0.00456497
Synpcc7942_1923	sigG	RNA polymerase sigma factor RpoE	-0.3948	0.00419417	0.0152805
Synpcc7942_1812		hypothetical protein	-0.394793	0.422437	0.5176
Synpcc7942_1620	ycf46	ATPase	-0.394758	0.00418762	0.0152805
Synpcc7942_1946		hypothetical protein	-0.394518	0.0909284	0.156576
Synpcc7942_0470		hypothetical protein	-0.394485	0.0463873	0.0944531
Synpcc7942_0286		hypothetical protein	-0.394478	0.225252	0.318706
Synpcc7942_1098		hypothetical protein	-0.394415	0.00191549	0.00849364
Synpcc7942_0847	pilT	twitching motility protein	-0.393846	0.00208318	0.00894791
Synpcc7942_2368		Secretion protein HlyD	-0.39382	0.00537187	0.0186173
Synpcc7942_0459		glutathione-dependent formaldehyde dehydrogenase	-0.393351	0.00130858	0.00626554
Synpcc7942_0963		probable methyltransferase	-0.392262	0.120001	0.19592
Synpcc7942_0061	rfbG	CDP-glucose 4,6-dehydratase	-0.392187	0.00418501	0.0152805
Synpcc7942_2250	recF	recombination protein F	-0.391693	0.000516	0.00306773
Synpcc7942_1870		Secretion protein HlyD	-0.391535	0.00137938	0.00655546
Synpcc7942_2047	gcvP	glycine dehydrogenase	-0.391263	3.53e-05	0.000381
Synpcc7942_2347		hypothetical protein	-0.391241	0.00443903	0.0159307
Synpcc7942_1263		N6-adenine-specific DNA methylase-like	-0.390523	0.0131931	0.0361352
Synpcc7942_0473		NADH:flavin oxidoreductase Old Yellow Enzyme family-like	-0.390445	0.00106314	0.00537166
Synpcc7942_0035		hypothetical protein	-0.390283	0.0435311	0.0898706
Synpcc7942_1156		hypothetical protein	-0.389983	8.35e-07	1.78e-05
Synpcc7942_0136		phage integrase	-0.389865	0.00152901	0.00717774
Synpcc7942_0188		diguanylate cyclase/phosphodiesterase (GGDEF &amp; EAL domains) with PAS/PAC sensor(s)	-0.389779	0.000326	0.0021512
Synpcc7942_1159		transcriptional regulator, MarR family	-0.389719	0.0222056	0.0543119
Synpcc7942_1881	nadB	L-aspartate oxidase	-0.389553	4.08e-06	6.64e-05
Synpcc7942_2246		hypothetical protein	-0.389421	0.000103	0.000865
Synpcc7942_1699		MATE efflux family protein	-0.389077	0.000214	0.00151698
Synpcc7942_1676		hypothetical protein	-0.388982	0.0400889	0.084499
Synpcc7942_0067		probable permease protein of ABC transporter	-0.388733	0.00943072	0.028571
Synpcc7942_1465		transcriptional regulator, BadM/Rrf2 family	-0.388697	0.182623	0.270135
Synpcc7942_0403		hypothetical protein	-0.388301	0.170274	0.256011
Synpcc7942_2118		hypothetical protein	-0.38765	0.172478	0.258515
Synpcc7942_0280	cinA	competence damage-inducible protein A	-0.387366	0.00410176	0.0151622
Synpcc7942_1155		hypothetical protein	-0.387294	0.0201088	0.0499208
Synpcc7942_0384		hypothetical protein	-0.387053	0.0322291	0.0722052
Synpcc7942_0664		Cyclic nucleotide-binding	-0.386802	0.0498974	0.099175
Synpcc7942_2102		NAD-reducing hydrogenase gamma	-0.386626	0.151534	0.234633
Synpcc7942_1682	cysT	Sulphate transport system permease protein 2	-0.386481	2.22e-05	0.000274
Synpcc7942_1000		hypothetical protein	-0.38634	9.14e-07	1.91e-05
Synpcc7942_1394		PDZ/DHR/GLGF	-0.38621	0.000979	0.00502378
Synpcc7942_0483		hypothetical protein	-0.385481	0.55459	0.641631
Synpcc7942_2054		hypothetical protein	-0.384885	0.0127587	0.0352469
Synpcc7942_0202	ccoN	Cbb3-type cytochrome oxidase subunit 1-like	-0.384856	0.00019	0.0013621
Synpcc7942_1038		photosystem II oxygen-evolving complex 23K protein	-0.384768	0.19073	0.279756
Synpcc7942_0476	clpS	ATP-dependent Clp protease adaptor	-0.384484	0.131313	0.210628
Synpcc7942_1867		Deoxyribodipyrimidine photo-lyase family protein	-0.384353	0.00248811	0.0102735
Synpcc7942_0151	psfR	response regulator receiver modulated diguanylate cyclase	-0.384287	0.000172	0.00126204
Synpcc7942_1305		ATPase	-0.383939	0.000519	0.0030782
Synpcc7942_2354	ytfC	Peptidylprolyl isomerase	-0.383334	0.076424	0.137778
Synpcc7942_1598		Phenazine biosynthesis PhzC/PhzF protein	-0.383114	0.0126402	0.0351217
Synpcc7942_2120		Ribonuclease III	-0.382765	0.0861299	0.150473
Synpcc7942_0964		hypothetical protein	-0.382706	0.0288508	0.0662568
Synpcc7942_0669	mpg	DNA-3-methyladenine glycosylase	-0.382672	0.0469307	0.0951499
Synpcc7942_0023	cax	calcium/proton exchanger	-0.382515	0.0114604	0.0327439
Synpcc7942_0518		hypothetical protein	-0.382366	0.0407732	0.0851204
Synpcc7942_1388	ecaA	Carbonate dehydratase	-0.382184	0.0104719	0.0308375
Synpcc7942_0700		hypothetical protein	-0.381882	0.0370031	0.0799168
Synpcc7942_1601		hypothetical protein	-0.381773	0.348076	0.445834
Synpcc7942_1099	ubiE	ubiquinone/menaquinone biosynthesis methyltransferase	-0.381189	0.0159075	0.0417208
Synpcc7942_2142	sui1	translation initiation factor Sui1	-0.381004	0.118663	0.194065
Synpcc7942_1527		nitrogen assimilation regulatory protein	-0.380927	3.08e-06	5.19e-05
Synpcc7942_0110		transcriptional regulator, XRE family	-0.380668	0.0136838	0.0371085
Synpcc7942_2389		Heat shock protein DnaJ-like	-0.38051	0.0176667	0.0450536
Synpcc7942_0457		hypothetical protein	-0.37995	0.0615837	0.116608
Synpcc7942_1365		Multiple antibiotic resistance (MarC)-related proteins	-0.379913	0.115137	0.189429
Synpcc7942_0770		hypothetical protein	-0.379643	0.00311869	0.0119519
Synpcc7942_0935		hypothetical protein	-0.379554	0.0157719	0.0415391
Synpcc7942_1331		CAB/ELIP/HLIP superfamily protein	-0.378996	0.154882	0.23828
Synpcc7942_1510	sigF1	RNA polymerase sigma factor SigF	-0.378816	0.0149404	0.0396796
Synpcc7942_0246		extracellular solute-binding protein, family 3	-0.377517	0.000757	0.00411834
Synpcc7942_1560		hypothetical protein	-0.37725	0.512466	0.601794
Synpcc7942_1511		hypothetical protein	-0.377003	0.114083	0.188178
Synpcc7942_1658		hypothetical protein	-0.376433	0.0554119	0.107683
Synpcc7942_0728		hypothetical protein	-0.37628	0.0108058	0.0314351
Synpcc7942_2277		hypothetical protein	-0.376275	0.127227	0.205101
Synpcc7942_0111	dnaK	DnaK protein-like	-0.376113	0.00286995	0.0114559
Synpcc7942_2544		hypothetical protein	-0.375222	0.0283875	0.0655884
Synpcc7942_2597		adenylate cyclase	-0.37519	0.0968723	0.164889
Synpcc7942_1227	radC	DNA repair protein RadC	-0.374951	0.0249085	0.0596393
Synpcc7942_0725		DEAD/DEAH box helicase-like	-0.374855	8.16e-05	0.000736
Synpcc7942_0718		hypothetical protein	-0.374676	0.00946117	0.028607
Synpcc7942_2247	mutS	DNA mismatch repair protein	-0.374666	2.41e-05	0.000284279
Synpcc7942_0313		hypothetical protein	-0.374242	0.0445077	0.0912978
Synpcc7942_2279	amtB	ammonium transporter	-0.374148	0.0033243	0.0126139
Synpcc7942_0802		allophycocyanin alpha chain-like	-0.374138	0.0511008	0.100629
Synpcc7942_0875		hypothetical protein	-0.374132	0.0198843	0.0495173
Synpcc7942_1925		probable peptidase	-0.373964	0.00134476	0.00640682
Synpcc7942_0690	clpS	ATP-dependent Clp protease adaptor protein ClpS	-0.373882	0.157376	0.240959
Synpcc7942_0803		hypothetical protein	-0.373458	0.0389034	0.0829939
Synpcc7942_1797		hypothetical protein	-0.373417	0.0432493	0.089385
Synpcc7942_1553		Phosphoesterase PHP-like	-0.373381	0.0178737	0.0454537
Synpcc7942_0317		hypothetical protein	-0.373379	0.0572143	0.110626
Synpcc7942_0206		hypothetical protein	-0.373122	0.0176695	0.0450536
Synpcc7942_1647		hypothetical protein	-0.372046	0.00844743	0.0263297
Synpcc7942_1091		hypothetical protein	-0.372008	2.94e-05	0.000324
Synpcc7942_0075	pepP	aminopeptidase P. Metallo peptidase. MEROPS family M24B	-0.371861	9.07e-06	0.000133
Synpcc7942_0247	bgtB	ABC-type permease for basic amino acids and glutamine	-0.370916	0.00114412	0.00568178
Synpcc7942_1616		hypothetical protein	-0.370756	0.276044	0.372194
Synpcc7942_2078	pgam	phosphoglycerate mutase	-0.370161	0.0176445	0.0450536
Synpcc7942_2582	impA	myo-inositol-1(or 4)-monophosphatase	-0.369211	0.0195737	0.0488706
Synpcc7942_1755		hypothetical protein	-0.368944	0.000538	0.00314198
Synpcc7942_0888		mannose-1-phosphate guanylyltransferase-like	-0.368784	0.201562	0.292074
Synpcc7942_0432		D-alanyl-D-alanine dipeptidase-like	-0.368718	0.00901079	0.0277185
Synpcc7942_2461		hypothetical protein	-0.368027	0.0981296	0.166586
Synpcc7942_2431		hypothetical protein	-0.368005	1.96e-09	9.17e-08
Synpcc7942_1287		VCBS	-0.367911	0.0535752	0.104643
Synpcc7942_1358		hypothetical protein	-0.367677	0.0300498	0.0682788
Synpcc7942_1993		methylthioribulose-1-phosphate dehydratase	-0.367606	0.0307113	0.0695351
Synpcc7942_1008	purU	formyltetrahydrofolate deformylase	-0.367345	0.152029	0.234832
Synpcc7942_1764		hypothetical protein	-0.367306	0.0401811	0.084499
Synpcc7942_2236		ATPase	-0.366908	0.0017335	0.0078732
Synpcc7942_C2655	#N/A	#N/A	-0.366881	0.000532	0.0031315
Synpcc7942_1877		Transglutaminase-like	-0.366782	3.87e-05	0.000415
Synpcc7942_0825		hypothetical protein	-0.366722	0.0977993	0.166172
Synpcc7942_0278	hoxE	bidirectional hydrogenase complex protein HoxE	-0.366301	0.0347093	0.0759884
Synpcc7942_0319		hemolysin A	-0.366153	0.00268664	0.0108826
Synpcc7942_1804		hypothetical protein	-0.366121	0.111649	0.184957
Synpcc7942_0241	rumA	23S rRNA (uracil-5-)-methyltransferase RumA	-0.366083	0.00243546	0.0100995
Synpcc7942_1010		ribosomal large subunit pseudouridine synthase B	-0.366073	0.0715426	0.130572
Synpcc7942_2176	dpsA	hypothetical protein	-0.365942	0.0062031	0.020749
Synpcc7942_0641	sdhA	succinate dehydrogenase flavoprotein subunit	-0.365918	0.000922	0.0047737
Synpcc7942_1638		hypothetical protein	-0.365897	0.212697	0.304533
Synpcc7942_R0031	tRNA-Arg	tRNA-Arg	-0.365668	0.351912	0.449848
Synpcc7942_1420	chlN	light-independent protochlorophyllide reductase subunit N	-0.365522	0.00217631	0.00932703
Synpcc7942_B2653	sepA1T1	transcriptional modulator of MazE/toxin, MazF	-0.365317	0.0855854	0.149658
Synpcc7942_1300		hypothetical protein	-0.36529	0.0745908	0.135108
Synpcc7942_0874		DEAD/DEAH box helicase-like	-0.365156	2.83e-05	0.000314
Synpcc7942_1691		hypothetical protein	-0.365067	0.00196429	0.00866039
Synpcc7942_1205		phage_integrase-like	-0.364983	0.0660663	0.122862
Synpcc7942_0625	ycf45	Single-stranded nucleic acid binding R3H	-0.364982	0.000502	0.00301772
Synpcc7942_0180		hypothetical protein	-0.364441	0.264789	0.359289
Synpcc7942_1567		possible ribosomal protein L36	-0.364311	0.462444	0.556673
Synpcc7942_0088		hypothetical protein	-0.364308	0.0260049	0.0610384
Synpcc7942_1073	rph	ribonuclease PH	-0.364221	0.0258784	0.0608904
Synpcc7942_0022		hypothetical protein	-0.364068	0.00992569	0.0295299
Synpcc7942_1082	pacL	ATPase, E1-E2 type	-0.364062	2.76e-06	4.77e-05
Synpcc7942_1196	sipA	hypothetical protein	-0.363666	0.318709	0.415143
Synpcc7942_0755		hypothetical protein	-0.363433	0.0255308	0.0605175
Synpcc7942_1526		hypothetical protein	-0.363102	0.0642952	0.120319
Synpcc7942_1987	rpaC	hypothetical protein	-0.362953	0.321302	0.417388
Synpcc7942_2160	nhtA	alanine-glyoxylate aminotransferase	-0.362903	0.0517813	0.101657
Synpcc7942_2088		hypothetical protein	-0.362517	0.150182	0.233104
Synpcc7942_C2657	#N/A	#N/A	-0.362416	0.00760016	0.0244191
Synpcc7942_0821	ddpA	periplasmic oligopeptide-binding	-0.362376	0.000192	0.00136693
Synpcc7942_0769		hypothetical protein	-0.361718	0.0357036	0.0776319
Synpcc7942_0244	glgP	Glycogen/starch/alpha-glucan phosphorylase	-0.36142	8.55e-05	0.000763
Synpcc7942_2260		hypothetical protein	-0.361268	0.224725	0.318195
Synpcc7942_2608		hypothetical protein	-0.361059	0.280493	0.376343
Synpcc7942_1863	hemG	modification methylase, HemK family	-0.360823	9.99e-06	0.000143
Synpcc7942_0854		hypothetical protein	-0.360784	0.000158	0.00118646
Synpcc7942_1703	ams1	putative alpha-mannosidase	-0.360731	2.55e-06	4.71e-05
Synpcc7942_2266		periplasmic polyamine-binding protein of ABC transporter	-0.360605	0.00482365	0.0169934
Synpcc7942_1654		hypothetical protein	-0.359415	0.261639	0.357542
Synpcc7942_1930		hypothetical protein	-0.359181	0.0762554	0.137604
Synpcc7942_0221	glk	glucokinase	-0.359114	0.0258707	0.0608904
Synpcc7942_1136	pepN	PBS lyase HEAT-like repeat	-0.359023	1.12e-05	0.000156
Synpcc7942_0611	mutS	recombination and DNA strand exchange inhibitor protein	-0.35898	0.00139088	0.00659378
Synpcc7942_1549	umuD	UmuD protein. Serine peptidase. MEROPS family S24	-0.358962	0.0515924	0.101389
Synpcc7942_2096		diguanylate cyclase with GAF sensor	-0.35876	0.0578103	0.111554
Synpcc7942_1627		hypothetical protein	-0.358703	0.00711269	0.0231857
Synpcc7942_0038	mutT	mutator MutT protein	-0.35867	0.208819	0.300775
Synpcc7942_2125		hypothetical protein	-0.358581	0.104607	0.175411
Synpcc7942_2045	smc	condensin subunit Smc	-0.358525	1.83e-05	0.000235
Synpcc7942_1403		Hydroxyacylglutathione hydrolase	-0.358421	0.0478651	0.0962313
Synpcc7942_0422		hypothetical protein	-0.358337	0.0212793	0.0523128
Synpcc7942_2169		hypothetical protein	-0.358158	0.0399886	0.084499
Synpcc7942_0006		hypothetical protein	-0.357937	0.100428	0.169439
Synpcc7942_1330		hypothetical protein	-0.357628	0.0366211	0.07927
Synpcc7942_1922		putative transmembrane transcriptional regulator	-0.357506	0.476217	0.570035
Synpcc7942_2348	queA	S-adenosylmethionine:tRNA ribosyltransferase-isomerase	-0.356983	0.0139716	0.0377824
Synpcc7942_1753		hypothetical protein	-0.356945	0.0658142	0.122564
Synpcc7942_1026		fibronectin binding protein-like	-0.356578	8.66e-05	0.000763
Synpcc7942_1141		hypothetical protein	-0.356498	0.0108744	0.0315866
Synpcc7942_1161		hypothetical protein	-0.355927	0.0167599	0.0434853
Synpcc7942_1708	prlC	oligopeptidase A. Metallo peptidase. MEROPS family M03A	-0.355291	0.00293782	0.0116708
Synpcc7942_0131		cyclic nucleotide-binding domain (cNMP-BD) protein	-0.35487	0.0194382	0.0487521
Synpcc7942_2482		hypothetical protein	-0.354869	0.344769	0.442484
Synpcc7942_1488	cmpA	membrane protein	-0.354706	0.0290215	0.0664139
Synpcc7942_1696		hypothetical protein	-0.354511	0.0195521	0.0488706
Synpcc7942_2164		cell death suppressor protein Lls1-like	-0.354227	0.00294201	0.0116708
Synpcc7942_2065		hypothetical protein	-0.354133	0.520801	0.609994
Synpcc7942_1187		hypothetical protein	-0.354078	0.0275462	0.0638751
Synpcc7942_2396	yqeG	HAD-superfamily phosphatase subfamily IIIA	-0.353778	0.138694	0.219673
Synpcc7942_1971	ama	Peptidase M20D, amidohydrolase	-0.353291	0.0183024	0.0463596
Synpcc7942_2519		diguanylate cyclase/phosphodiesterase	-0.353189	0.0264547	0.0617921
Synpcc7942_1371	corA	magnesium and cobalt transport protein CorA	-0.352931	0.0109951	0.0317929
Synpcc7942_0946	aoxA	UDP-galactopyranose mutase	-0.352902	0.00229306	0.00971894
Synpcc7942_0466		Cellulose synthase (UDP-forming)	-0.352222	0.000589	0.00336868
Synpcc7942_1888		hypothetical protein	-0.35216	0.0796303	0.142091
Synpcc7942_1778		hypothetical protein	-0.352116	0.00160171	0.00738063
Synpcc7942_2292		hypothetical protein	-0.35159	7.76e-05	0.00071
Synpcc7942_1132		hypothetical protein	-0.351397	0.0666067	0.12356
Synpcc7942_0659		Rad3-related DNA helicases-like	-0.350896	0.00200413	0.00874528
Synpcc7942_0198	ndbC	type 2 NADH dehydrogenase	-0.350445	0.0004	0.00252361
Synpcc7942_0702		hypothetical protein	-0.349716	0.0655752	0.122356
Synpcc7942_0420		hypothetical protein	-0.349372	0.00507832	0.0176958
Synpcc7942_1660		potassium channel protein	-0.349052	0.123707	0.200606
Synpcc7942_2571	mrcA	Penicillin-binding protein 1A	-0.349011	0.000912	0.00475815
Synpcc7942_0169	glnN	glutamate-ammonia ligase, glutamine synthetase type III	-0.348767	0.000128	0.00101884
Synpcc7942_1872		histidine kinase	-0.34849	0.267497	0.362197
Synpcc7942_2185		hypothetical protein	-0.348483	0.390996	0.487624
Synpcc7942_1725		transcriptional regulator, GntR family	-0.348401	0.0179106	0.0454872
Synpcc7942_0340		hypothetical protein	-0.348293	0.0685217	0.126138
Synpcc7942_0509		hypothetical protein	-0.348209	0.135208	0.215338
Synpcc7942_1094		putative transcriptional activator, TenA family	-0.347375	0.013405	0.0366112
Synpcc7942_1248		hypothetical protein	-0.347267	0.0482685	0.0968395
Synpcc7942_0941		ATPase	-0.347251	0.0822707	0.145585
Synpcc7942_2180	prxQ-A1	bacterioferritin comigratory protein	-0.34689	0.106316	0.177655
Synpcc7942_0508		geranylgeranyl reductase	-0.345674	0.000679	0.00379165
Synpcc7942_2285	gldA	glycerol dehydrogenase	-0.345329	0.00838926	0.0261909
Synpcc7942_2191		hypothetical protein	-0.345166	0.0166726	0.0433172
Synpcc7942_1869		probable cation efflux system protein	-0.344664	6.8e-05	0.000649
Synpcc7942_1580		hypothetical protein	-0.344023	0.0800755	0.142621
Synpcc7942_0974		UDP-glucose dehydrogenase	-0.34361	0.556461	0.642496
Synpcc7942_1843		hypothetical protein	-0.343323	0.0249517	0.0596604
Synpcc7942_2194		hypothetical protein	-0.343306	0.280426	0.376343
Synpcc7942_0921		hypothetical protein	-0.342592	0.323042	0.418588
Synpcc7942_1267		hypothetical protein	-0.342243	0.0164026	0.0428475
Synpcc7942_2481		hypothetical protein	-0.342154	0.0325849	0.0723271
Synpcc7942_1680	cysA	Sulphate transport system permease protein 1	-0.341877	0.00411107	0.0151622
Synpcc7942_2550		hypothetical protein	-0.341775	0.010919	0.0316684
Synpcc7942_1574		probable glucosidase	-0.341715	0.000124	0.00100015
Synpcc7942_2373		hypothetical protein	-0.341618	0.0100857	0.0298375
Synpcc7942_1873		two component transcriptional regulator, winged helix family	-0.341553	0.281218	0.377053
Synpcc7942_2464		N-acetylmannosamine-6-phosphate 2-epimerase	-0.340302	0.0387546	0.0828385
Synpcc7942_0991	pxcA	proton extrusion protein PcxA	-0.338907	0.0631992	0.118963
Synpcc7942_1046		hypothetical protein	-0.338765	0.160412	0.244825
Synpcc7942_0844		Phosphoesterase PHP-like	-0.338543	0.095662	0.163263
Synpcc7942_2060	ylmE	hypothetical protein	-0.338532	0.0590234	0.113212
Synpcc7942_0812		Heat shock protein DnaJ-like	-0.338416	0.00811299	0.0256622
Synpcc7942_1015		methyl-accepting chemotaxis sensory transducer	-0.338045	0.000777	0.00417705
Synpcc7942_1352	acsA	acetyl-CoA synthetase	-0.337691	0.000803	0.0043073
Synpcc7942_2496	livJ	branched-chain amino-acid ABC transport system periplasmic binding protein	-0.337582	0.0185635	0.0468973
Synpcc7942_0231		putative acetyltransferase	-0.337513	0.080831	0.143567
Synpcc7942_1845		hypothetical protein	-0.337211	0.264024	0.359267
Synpcc7942_2410		adenosine deaminase	-0.337091	0.000169	0.00125627
Synpcc7942_0416		hypothetical protein	-0.336899	0.23623	0.330103
Synpcc7942_1163		hypothetical protein	-0.336754	0.00699719	0.0229651
Synpcc7942_0735		hypothetical protein	-0.336748	0.211488	0.303254
Synpcc7942_0375	ymxG	processing protease	-0.336291	0.0177528	0.045206
Synpcc7942_1281		hypothetical protein	-0.335448	0.0958021	0.163357
Synpcc7942_2483		hypothetical protein	-0.335327	0.0497803	0.0991702
Synpcc7942_1064		type I restriction-modification	-0.335036	0.165539	0.251451
Synpcc7942_0133		hypothetical protein	-0.33473	0.00426397	0.0154178
Synpcc7942_1839		hypothetical protein	-0.334628	0.0426978	0.0885312
Synpcc7942_2139		probable glutathione S-transferase	-0.334393	0.361813	0.460358
Synpcc7942_1716		diguanylate cyclase/phosphodiesterase with PAS/PAC sensor(s)	-0.334199	0.00264833	0.0107501
Synpcc7942_1150		hypothetical protein	-0.33408	0.0797662	0.142202
Synpcc7942_0543		hypothetical protein	-0.333896	0.115608	0.190041
Synpcc7942_0910		hypothetical protein	-0.333507	0.138897	0.219673
Synpcc7942_1140		hypothetical protein	-0.332792	0.000341	0.00221688
Synpcc7942_0727		hypothetical protein	-0.332715	2.1e-05	0.000262
Synpcc7942_1446		hypothetical protein	-0.332004	0.248337	0.343768
Synpcc7942_1172	lnt	apolipoprotein N-acyltransferase	-0.331842	2.5e-05	0.000292
Synpcc7942_2551	hypF	(NiFe) hydrogenase maturation protein HypF	-0.331775	0.00160107	0.00738063
Synpcc7942_1539		hypothetical protein	-0.331103	0.120452	0.196322
Synpcc7942_2595		hypothetical protein	-0.32947	0.000149	0.00113984
Synpcc7942_2233		hypothetical protein	-0.329215	0.221122	0.314718
Synpcc7942_0216		putative zinc-binding oxidoreductase	-0.329215	0.00904925	0.0277549
Synpcc7942_2106	cynB	nitrate transport permease	-0.329193	0.168958	0.254432
Synpcc7942_1821		hypothetical protein	-0.32846	0.32269	0.418588
Synpcc7942_1107		TPR repeat	-0.328194	0.00579297	0.0198616
Synpcc7942_0650	nat	hypothetical protein	-0.32802	0.127489	0.205352
Synpcc7942_1367		cytochrome P450	-0.327963	0.00565002	0.0194758
Synpcc7942_2300		hypothetical protein	-0.327574	0.138869	0.219673
Synpcc7942_0675		hypothetical protein	-0.327306	0.107873	0.179789
Synpcc7942_0249	bgtA	ATPase	-0.327136	0.0440333	0.0905573
Synpcc7942_0774		esterase	-0.326684	0.0234837	0.0569462
Synpcc7942_0605		hypothetical protein	-0.326569	0.0170912	0.0440472
Synpcc7942_0178		ATPase	-0.326454	0.0459553	0.0937701
Synpcc7942_0742		hypothetical protein	-0.326206	0.0803449	0.142943
Synpcc7942_2128	txlA	thioredoxin	-0.326201	0.504637	0.594783
Synpcc7942_1579		dual specificity protein phosphatase	-0.324399	0.3295	0.425734
Synpcc7942_1871		hypothetical protein	-0.324369	0.27701	0.373234
Synpcc7942_1347	ldhA	2-hydroxyacid dehydrogenase-like	-0.32392	0.0297997	0.0679518
Synpcc7942_1260		hypothetical protein	-0.32378	0.0407371	0.0851204
Synpcc7942_0424	psbAI	photosystem q(b) protein	-0.323779	0.198848	0.289014
Synpcc7942_1720		hypothetical protein	-0.323707	0.179223	0.266544
Synpcc7942_0329		hypothetical protein	-0.323535	0.00980675	0.0293744
Synpcc7942_0412		hypothetical protein	-0.323346	0.0402529	0.0845289
Synpcc7942_0493		hypothetical protein	-0.323183	0.029423	0.0671725
Synpcc7942_0391		hypothetical protein	-0.322744	0.00760552	0.0244191
Synpcc7942_0816		diguanylate cyclase/phosphodiesterase	-0.322661	0.0173926	0.0445845
Synpcc7942_1502		hypothetical protein	-0.322651	0.0821062	0.145428
Synpcc7942_2552	hypB	hydrogenase accessory protein HypB	-0.322431	0.185062	0.272902
Synpcc7942_1214	gpx1	Glutathione peroxidase	-0.321841	0.0191293	0.0480735
Synpcc7942_0678	rnd	3'-5' exonuclease	-0.321404	0.0561916	0.109088
Synpcc7942_0740		GPJ of phage P2-like	-0.320658	0.00988458	0.0295154
Synpcc7942_1243		cyclic nucleotide-binding domain (cNMP-BD) protein	-0.320597	0.0315513	0.0710182
Synpcc7942_1762		hypothetical protein	-0.320592	0.00602476	0.0203873
Synpcc7942_0820		hypothetical protein	-0.320537	0.0804056	0.142943
Synpcc7942_1326	mfd	transcription-repair coupling factor	-0.320535	2.63e-06	4.77e-05
Synpcc7942_1890		hypothetical protein	-0.319926	0.0656532	0.122383
Synpcc7942_2192		diguanylate cyclase (GGDEF domain)	-0.31985	0.0121595	0.0343058
Synpcc7942_1692		mrr restriction system protein	-0.319332	0.216446	0.309439
Synpcc7942_2249		S-adenosylmethionine decarboxylase proenzyme	-0.319139	0.166607	0.252275
Synpcc7942_0526	lacF	ABC-type sugar transport systems permease components-like	-0.319097	0.0675393	0.124928
Synpcc7942_0377	rpoD4	hypothetical protein	-0.318657	0.340287	0.437024
Synpcc7942_0208		TPR repeat	-0.317637	8.34e-06	0.000123
Synpcc7942_0351	ycf22	putative ABC transport system substrate-binding protein	-0.317598	0.0249118	0.0596393
Synpcc7942_1385		hypothetical protein	-0.317284	0.184192	0.271829
Synpcc7942_0782		ATPase	-0.317283	0.087519	0.152207
Synpcc7942_0753		phage late control gene D protein GPD	-0.317089	0.00411433	0.0151622
Synpcc7942_1380		sulfate permease	-0.316589	0.0277426	0.0641756
Synpcc7942_B2619		carbonic anhydrase, putative	-0.31647	0.00902295	0.0277185
Synpcc7942_1065		DEAD/DEAH box helicase-like	-0.316045	0.000245	0.00167281
Synpcc7942_0962	sun	sun protein	-0.315874	0.00943437	0.028571
Synpcc7942_1016	cheW	CheW protein	-0.31565	0.235956	0.32996
Synpcc7942_0911		hypothetical protein	-0.315548	0.167967	0.253335
Synpcc7942_0259		hypothetical protein	-0.315189	0.375736	0.47368
Synpcc7942_1069		hypothetical protein	-0.315153	0.0286514	0.0660011
Synpcc7942_1794		succinyldiaminopimelate transaminase	-0.314753	0.0431352	0.0892452
Synpcc7942_0582		hypothetical protein	-0.314718	0.0186319	0.0470082
Synpcc7942_2165		hypothetical protein	-0.314678	0.115056	0.189429
Synpcc7942_1646		hypothetical protein	-0.314427	0.201153	0.291702
Synpcc7942_0980		hypothetical protein	-0.314379	0.0606683	0.115378
Synpcc7942_0556	srrB	two component transcriptional regulator, winged helix family	-0.314149	0.0842238	0.148086
Synpcc7942_0104		hypothetical protein	-0.313937	0.143155	0.224374
Synpcc7942_1255		L-cysteine/cystine lyase	-0.313781	0.00887031	0.0273371
Synpcc7942_1490	cmpC	nitrate transport ATP-binding subunits C and D	-0.313551	0.000534	0.00313644
Synpcc7942_1650		phosphorylase kinase alpha subunit	-0.313348	0.0001	0.000857
Synpcc7942_0544		YciI-like protein	-0.312834	0.211757	0.303413
Synpcc7942_0600	prkE	serine/threonine protein kinase	-0.312662	0.00336911	0.0127588
Synpcc7942_0084		hypothetical protein	-0.312199	0.0606936	0.115378
Synpcc7942_1697		Zn-finger, CDGSH type	-0.312193	0.166342	0.252073
Synpcc7942_2494	livM	putative branched-chain amino acid ABC transporter, permease protein	-0.312147	0.0397312	0.0841985
Synpcc7942_0609	ndhD4	proton-translocating NADH-quinone oxidoreductase, chain M	-0.311634	0.0187591	0.0472671
Synpcc7942_1224		ABC-transporter membrane fusion protein	-0.311472	0.0496194	0.0991355
Synpcc7942_0766		DNA-damage-inducible protein	-0.310856	0.0309013	0.0698828
Synpcc7942_1566	ppk	polyphosphate kinase	-0.310731	6.89e-05	0.000652
Synpcc7942_1531	modA	molybdenum ABC transporter, periplasmic molybdate-binding protein	-0.310514	0.265451	0.359934
Synpcc7942_0047		TPR repeat	-0.30983	0.00584474	0.0199822
Synpcc7942_2585		transcriptional regulator, BadM/Rrf2 family	-0.30972	0.227365	0.32075
Synpcc7942_2051		hypothetical protein	-0.309371	0.0170218	0.0439273
Synpcc7942_1714	metX	hypothetical protein	-0.309019	0.034031	0.0749307
Synpcc7942_1315	gid	tRNA (uracil-5-)-methyltransferase Gid	-0.308733	0.0211974	0.0521781
Synpcc7942_1445		hypothetical protein	-0.308374	0.0905131	0.156001
Synpcc7942_1337		Integrins alpha chain	-0.307516	1.45e-05	0.000195
Synpcc7942_2470		hypothetical protein	-0.30738	0.0172186	0.0443159
Synpcc7942_2390		5-oxoprolinase (ATP-hydrolyzing)	-0.307166	4.91e-05	0.000499
Synpcc7942_1607	somA2	probable porin; major outer membrane protein	-0.307108	0.00689711	0.0227143
Synpcc7942_0838		Elongator protein 3/MiaB/NifB	-0.306885	0.0335796	0.0741919
Synpcc7942_0866		hypothetical protein	-0.306784	0.0827721	0.146106
Synpcc7942_2542	petJ	putative cytochrome C6-2	-0.306152	0.175204	0.261376
Synpcc7942_1257		chloride channel-like	-0.305887	0.00637396	0.0212097
Synpcc7942_0085		HAD-superfamily hydrolase subfamily IA, variant 3	-0.305401	0.10817	0.180128
Synpcc7942_1148		metal dependent phosphohydrolase	-0.305176	0.0302857	0.0687334
Synpcc7942_0043		hypothetical protein	-0.304483	0.251437	0.347308
Synpcc7942_0661		hypothetical protein	-0.304009	0.00125954	0.00606491
Synpcc7942_2082	fus	elongation factor G	-0.303889	0.0096875	0.0291536
Synpcc7942_0415		hypothetical protein	-0.303222	0.0407869	0.0851204
Synpcc7942_2527		esterase-like	-0.302417	0.142271	0.223352
Synpcc7942_0462		hypothetical protein	-0.302333	0.0948857	0.162227
Synpcc7942_0717	dcd	dCTP deaminase	-0.301964	0.0507669	0.100376
Synpcc7942_2337		N-acetylmuramoyl-L-alanine amidase, family 2	-0.301777	0.133323	0.213494
Synpcc7942_1940	pmt	putative membrane transporter	-0.301747	0.0261996	0.0614203
Synpcc7942_0947	ggtA	ATPase	-0.301526	0.0459571	0.0937701
Synpcc7942_2116		hypothetical protein	-0.301392	0.0583538	0.112372
Synpcc7942_0836		hypothetical protein	-0.300962	0.033318	0.0736989
Synpcc7942_1643		diguanylate cyclase with GAF sensor	-0.300329	0.0502434	0.0997594
Synpcc7942_0808	sps	HAD-superfamily hydrolase subfamily IIB	-0.29934	0.0143769	0.0386065
Synpcc7942_0961		cell envelope-related function transcriptional attenuator common domain	-0.299132	0.0530372	0.103804
Synpcc7942_2167		hypothetical protein	-0.298865	0.175077	0.261376
Synpcc7942_0673	mutT	A/G-specific DNA-adenine glycosylase	-0.298685	0.0396101	0.0840347
Synpcc7942_0539		hypothetical protein	-0.298488	0.0827933	0.146106
Synpcc7942_1815		response regulator receiver domain protein (CheY-like)	-0.298341	0.0257925	0.0608571
Synpcc7942_1480		hypothetical protein	-0.297221	0.157034	0.240819
Synpcc7942_2094		Beta-Ig-H3/fasciclin	-0.296376	0.315109	0.411852
Synpcc7942_1602		RNA methyltransferase TrmH, group 1	-0.295619	0.000463	0.0028062
Synpcc7942_1622		probable proteinase	-0.29553	0.00603124	0.0203873
Synpcc7942_2584	csgA	probable short chain dehydrogenase	-0.295475	0.165987	0.251748
Synpcc7942_2133		hypothetical protein	-0.295467	0.0925253	0.158427
Synpcc7942_1919		transcriptional regulator, XRE family	-0.295326	0.0731469	0.13312
Synpcc7942_2316	atpE	F0F1 ATP synthase subunit epsilon	-0.295153	0.550745	0.637775
Synpcc7942_2430		N(2),N(2)-dimethylguanosine tRNA methyltransferase	-0.294989	0.0475267	0.0957515
Synpcc7942_0467		Peptidase, metallopeptidase	-0.294918	0.264668	0.359289
Synpcc7942_1127	tldD	microcin-processing peptidase 2. Unknown type peptidase. MEROPS family U62	-0.294809	0.00059	0.00336868
Synpcc7942_0945		hypothetical protein	-0.293413	0.387167	0.484749
Synpcc7942_1311		hypothetical protein	-0.292789	0.0925808	0.158427
Synpcc7942_2068		hypothetical protein	-0.292758	0.188845	0.277559
Synpcc7942_2130		hypothetical protein	-0.292594	0.472485	0.566274
Synpcc7942_2134	amiA	Cell wall hydrolase/autolysin	-0.292453	0.0590099	0.113212
Synpcc7942_2349	pilT	twitching motility protein	-0.292154	0.154829	0.23828
Synpcc7942_1681	sbpA	Thiosulphate-binding protein	-0.292138	0.0983752	0.166855
Synpcc7942_0719		hypothetical protein	-0.291438	0.167732	0.253181
Synpcc7942_2170	fur2	putative ferric uptake regulator, FUR family	-0.291288	0.0122584	0.0344394
Synpcc7942_0392	mltA	probable membrane-bound lytic transglycosylase A	-0.290764	0.0138687	0.0375569
Synpcc7942_1124	rnb	Exoribonuclease II	-0.290523	0.0624348	0.117871
Synpcc7942_0553		Secretion protein HlyD	-0.290028	0.0234903	0.0569462
Synpcc7942_1259		arsenite-activated ATPase (arsA)	-0.289807	0.0891424	0.154471
Synpcc7942_0568	codA	cytosine deaminase	-0.289669	0.0340965	0.0749889
Synpcc7942_2566	ppiB	peptidyl-prolyl cis-trans isomerase	-0.288522	0.0109896	0.0317929
Synpcc7942_0831		hypothetical protein	-0.288341	0.126127	0.203499
Synpcc7942_1202		hypothetical protein	-0.288191	0.00041	0.00257965
Synpcc7942_0359		hypothetical protein	-0.288032	0.04008	0.084499
Synpcc7942_0581		hypothetical protein	-0.287592	0.175482	0.261589
Synpcc7942_2283		hypothetical protein	-0.287465	0.0613421	0.116374
Synpcc7942_0527		hypothetical protein	-0.287452	0.174068	0.260289
Synpcc7942_0238		hypothetical protein	-0.287254	0.00831376	0.0261251
Synpcc7942_2270		glucanase	-0.287236	0.0402833	0.0845289
Synpcc7942_1599		hypothetical protein	-0.286792	0.0813823	0.144412
Synpcc7942_2173	idiC	hypothetical protein	-0.286143	0.113447	0.187319
Synpcc7942_1659		nitroreductase	-0.285909	0.0737868	0.134031
Synpcc7942_1665		probable oxidoreductase	-0.285498	0.0213511	0.0524222
Synpcc7942_2032	norA	multidrug-efflux transporter quinolene resistance protein NorA	-0.285103	0.044723	0.0915927
Synpcc7942_1067		hypothetical protein	-0.284479	0.171871	0.258008
Synpcc7942_1160		hypothetical protein	-0.284423	0.0263621	0.0616507
Synpcc7942_1436		hypothetical protein	-0.284037	0.223543	0.317059
Synpcc7942_0458	fghA	Carboxylesterase	-0.283578	0.120922	0.196921
Synpcc7942_1382		diguanylate cyclase/phosphodiesterase (GGDEF &amp; EAL domains) with PAS/PAC sensor(s)	-0.283562	0.0785556	0.140697
Synpcc7942_0230		hypothetical protein	-0.28353	0.0465385	0.0945544
Synpcc7942_1897		putative transcripton factor DevT-like	-0.2835	0.0886161	0.153836
Synpcc7942_1542	isiA	iron-stress chlorophyll-binding protein	-0.283134	0.0206508	0.0510947
Synpcc7942_0971		hypothetical protein	-0.282984	0.0543566	0.105966
Synpcc7942_0573		hypothetical protein	-0.282462	0.390891	0.487624
Synpcc7942_B2633		hypothetical protein	-0.282259	2.8e-05	0.000312
Synpcc7942_1648		putative ferric uptake regulator, FUR family	-0.282112	0.362288	0.460657
Synpcc7942_1857	mmsB	3-hydroxyacid dehydrogenase	-0.282044	0.0510432	0.100619
Synpcc7942_2108		hypothetical protein	-0.281833	0.188943	0.277559
Synpcc7942_0811	nha1	Na+/H+ antiporter	-0.281697	0.00940295	0.028571
Synpcc7942_0479	lepA	GTP-binding protein LepA	-0.28132	0.0133689	0.0365646
Synpcc7942_0680		C-5 sterol desaturase	-0.280935	0.185461	0.273282
Synpcc7942_0407	psaK1	photosystem I reaction center subunit X	-0.280829	0.460026	0.554243
Synpcc7942_1450	pstB	ATPase	-0.280307	0.0605415	0.115317
Synpcc7942_2365	prfC	peptide chain release factor 3	-0.279902	0.0254336	0.0603617
Synpcc7942_0252	cp12	hypothetical protein	-0.27986	0.470088	0.564105
Synpcc7942_0975	mraW	S-adenosyl-methyltransferase MraW	-0.279729	0.071386	0.13041
Synpcc7942_2416	srrA	two component transcriptional regulator, winged helix family	-0.279365	0.0684064	0.126063
Synpcc7942_0159		Mov34/MPN/PAD-1	-0.278539	0.139025	0.219694
Synpcc7942_0086	glgX	isoamylase. Glycosyl Hydrolase family 13.	-0.278455	0.00182759	0.00817943
Synpcc7942_1133		bacteriocin-processing peptidase. Cysteine peptidase. MEROPS family C39	-0.278348	0.304585	0.401651
Synpcc7942_1668	kdpA	potassium-transporting ATPase subunit A	-0.278345	0.0102038	0.0300942
Synpcc7942_2534		diguanylate cyclase with GAF sensor	-0.278272	0.309211	0.406328
Synpcc7942_0236		cyclic nucleotide-binding domain (cNMP-BD) protein	-0.277798	0.146927	0.228791
Synpcc7942_0358	dc13	tRNA (guanine-N(7))-methyltransferase	-0.276896	0.230488	0.323621
Synpcc7942_0772		hypothetical protein	-0.276841	0.11244	0.185948
Synpcc7942_2239		hypothetical protein	-0.276111	0.185827	0.273611
Synpcc7942_2254		hypothetical protein	-0.276093	0.0153414	0.0406714
Synpcc7942_1024		hypothetical protein	-0.275932	0.010537	0.0309344
Synpcc7942_1121		serine/threonine protein kinase	-0.275742	0.00317183	0.0121247
Synpcc7942_2356		transcriptional regulator, Crp/Fnr family	-0.275271	0.157288	0.240959
Synpcc7942_0024		hypothetical protein	-0.274906	0.00356824	0.0134598
Synpcc7942_1362		hypothetical protein	-0.274793	0.167045	0.252739
Synpcc7942_0622		ATPase	-0.274367	0.0128233	0.0353745
Synpcc7942_1115		hypothetical protein	-0.273434	0.168808	0.254404
Synpcc7942_0051		TPR repeat	-0.273401	0.140449	0.221579
Synpcc7942_0426	scpB	condensin subunit ScpB	-0.273225	0.15037	0.233207
Synpcc7942_1988		hypothetical protein	-0.273198	0.146645	0.228538
Synpcc7942_1166		hypothetical protein	-0.272358	0.100422	0.169439
Synpcc7942_0057		putative C-3 methyl transferase	-0.271656	0.0699887	0.128346
Synpcc7942_0559	hslO	Hsp33-like chaperonin	-0.271207	0.0392946	0.0836427
Synpcc7942_1688	cysW	Sulfate ABC transporter, permease protein CysW	-0.27059	0.0838854	0.147626
Synpcc7942_1791		hypothetical protein	-0.270519	0.0497738	0.0991702
Synpcc7942_2607	xthA	Exodeoxyribonuclease III	-0.270365	0.0788753	0.141137
Synpcc7942_1334	trpE	aminodeoxychorismate synthase, subunit I	-0.270287	0.0515771	0.101389
Synpcc7942_0746		hypothetical protein	-0.26978	0.0951498	0.162533
Synpcc7942_0901		Haloalkane dehalogenase	-0.269419	0.0505284	0.100174
Synpcc7942_2067		hypothetical protein	-0.267912	0.0696548	0.127978
Synpcc7942_2525	clpPII	ATP-dependent Clp protease proteolytic subunit ClpP	-0.267866	0.00494399	0.0173039
Synpcc7942_0630		hypothetical protein	-0.267239	0.0791736	0.141539
Synpcc7942_0768		hypothetical protein	-0.267209	0.113464	0.187319
Synpcc7942_2099	rfbD	dTDP-4-dehydrorhamnose reductase	-0.266818	0.213513	0.305473
Synpcc7942_0209	maf	Maf-like protein	-0.266526	0.192808	0.281728
Synpcc7942_1018		hypothetical protein	-0.265912	0.126107	0.203499
Synpcc7942_0095	rpaA	two component transcriptional regulator, winged helix family	-0.265567	0.0224505	0.0548409
Synpcc7942_1438	nblC	putative anti-sigma regulatory factor	-0.264962	0.0300174	0.0682788
Synpcc7942_1878		hypothetical protein	-0.264578	0.0339649	0.0749307
Synpcc7942_1640		hypothetical protein	-0.263952	0.257962	0.354791
Synpcc7942_0548		hypothetical protein	-0.263352	0.0383667	0.0823983
Synpcc7942_0366	ltnT	putative sulfate transporter	-0.262969	0.0331492	0.07341
Synpcc7942_1759		CAB/ELIP/HLIP-related protein	-0.261377	0.521558	0.609994
Synpcc7942_0020		hypothetical protein	-0.260802	0.156246	0.239994
Synpcc7942_0917		hypothetical protein	-0.26076	0.409419	0.505196
Synpcc7942_0590		membrane protein-like	-0.260725	0.0508708	0.100382
Synpcc7942_0771		hypothetical protein	-0.26043	0.0238821	0.0577501
Synpcc7942_0981		hypothetical protein	-0.260319	0.00546067	0.018857
Synpcc7942_1931		probable serine/threonine protein phosphatase	-0.260006	0.0960402	0.163618
Synpcc7942_1011	sphS	PAS/PAC sensor signal transduction histidine kinase	-0.259973	0.0443655	0.0911034
Synpcc7942_2008		hypothetical protein	-0.259821	0.119376	0.195066
Synpcc7942_0877	rps12	Elongator protein 3/MiaB/NifB	-0.259753	0.00744362	0.0240602
Synpcc7942_1825	PgsA	CDP-diacylglycerol--glycerol-3-phosphate 3-phosphatidyltransferase	-0.259162	0.0604101	0.115181
Synpcc7942_0754		hypothetical protein	-0.25863	0.444973	0.539021
Synpcc7942_1101		PDZ/DHR/GLGF	-0.258582	0.0642014	0.120319
Synpcc7942_1816	ltnB	periplasmic sensor hybrid histidine kinase	-0.258144	0.00240606	0.0100427
Synpcc7942_0496		hypothetical protein	-0.257596	0.220293	0.31377
Synpcc7942_2256		hypothetical protein	-0.257318	0.0749632	0.135654
Synpcc7942_0148		hypothetical protein	-0.257152	0.444936	0.539021
Synpcc7942_2014		hypothetical protein	-0.256988	0.279363	0.375352
Synpcc7942_1241	nirB	nitrite reductase related protein	-0.256333	0.0922448	0.158272
Synpcc7942_1895		hypothetical protein	-0.256329	0.0488111	0.0976222
Synpcc7942_1722	sbpA	Thiosulphate-binding protein	-0.256213	0.0358844	0.0778508
Synpcc7942_1477		hypothetical protein	-0.255663	0.00705616	0.0230798
Synpcc7942_1448	nadA	quinolinate synthetase	-0.25515	0.0902276	0.155789
Synpcc7942_1085	glgB	glycogen branching enzyme	-0.255052	0.00599495	0.0203722
Synpcc7942_0186		possible DNA polymerase	-0.255014	0.278071	0.374139
Synpcc7942_0076		extracellular solute-binding protein, family 3	-0.25484	0.228317	0.32162
Synpcc7942_0739		hypothetical protein	-0.254795	0.192104	0.281342
Synpcc7942_0923	mtaP	5'-methylthioadenosine phosphorylase	-0.254692	0.141004	0.222272
Synpcc7942_0606	aat	leucyl/phenylalanyl-tRNA--protein transferase	-0.254522	0.379094	0.476349
Synpcc7942_2546		hypothetical protein	-0.253569	0.116856	0.191928
Synpcc7942_1290	smtA	SmtA metallothionein	-0.253498	0.202316	0.292725
Synpcc7942_0182		hypothetical protein	-0.253138	0.323097	0.418588
Synpcc7942_0066		hypothetical protein	-0.253015	0.0257818	0.0608571
Synpcc7942_1468		putative monovalent cation/H+ antiporter subunit B	-0.252244	0.0693376	0.127517
Synpcc7942_0954		glycine cleavage T-protein-like	-0.251639	0.0698915	0.12829
Synpcc7942_2070	pilT	twitching motility protein	-0.251206	0.0498434	0.0991702
Synpcc7942_2429	exbB2	biopolymer transport ExbB like protein	-0.250908	0.208379	0.300592
Synpcc7942_0477	ylmG	conserved hypothetical protein YCF19	-0.250587	0.561748	0.645547
Synpcc7942_1262		uncharacterized FAD-dependent dehydrogenase	-0.250003	0.0325189	0.072318
Synpcc7942_1978	trx	thioredoxin	-0.249505	0.372776	0.471086
Synpcc7942_0250		hypothetical protein	-0.249257	0.164128	0.249704
Synpcc7942_2366		hypothetical protein	-0.248257	0.407832	0.503561
Synpcc7942_0213		hypothetical protein	-0.24812	0.120301	0.196243
Synpcc7942_2066		tRNA-dihydrouridine synthase A	-0.247977	0.0829695	0.146282
Synpcc7942_2100	rfbB	dTDP-glucose 4,6-dehydratase	-0.247908	0.141758	0.222729
Synpcc7942_0565		FHA domain containing protein	-0.247743	0.245622	0.340994
Synpcc7942_2264		transcriptional regulator, LuxR family	-0.247403	0.429849	0.525268
Synpcc7942_1299		hypothetical protein	-0.247172	0.144911	0.226387
Synpcc7942_0679	rbp1	RNA-binding region RNP-1	-0.246867	0.378576	0.476086
Synpcc7942_B2658		hypothetical protein	-0.246795	0.273232	0.369151
Synpcc7942_0922	gltX	Glutamate--tRNA ligase	-0.246499	0.0401647	0.084499
Synpcc7942_2317	ctaA	Heavy metal translocating P-type ATPase	-0.245821	0.0199242	0.0495524
Synpcc7942_0163		hypothetical protein	-0.245816	0.157004	0.240819
Synpcc7942_0749		hypothetical protein	-0.245403	0.253485	0.349384
Synpcc7942_0369	aoxB	putative flavin-containing monoamine oxidase	-0.245063	0.0323376	0.0722776
Synpcc7942_1534		hypothetical protein	-0.244781	0.0891058	0.154471
Synpcc7942_1275		hypothetical protein	-0.24466	0.0387874	0.0828385
Synpcc7942_0822	appB	permease protein of oligopeptide ABC	-0.244561	0.0475157	0.0957515
Synpcc7942_1587		integral membrane protein-like	-0.244352	0.376369	0.473855
Synpcc7942_1942	prxQ-A3	bacterioferritin comigratory protein-like	-0.243548	0.328817	0.425137
Synpcc7942_0017	eda	keto-hydroxyglutarate-aldolase/keto-deoxy- phosphogluconate aldolase	-0.243221	0.182531	0.270135
Synpcc7942_1874		RNA methyltransferase TrmH, group 2	-0.242915	0.244705	0.339967
Synpcc7942_1384		hypothetical protein	-0.242589	0.121787	0.198162
Synpcc7942_1548		probable amidase	-0.241911	0.0259586	0.0610042
Synpcc7942_0294	psbO	photosystem II manganese-stabilizing polypeptide	-0.241705	0.0258009	0.0608571
Synpcc7942_1014		CheA signal transduction histidine kinase	-0.241075	0.0167972	0.0435232
Synpcc7942_1885		HAD-superfamily hydrolase subfamily IA, variant 3	-0.241061	0.287733	0.384445
Synpcc7942_1174	psbJ	photosystem II reaction center protein PsbJ	-0.240716	0.38837	0.485779
Synpcc7942_2043	speH	S-adenosylmethionine decarboxylase proenzyme	-0.240276	0.288293	0.384669
Synpcc7942_1258		hypothetical protein	-0.240138	0.317545	0.414471
Synpcc7942_2405		hypothetical protein	-0.239891	0.435942	0.53076
Synpcc7942_1289	pmbA	putative modulator of DNA gyrase	-0.23847	0.0110699	0.0319613
Synpcc7942_0792		putative multidrug efflux MFS transporter	-0.238406	0.0276751	0.0640968
Synpcc7942_1859		diguanylate cyclase/phosphodiesterase with PAS/PAC sensor(s)	-0.237949	0.133557	0.213692
Synpcc7942_1827		hypothetical protein	-0.237866	0.137564	0.218283
Synpcc7942_1694	gyrA	DNA topoisomerase IV subunit A	-0.236982	0.449975	0.544737
Synpcc7942_2004	sigI	RNA polymerase sigma factor	-0.236664	0.264441	0.359289
Synpcc7942_0586		hypothetical protein	-0.236444	0.227806	0.321136
Synpcc7942_0001	dnaN	DNA polymerase III subunit beta	-0.236217	0.250791	0.346916
Synpcc7942_1056		transcriptional regulator, XRE family	-0.23593	0.161673	0.246359
Synpcc7942_2493	natA	ATPase	-0.235736	0.204196	0.295222
Synpcc7942_0948		permease protein of sugar ABC transporter	-0.235265	0.07504	0.135666
Synpcc7942_2495	natD	integral membrane protein of the ABC-type Nat permease for neutral amino acids NatD	-0.235258	0.098971	0.16757
Synpcc7942_0256	ama	Peptidase M20D, amidohydrolase	-0.23517	0.181508	0.2689
Synpcc7942_0376	pqqE	putative zinc protease protein	-0.235138	0.0430261	0.0891156
Synpcc7942_1387		hypothetical protein	-0.234547	0.288301	0.384669
Synpcc7942_0701		hypothetical protein	-0.233481	0.259968	0.356273
Synpcc7942_1129		hypothetical protein	-0.233106	0.139677	0.220543
Synpcc7942_0973	ugd	UDP-glucose 6-dehydrogenase	-0.232741	0.099965	0.169104
Synpcc7942_0575		hypothetical protein	-0.23195	0.180573	0.268079
Synpcc7942_0480		GAF sensor signal transduction histidine kinase	-0.231602	0.0289118	0.0662568
Synpcc7942_1113		hypothetical protein	-0.230494	0.0505564	0.100174
Synpcc7942_0613	sixA	phosphohistidine phosphatase, SixA	-0.230447	0.314632	0.411507
Synpcc7942_2299	rpsO	30S ribosomal protein S15	-0.230325	0.300367	0.397453
Synpcc7942_2454	apt	adenine phosphoribosyltransferase	-0.230098	0.106682	0.178112
Synpcc7942_0999		hypothetical protein	-0.230041	0.53206	0.619155
Synpcc7942_1777		hypothetical protein	-0.22988	0.472452	0.566274
Synpcc7942_0716		hypothetical protein	-0.229832	0.0471902	0.0953182
Synpcc7942_1626		hypothetical protein	-0.229585	0.294186	0.391432
Synpcc7942_1928		hypothetical protein	-0.229354	0.554744	0.641631
Synpcc7942_0490		diguanylate cyclase with PAS/PAC sensor	-0.228888	0.225534	0.318815
Synpcc7942_1169		oligopeptide-binding protein of oligopeptide ABC transporter	-0.228344	0.0635966	0.119594
Synpcc7942_0855	pixG	response regulator receiver domain protein (CheY-like)	-0.228293	0.530552	0.618119
Synpcc7942_2036		hypothetical protein	-0.2278	0.183865	0.271555
Synpcc7942_0564		ATPase	-0.22777	0.07736	0.138944
Synpcc7942_0743		hypothetical protein	-0.226739	0.00865123	0.0267909
Synpcc7942_1974	scpA	condensin subunit ScpA	-0.226594	0.14594	0.227809
Synpcc7942_0463		protein tyrosine phosphatase	-0.226414	0.387036	0.484749
Synpcc7942_0362		hypothetical protein	-0.226045	0.0894045	0.154646
Synpcc7942_0276	glcD	glycolate oxidase subunit GlcD	-0.225993	0.250979	0.346925
Synpcc7942_2073	dnaK1	Heat shock protein Hsp70	-0.225843	0.19549	0.285213
Synpcc7942_1084		hypothetical protein	-0.225739	0.415356	0.511535
Synpcc7942_0550		hypothetical protein	-0.225619	0.371094	0.469988
Synpcc7942_1758		hypothetical protein	-0.225329	0.200377	0.290796
Synpcc7942_0427		ATPase	-0.22526	0.253861	0.349651
Synpcc7942_0070		hypothetical protein	-0.225012	0.309402	0.406328
Synpcc7942_0741		Phage tail protein I	-0.224941	0.0584101	0.112372
Synpcc7942_2238	glcP	glucose transport protein	-0.224607	0.473718	0.567398
Synpcc7942_2432		hypothetical protein	-0.224538	0.246098	0.341407
Synpcc7942_0258		hypothetical protein	-0.224456	0.420798	0.515921
Synpcc7942_2095		hypothetical protein	-0.224351	0.392976	0.488359
Synpcc7942_0878	rne	ribonuclease, Rne/Rng family	-0.224212	0.136796	0.217423
Synpcc7942_0781	ppsA	phosphoenolpyruvate synthase	-0.223725	0.00920518	0.0280985
Synpcc7942_0566		HAD-superfamily hydrolase subfamily IIB	-0.222112	0.229168	0.32211
Synpcc7942_1575	malQ	Glycogen debranching enzyme	-0.221827	0.0313477	0.0707131
Synpcc7942_0585		PDZ/DHR/GLGF	-0.221695	0.0853646	0.149658
Synpcc7942_1822		hypothetical protein	-0.221293	0.636177	0.710564
Synpcc7942_0119		hypothetical protein	-0.220973	0.349924	0.447605
Synpcc7942_1998		GAF	-0.220685	0.167272	0.25282
Synpcc7942_1583		hypothetical protein	-0.220516	0.359479	0.457692
Synpcc7942_2115		hypothetical protein	-0.220277	0.112321	0.185911
Synpcc7942_2599		hypothetical protein	-0.219654	0.23848	0.33228
Synpcc7942_0443		hypothetical protein	-0.219308	0.234451	0.328334
Synpcc7942_1031		hypothetical protein	-0.219233	0.430279	0.525268
Synpcc7942_1704		hypothetical protein	-0.218735	0.151963	0.234832
Synpcc7942_1636	dcoHI	pterin-4-alpha-carbinolamine dehydratase	-0.218372	0.301442	0.398602
Synpcc7942_0150		Dolichyl-phosphate beta-D-mannosyltransferase	-0.218112	0.0972491	0.165384
Synpcc7942_1905	hlyB	cyclic nucleotide-binding domain (cNMP-BD) protein	-0.217875	0.0904243	0.155988
Synpcc7942_B2642		putative zinc-binding oxidoreductase	-0.21782	0.00686176	0.0226757
Synpcc7942_1349		hypothetical protein	-0.217277	0.217582	0.31014
Synpcc7942_1392	phoA	alkaline phosphatase	-0.217132	0.0642662	0.120319
Synpcc7942_2478	psb28-2	photosystem II reaction center W protein	-0.216559	0.349344	0.447161
Synpcc7942_2034		hypothetical protein	-0.21597	0.0814797	0.144452
Synpcc7942_0484		hypothetical protein	-0.215783	0.00181758	0.00817161
Synpcc7942_2528		hypothetical protein	-0.214887	0.338646	0.435791
Synpcc7942_2262		hypothetical protein	-0.214723	0.046433	0.0944531
Synpcc7942_0291		hypothetical protein	-0.214666	0.714242	0.774334
Synpcc7942_2422		hypothetical protein	-0.214312	0.163834	0.249454
Synpcc7942_0620		hypothetical protein	-0.213692	0.271191	0.366939
Synpcc7942_0524		hypothetical protein	-0.213595	0.363034	0.460691
Synpcc7942_0255		ATPase	-0.213108	0.12299	0.199612
Synpcc7942_0545		hypothetical protein	-0.21258	0.197649	0.287708
Synpcc7942_0616	hrcA	heat-inducible transcription repressor	-0.211877	0.137859	0.21857
Synpcc7942_0455	tgt	queuine tRNA-ribosyltransferase	-0.211407	0.000712	0.00391838
Synpcc7942_2168	pcrA	ATP-dependent DNA helicase, Rep family	-0.211166	0.652222	0.723089
Synpcc7942_2540	digB	blue-copper-protein-like protein	-0.210046	0.321963	0.417964
Synpcc7942_2278		hypothetical protein	-0.20989	0.208769	0.300775
Synpcc7942_1158		diguanylate cyclase/phosphodiesterase with PAS/PAC and GAF sensor(s)	-0.20953	0.395666	0.49069
Synpcc7942_2418	lrrA	transcriptional regulator	-0.209304	0.111508	0.184883
Synpcc7942_0983	deoC	deoxyribose-phosphate aldolase	-0.208945	0.228494	0.321634
Synpcc7942_0672	rpoD3	RNA polymerase sigma factor SigD	-0.207455	0.282508	0.378231
Synpcc7942_1374	rluA	ribosomal large subunit pseudouridine synthase D	-0.207323	0.0705481	0.129248
Synpcc7942_2155		hypothetical protein	-0.205186	0.303454	0.40071
Synpcc7942_2009		hypothetical protein	-0.204023	0.0323743	0.0722776
Synpcc7942_0972		YjgF-like protein	-0.203513	0.259806	0.356273
Synpcc7942_0128		hypothetical protein	-0.20196	0.00758778	0.0244191
Synpcc7942_B2618		transcriptional regulator, BadM/Rrf2 family	-0.201887	0.173162	0.259136
Synpcc7942_2033		hypothetical protein	-0.20164	0.511891	0.601487
Synpcc7942_0919		hypothetical protein	-0.201379	0.60052	0.679033
Synpcc7942_1236	nrtD	nitrate transport ATP-binding subunits C and D	-0.201233	0.0838398	0.147626
Synpcc7942_0592	pfkA	6-phosphofructokinase	-0.200358	0.182803	0.270194
Synpcc7942_2408		hypothetical protein	-0.2001	0.311282	0.408297
Synpcc7942_0950		putative multiple sugar transport system substrate-binding protein	-0.199556	0.169956	0.255732
Synpcc7942_B2617		hypothetical protein	-0.19885	0.0708018	0.12959
Synpcc7942_1921		hypothetical protein	-0.198314	0.357442	0.455405
Synpcc7942_B2630	srpM	sulfonate ABC transporter, permease protein, putative	-0.198282	0.0552259	0.10743
Synpcc7942_2159		hypothetical protein	-0.197809	0.152716	0.235703
Synpcc7942_1572		dehydrogenase subunit-like protein	-0.197577	0.0609129	0.11568
Synpcc7942_2425	ycf39	chaperon-like protein for quinone binding in photosystem II	-0.197379	0.135259	0.215338
Synpcc7942_2198		hypothetical protein	-0.197353	0.298602	0.39539
Synpcc7942_2440	pnp	polynucleotide phosphorylase/polyadenylase	-0.196748	0.0252138	0.0599883
Synpcc7942_1968		hypothetical protein	-0.196424	0.117438	0.192554
Synpcc7942_1813	htpG	heat shock protein 90	-0.195504	0.355564	0.453912
Synpcc7942_2251		hypothetical protein	-0.195343	0.304864	0.401742
Synpcc7942_0245	gap1	glyceraldehyde-3-phosphate dehydrogenase	-0.194065	0.150584	0.23335
Synpcc7942_0041		probable transport protein	-0.194055	0.100613	0.169603
Synpcc7942_B2628	srpKLM	sulfonate ABC transporter, ATP-binding protein, putative	-0.193373	0.0316925	0.0711691
Synpcc7942_1768		hypothetical protein	-0.193015	0.102761	0.172768
Synpcc7942_1265		hypothetical protein	-0.192747	0.31806	0.41458
Synpcc7942_1514		Pseudouridine synthase, Rsu	-0.19252	0.32594	0.421701
Synpcc7942_0976		CBS	-0.191985	0.648121	0.719302
Synpcc7942_0037		hypothetical protein	-0.191722	0.814862	0.851914
Synpcc7942_0395		hypothetical protein	-0.191685	0.176634	0.263101
Synpcc7942_2484		hypothetical protein	-0.19158	0.2375	0.331241
Synpcc7942_1886	recJ	exonuclease RecJ	-0.18922	0.00191273	0.00849364
Synpcc7942_1034		Transglutaminase-like	-0.189211	0.143955	0.22526
Synpcc7942_1671	kdpC	potassium-transporting ATPase, C subunit	-0.188716	0.334238	0.431178
Synpcc7942_1503	ylmH	RNA-binding S4	-0.188283	0.2637	0.359081
Synpcc7942_1803		putative ferric uptake regulator, FUR family	-0.187632	0.444675	0.539021
Synpcc7942_1482		hypothetical protein	-0.187431	0.00189067	0.00842246
Synpcc7942_1941		hypothetical protein	-0.186816	0.141643	0.222729
Synpcc7942_2399		hypothetical protein	-0.184283	0.495264	0.588273
Synpcc7942_0306	chlP	hypothetical protein	-0.18398	0.610033	0.687362
Synpcc7942_2202	mcrA	HNH nuclease	-0.183694	0.507365	0.5969
Synpcc7942_2166		hypothetical protein	-0.183386	0.221702	0.31531
Synpcc7942_2427		3-mercaptopyruvate sulfurtransferase	-0.183222	0.261405	0.357477
Synpcc7942_0002		hypothetical protein	-0.183189	0.152997	0.235947
Synpcc7942_2019		hypothetical protein	-0.182016	0.317065	0.414126
Synpcc7942_2050		hypothetical protein	-0.180486	0.0638929	0.120034
Synpcc7942_0309	ndhF4	NAD(P)H-quinone oxidoreductase subunit F	-0.179388	0.118559	0.19406
Synpcc7942_2342	psaL	photosystem I reaction center protein subunit XI	-0.179352	0.134499	0.214686
Synpcc7942_1321		hypothetical protein	-0.179056	0.194194	0.283538
Synpcc7942_1603	ampC	beta-lactamase	-0.177147	0.253009	0.349229
Synpcc7942_1125		putative CheA signal transduction histidine kinase, no good domain identification	-0.177135	0.293578	0.390895
Synpcc7942_2414		hypothetical protein	-0.175733	0.247121	0.342332
Synpcc7942_0683		potassium channel protein	-0.175601	0.27272	0.368748
Synpcc7942_0515		hypothetical protein	-0.175475	0.313599	0.410436
Synpcc7942_1785		hypothetical protein	-0.174366	0.339195	0.435914
Synpcc7942_2126		hypothetical protein	-0.172668	0.29178	0.38877
Synpcc7942_1089	clpB	ATPase	-0.171475	0.253357	0.349384
Synpcc7942_2163		hypothetical protein	-0.170741	0.386604	0.484749
Synpcc7942_1546		putative ribonuclease II	-0.170726	0.0367405	0.0794389
Synpcc7942_B2620	srpA	putative catalase	-0.170129	0.216752	0.309638
Synpcc7942_1106		hypothetical protein	-0.169808	0.305455	0.40197
Synpcc7942_1585		N-acetylmuramoyl-L-alanine amidase, family 2	-0.169806	0.35496	0.453442
Synpcc7942_1806	prxQ-A2	bacterioferritin comigratory protein	-0.169736	0.439579	0.53451
Synpcc7942_1297		Malate dehydrogenase (oxaloacetate decarboxylating)	-0.168854	0.130756	0.209909
Synpcc7942_2385		dihydroorotate dehydrogenase 2	-0.16882	0.172324	0.258487
Synpcc7942_B2625		hypothetical protein	-0.168656	0.109317	0.181599
Synpcc7942_2602	ctaC	cytochrome c oxidase subunit II	-0.168522	0.378637	0.476086
Synpcc7942_1135		cation transporter	-0.168404	0.275608	0.371867
Synpcc7942_B2621	srpB	Uncharacterized membrane protein-like	-0.168007	0.0478385	0.0962313
Synpcc7942_1055	cpcF	phycocyanin alpha-subunit phycocyanobilin lyase	-0.167218	0.42765	0.523319
Synpcc7942_0445	oppC	ABC-type dipeptide/oligopeptide/nickel transport systems permease components-like	-0.167012	0.259413	0.356021
Synpcc7942_B2662	srpI	major membrane protein I	-0.166745	0.108367	0.180298
Synpcc7942_0339		hypothetical protein	-0.165474	0.0684156	0.126063
Synpcc7942_2152		hypothetical protein	-0.164927	0.522308	0.609994
Synpcc7942_0064		hypothetical protein	-0.16463	0.619016	0.695849
Synpcc7942_1893	natA	ATPase	-0.164366	0.223171	0.316929
Synpcc7942_2181		hypothetical protein	-0.164362	0.00156618	0.0072987
Synpcc7942_1729	kdpD	potassium-transporting ATPase D chain	-0.164187	0.241174	0.335789
Synpcc7942_1557	rpoD6	principal RNA polymerase sigma factor SigA	-0.163589	0.0184156	0.046585
Synpcc7942_0644	cikA	GAF sensor hybrid histidine kinase	-0.161833	0.101042	0.170176
Synpcc7942_B2640		hypothetical protein	-0.161125	0.19119	0.280217
Synpcc7942_2556	hoxY	NAD-reducing hydrogenase HoxS delta subunit	-0.161115	0.426814	0.522629
Synpcc7942_1119		hypothetical protein	-0.161015	0.495516	0.588273
Synpcc7942_1568		hypothetical protein	-0.159905	0.431798	0.526717
Synpcc7942_1761		hypothetical protein	-0.159781	0.286278	0.382767
Synpcc7942_2577	murQ	N-acetylmuramic acid-6-phosphate etherase	-0.15953	0.319911	0.41625
Synpcc7942_2350		translation factor SUA5	-0.159472	0.453654	0.548153
Synpcc7942_1685	cysW	Sulphate transport system permease protein 2	-0.159053	0.0923201	0.158272
Synpcc7942_0797		hypothetical protein	-0.158767	0.646348	0.718164
Synpcc7942_1376		hypothetical protein	-0.156904	0.237562	0.331241
Synpcc7942_2112		hypothetical protein	-0.156238	0.263597	0.359081
Synpcc7942_2150		penicillin V acylase precursor. Cysteine peptidase. MEROPS family C59	-0.155174	0.556848	0.642496
Synpcc7942_1192		hypothetical protein	-0.154568	0.260287	0.356455
Synpcc7942_0841		putative flavoprotein involved in K+ transport	-0.152253	0.289992	0.386655
Synpcc7942_2605		hypothetical protein	-0.152119	0.503338	0.594133
Synpcc7942_1573		3-oxoacyl-(acyl-carrier protein) reductase	-0.151896	0.460137	0.554243
Synpcc7942_0907		hypothetical protein	-0.151829	0.621395	0.697707
Synpcc7942_0413	ndhL	hypothetical protein	-0.150889	0.505701	0.595673
Synpcc7942_0996		glycerate kinase	-0.150757	0.338477	0.435791
Synpcc7942_0379		hypothetical protein	-0.150745	0.614469	0.691548
Synpcc7942_0558		hypothetical protein	-0.150505	0.234664	0.328393
Synpcc7942_0195		hypothetical protein	-0.15049	0.501548	0.592963
Synpcc7942_1043	vte5	hypothetical protein	-0.150232	0.465103	0.559015
Synpcc7942_1239	nrtA	ABC-type nitrate/nitrite transport system substrate-binding protein	-0.150208	0.0325431	0.072318
Synpcc7942_0078		hypothetical protein	-0.150188	0.463212	0.557248
Synpcc7942_B2649		hypothetical protein	-0.149807	0.244329	0.339897
Synpcc7942_1835		hypothetical protein	-0.149102	0.433024	0.527877
Synpcc7942_0646		hypothetical protein	-0.147477	0.770209	0.822326
Synpcc7942_1076		osmotic signal transduction related protein	-0.14702	0.709134	0.7701
Synpcc7942_1763		inositol monophosphate family protein	-0.146972	0.382864	0.480771
Synpcc7942_2187		hypothetical protein	-0.146318	0.486158	0.580062
Synpcc7942_1911	zam	Cold shock protein	-0.145896	0.0117142	0.0333499
Synpcc7942_0665		hypothetical protein	-0.145648	0.404041	0.499522
Synpcc7942_0707	cad	arginine decarboxylase	-0.145246	0.0346034	0.075843
Synpcc7942_1556		hypothetical protein	-0.144389	0.521679	0.609994
Synpcc7942_2042		hypothetical protein	-0.144277	0.492817	0.585888
Synpcc7942_2504		hypothetical protein	-0.144143	0.655854	0.726205
Synpcc7942_0588	purT	phosphoribosylglycinamide formyltransferase 2	-0.143826	0.1015	0.170798
Synpcc7942_1979		membrane protein-like	-0.143749	0.370975	0.469988
Synpcc7942_2600	ctaB	protoheme IX farnesyltransferase	-0.142656	0.371414	0.470083
Synpcc7942_1625		probable glycosyltransferase	-0.141122	0.416977	0.512874
Synpcc7942_2598		hypothetical protein	-0.141025	0.394754	0.489934
Synpcc7942_0574		hypothetical protein	-0.140815	0.444818	0.539021
Synpcc7942_1530		molybdenum-pterin binding domain	-0.139106	0.63781	0.711974
Synpcc7942_0036		hypothetical protein	-0.138816	0.301991	0.399053
Synpcc7942_0494		hypothetical protein	-0.138745	0.532086	0.619155
Synpcc7942_1957		cyclic nucleotide-binding domain (cNMP-BD) protein	-0.138257	0.638848	0.712718
Synpcc7942_0949		permease protein of sugar ABC transporter	-0.137645	0.255736	0.35198
Synpcc7942_B2623	srpD	cysteine synthase A	-0.137345	0.0778157	0.139502
Synpcc7942_B2650		hypothetical protein	-0.135469	0.395904	0.49069
Synpcc7942_1108	Hbs or HU-like	bacterial nucleoid protein Hbs	-0.134332	0.814384	0.851914
Synpcc7942_1541	isiB	flavodoxin FldA	-0.13403	0.825365	0.858917
Synpcc7942_0815	livF	ATPase	-0.133976	0.537664	0.62451
Synpcc7942_1718	glcE	glycolate oxidase subunit GlcE	-0.133039	0.31176	0.408587
Synpcc7942_1757		hypothetical protein	-0.132557	0.747362	0.802088
Synpcc7942_1171		hypothetical protein	-0.131446	0.516513	0.606177
Synpcc7942_1491	cmpD	nitrate transport ATP-binding subunits C and D	-0.131384	0.416673	0.512828
Synpcc7942_1288		hypothetical protein	-0.131358	0.616812	0.693778
Synpcc7942_0461		hypothetical protein	-0.130694	0.535547	0.622805
Synpcc7942_2462	xylB	probable sugar kinase	-0.129948	0.430337	0.525268
Synpcc7942_0562		hypothetical protein	-0.129297	0.454952	0.549376
Synpcc7942_0523		hypothetical protein	-0.128963	0.50848	0.597845
Synpcc7942_1800		hypothetical protein	-0.128774	0.412933	0.508878
Synpcc7942_1811		diguanylate cyclase (GGDEF domain) with PAS/PAC sensor	-0.127665	0.653331	0.723828
Synpcc7942_1071		hypothetical protein	-0.127434	0.593878	0.673505
Synpcc7942_B2655		hypothetical protein	-0.127014	0.721477	0.780854
Synpcc7942_0103		Ankyrin	-0.126998	0.862997	0.890357
Synpcc7942_B2631		hypothetical protein	-0.126934	0.488993	0.582785
Synpcc7942_2386	hypD	hydrogenase expression/formation protein HypD	-0.126879	0.486406	0.580062
Synpcc7942_2465		hypothetical protein	-0.126634	0.674078	0.739982
Synpcc7942_2105	cynD	nitrate transport ATP-binding subunits C and D	-0.125977	0.503963	0.594354
Synpcc7942_1012	sphR	two component transcriptional regulator, winged helix family	-0.125673	0.452647	0.547281
Synpcc7942_1891	labA	hypothetical protein	-0.12543	0.392945	0.488359
Synpcc7942_1684	cysR	putative transcriptional regulator, Crp/Fnr family	-0.125241	0.450998	0.54563
Synpcc7942_0828		hypothetical protein	-0.124757	0.708189	0.769509
Synpcc7942_0166		hypothetical protein	-0.123995	0.0201243	0.0499208
Synpcc7942_1649		rubrerythrin	-0.12352	0.459615	0.554243
Synpcc7942_1977	ndhF1	NAD(P)H-quinone oxidoreductase subunit F	-0.123426	0.0105256	0.0309344
Synpcc7942_0109		DNA-binding ferritin-like protein (oxidative damage protectant)-like	-0.122298	0.591021	0.671058
Synpcc7942_B2664	srpG	cysteine synthase	-0.122168	0.231966	0.325328
Synpcc7942_2098	rfbC	dTDP-4-dehydrorhamnose 3,5-epimerase	-0.121909	0.583364	0.665513
Synpcc7942_2172		hypothetical protein	-0.121592	0.714921	0.774632
Synpcc7942_2174	idiB	putative transcriptional regulator, Crp/Fnr family	-0.120868	0.465264	0.559015
Synpcc7942_B2632		hypothetical protein	-0.120759	0.266735	0.361419
Synpcc7942_1485		hypothetical protein	-0.120259	0.767263	0.820236
Synpcc7942_0185	ggt	gamma-glutamyltransferase. Threonine peptidase. MEROPS family T03	-0.120082	0.320957	0.417222
Synpcc7942_2520		hypothetical protein	-0.119592	0.593233	0.673172
Synpcc7942_0343	psb27	photosystem II 11 kD protein	-0.119426	0.689483	0.75317
Synpcc7942_1004		hypothetical protein	-0.118486	0.561828	0.645547
Synpcc7942_0026		hypothetical protein	-0.118463	0.39613	0.49069
Synpcc7942_0378	ycf63	Protein of unknown function DUF140	-0.118191	0.390454	0.487624
Synpcc7942_B2635		hypothetical protein	-0.117891	0.196038	0.285795
Synpcc7942_1304		hypothetical protein	-0.117218	0.589409	0.669824
Synpcc7942_2261		periplasmic divalent cation tolerance protein	-0.116817	0.648095	0.719302
Synpcc7942_2508	ndbB	type 2 NADH dehydrogenase NdbB	-0.116758	0.210955	0.302745
Synpcc7942_1143	lalA	hypothetical protein	-0.116006	0.66745	0.734807
Synpcc7942_2334	zwf	glucose-6-phosphate 1-dehydrogenase	-0.115641	0.263516	0.359081
Synpcc7942_1195		hypothetical protein	-0.115507	0.567022	0.649572
Synpcc7942_1254		cyclic nucleotide-binding domain (cNMP-BD) protein	-0.115434	0.809356	0.848697
Synpcc7942_0788	gst1	glutathione S-transferase	-0.115271	0.313473	0.410436
Synpcc7942_1730		hypothetical protein	-0.114783	0.495743	0.588273
Synpcc7942_0144		hypothetical protein	-0.114537	0.537442	0.62451
Synpcc7942_1817	ltnA	response regulator receiver domain protein (CheY-like)	-0.114207	0.703357	0.765559
Synpcc7942_0502		hypothetical protein	-0.113912	0.52155	0.609994
Synpcc7942_1360		cell envelope-related transcriptional attenuator	-0.113804	0.369834	0.469011
Synpcc7942_0154		hypothetical protein	-0.113733	0.506916	0.596737
Synpcc7942_0902		hypothetical protein	-0.11261	0.60447	0.682696
Synpcc7942_2476		hypothetical protein	-0.11246	0.666545	0.734473
Synpcc7942_1355		response regulator receiver modulated diguanylate cyclase/phosphodiesterase with PAS/PAC sensor(s)	-0.112377	0.411046	0.506878
Synpcc7942_1027		hypothetical protein	-0.11236	0.666763	0.734473
Synpcc7942_0307	napA	Na+/H+ antiporter	-0.112227	0.418257	0.51368
Synpcc7942_0495		hypothetical protein	-0.111605	0.703839	0.76565
Synpcc7942_2574	mntA	ATPase	-0.110138	0.744805	0.800687
Synpcc7942_1291	smtB	transcriptional regulator, ArsR family	-0.109775	0.632054	0.707374
Synpcc7942_0124		thiol methyltransferase 1-like	-0.109373	0.489728	0.583142
Synpcc7942_B2644	narL	response regulator receiver domain protein (CheY-like)	-0.109239	0.629027	0.705451
Synpcc7942_1630	cytA	cytochrome c553	-0.108999	0.645517	0.717656
Synpcc7942_1702		hypothetical protein	-0.108099	0.801451	0.84317
Synpcc7942_B2634		hypothetical protein	-0.107922	0.165996	0.251748
Synpcc7942_0960		ATPase	-0.107504	0.225661	0.318815
Synpcc7942_1168	cpmA	circadian phase modifier CpmA	-0.106006	0.391899	0.487968
Synpcc7942_0736		electron transfer protein	-0.105471	0.631201	0.707374
Synpcc7942_0215		hypothetical protein	-0.105171	0.683801	0.748516
Synpcc7942_1253		hypothetical protein	-0.104881	0.633826	0.708763
Synpcc7942_0624	ldpA	light dependent period	-0.104833	0.0771931	0.138774
Synpcc7942_B2654		hypothetical protein	-0.104251	0.606142	0.684182
Synpcc7942_1780	mutL	DNA mismatch repair protein	-0.102747	0.392625	0.488359
Synpcc7942_2587		hypothetical protein	-0.102125	0.550201	0.63753
Synpcc7942_1990		hypothetical protein	-0.101712	0.695699	0.758082
Synpcc7942_B2660		hypothetical protein	-0.101481	0.484556	0.578934
Synpcc7942_0349		hypothetical protein	-0.101225	0.282688	0.378231
Synpcc7942_0751		hypothetical protein	-0.101066	0.52219	0.609994
Synpcc7942_0197		folate/biopterin transporter	-0.100804	0.496996	0.589396
Synpcc7942_B2651	xerC	integrase/recombinase	-0.100662	0.260498	0.356491
Synpcc7942_0177		ABC-type uncharacterized transport system permease component-like	-0.100291	0.503466	0.594133
Synpcc7942_1683	orf81	hypothetical protein	-0.0999742	0.711269	0.771982
Synpcc7942_2076	rsgA	ribosome-associated GTPase	-0.0988212	0.206203	0.297676
Synpcc7942_2498		Band 7 protein	-0.0972634	0.501449	0.592963
Synpcc7942_2535		diguanylate cyclase (GGDEF domain) with PAS/PAC and GAF sensors	-0.096894	0.278534	0.3745
Synpcc7942_B2622	srpC	probable chromate transport transmembrane protein	-0.0968368	0.589584	0.669824
Synpcc7942_B2645		hypothetical protein	-0.0965729	0.434314	0.529113
Synpcc7942_0899		hypothetical protein	-0.0959329	0.623089	0.6992
Synpcc7942_0647		hypothetical protein	-0.0950159	0.801108	0.84317
Synpcc7942_1605		hypothetical protein	-0.0949911	0.619954	0.696496
Synpcc7942_2536		Heat shock protein DnaJ-like	-0.094872	0.734053	0.791343
Synpcc7942_0083		hypothetical protein	-0.0948169	0.831738	0.864143
Synpcc7942_0845		hypothetical protein	-0.0947626	0.774287	0.824532
Synpcc7942_1635	somB2	probable porin; major outer membrane protein	-0.0942923	0.597746	0.676693
Synpcc7942_0578	sqdB	UDP-sulfoquinovose synthase	-0.0937265	0.160088	0.244721
Synpcc7942_0824		hypothetical protein	-0.0935702	0.483927	0.578543
Synpcc7942_B2659	septT2	nucleic acid-binding protein,contains PIN domain	-0.0927932	0.607776	0.685622
Synpcc7942_1363		hypothetical protein	-0.0912316	0.80284	0.843707
Synpcc7942_1036		hypothetical protein	-0.0910245	0.643428	0.716164
Synpcc7942_2005		flm3 region hypothetical protein 4	-0.0906366	0.602976	0.681409
Synpcc7942_1244		ATPase	-0.0889747	0.459344	0.554243
Synpcc7942_1749	fer	ferredoxin	-0.0882497	0.664308	0.73408
Synpcc7942_B2626	parB	hypothetical protein	-0.0878844	0.520869	0.609994
Synpcc7942_0301	ssb	single-strand DNA-binding protein	-0.0868309	0.755648	0.810527
Synpcc7942_2000	mrcB	Penicillin-binding protein 1A	-0.0864074	0.0378546	0.0813896
Synpcc7942_1469		hypothetical protein	-0.086326	0.584239	0.666116
Synpcc7942_0398		hypothetical protein	-0.0862255	0.668923	0.736007
Synpcc7942_2242		histidine kinase	-0.0861008	0.540462	0.627001
Synpcc7942_0628		spermidine synthase	-0.0849385	0.37285	0.471086
Synpcc7942_1642		hypothetical protein	-0.0846385	0.559017	0.643858
Synpcc7942_B2663	srpH	putative serine acetyltransferase	-0.0829847	0.417553	0.513253
Synpcc7942_1492		hypothetical protein	-0.081414	0.559942	0.644151
Synpcc7942_B2627		hypothetical protein	-0.0813599	0.311326	0.408297
Synpcc7942_1092		hypothetical protein	-0.0801885	0.811533	0.850051
Synpcc7942_B2624		gamma-glutamyltransferase 2. Threonine peptidase. MEROPS family T03	-0.0787138	0.188164	0.276839
Synpcc7942_0786		hypothetical protein	-0.0784797	0.665829	0.734473
Synpcc7942_1814		cyclic nucleotide-binding domain (cNMP-BD) protein	-0.0783172	0.683554	0.748516
Synpcc7942_1237	nrtC	nitrate transport ATP-binding subunits C and D	-0.077808	0.398044	0.492743
Synpcc7942_2388	oxdC	Oxalate decarboxylase	-0.0769762	0.773411	0.824056
Synpcc7942_0039	gnd	6-phosphogluconate dehydrogenase	-0.0764967	0.210699	0.302745
Synpcc7942_1377		metal dependent phosphohydrolase	-0.0748826	0.262203	0.357884
Synpcc7942_2074	dnaJ1	Heat shock protein DnaJ	-0.0744765	0.334388	0.431178
Synpcc7942_1252		DNA repair protein RAD32-like	-0.073786	0.565656	0.648781
Synpcc7942_0342		hypothetical protein	-0.073691	0.817038	0.853025
Synpcc7942_0579	sqdX	sulfolipid sulfoquinovosyldiacylglycerol biosynthesis protein	-0.0734831	0.244478	0.339897
Synpcc7942_1951		hypothetical protein	-0.0730097	0.79113	0.835788
Synpcc7942_1525	typA	GTP-binding protein TypA	-0.0702872	0.48494	0.579032
Synpcc7942_2505		Caffeoyl-CoA O-methyltransferase	-0.0700078	0.728245	0.786903
Synpcc7942_B2639		hypothetical protein	-0.0694023	0.800474	0.84317
Synpcc7942_0765		hypothetical protein	-0.069286	0.78319	0.830787
Synpcc7942_2305	nblR	two component transcriptional regulator, winged helix family	-0.0692312	0.705443	0.76696
Synpcc7942_0737		hypothetical protein	-0.069221	0.666299	0.734473
Synpcc7942_0891		hypothetical protein	-0.0683531	0.86971	0.894879
Synpcc7942_0800	cpcT	hypothetical protein	-0.0674847	0.730107	0.787531
Synpcc7942_2293		hypothetical protein	-0.0667446	0.793183	0.837224
Synpcc7942_1035		putative proteasome-type protease	-0.0663936	0.694616	0.757332
Synpcc7942_1212		hypothetical protein	-0.0654224	0.765583	0.818896
Synpcc7942_0692		hypothetical protein	-0.06484	0.74718	0.802088
Synpcc7942_0456	psbK	photosystem II reaction center protein PsbK precursor	-0.0646087	0.632037	0.707374
Synpcc7942_1470		hypothetical protein	-0.0646087	0.642071	0.715067
Synpcc7942_0892	cofG	FO synthase subunit 1	-0.0639998	0.689621	0.75317
Synpcc7942_2146		hypothetical protein	-0.0634427	0.816783	0.853025
Synpcc7942_0106	nadD	nicotinic acid mononucleotide adenyltransferase	-0.0626634	0.374902	0.472939
Synpcc7942_1824		CBS	-0.062248	0.739817	0.796662
Synpcc7942_1410	leuA	2-isopropylmalate synthase	-0.0622457	0.850428	0.880228
Synpcc7942_2351		hypothetical protein	-0.0619823	0.679711	0.745315
Synpcc7942_0595		hypothetical protein	-0.0616997	0.771663	0.822651
Synpcc7942_1348		hypothetical protein	-0.0616365	0.86225	0.890065
Synpcc7942_0421		hypothetical protein	-0.0613845	0.742378	0.798524
Synpcc7942_1282	moaA	molybdenum cofactor biosynthesis protein A	-0.0612044	0.444517	0.539021
Synpcc7942_0205		nicotinamide-nucleotide adenylyltransferase	-0.0606404	0.438084	0.53303
Synpcc7942_1398		Cellulose synthase (UDP-forming)	-0.0599984	0.79032	0.835606
Synpcc7942_0510	serB	2-hydroxy-3-keto-5-methylthiopentenyl-1- phosphate phosphatase	-0.0597623	0.779716	0.828989
Synpcc7942_1395		hypothetical protein	-0.0575846	0.779768	0.828989
Synpcc7942_2154		hypothetical protein	-0.0557904	0.882598	0.902818
Synpcc7942_B2647		response regulator receiver domain protein (CheY-like)	-0.055612	0.555256	0.641837
Synpcc7942_1070		oxidoreductase aldo/keto reductase	-0.0553856	0.339158	0.435914
Synpcc7942_0296		hypothetical protein	-0.0539103	0.325707	0.421685
Synpcc7942_0464		hypothetical protein	-0.0533389	0.791387	0.835788
Synpcc7942_2488		hypothetical protein	-0.0531465	0.761916	0.815428
Synpcc7942_1338		hypothetical protein	-0.0520509	0.833067	0.864589
Synpcc7942_1521	tatD	Sec-independent protein translocase TatD	-0.050072	0.756273	0.810745
Synpcc7942_1478	cytM	cytochrome CytM	-0.0495737	0.498781	0.591148
Synpcc7942_0642	prxQ	bacterioferritin comigratory protein	-0.049269	0.771058	0.822462
Synpcc7942_0873		hypothetical protein	-0.0473214	0.877821	0.899369
Synpcc7942_0008		hypothetical protein	-0.0467498	0.815087	0.851914
Synpcc7942_2119		RNA methyltransferase TrmH, group 3	-0.0464236	0.657598	0.727717
Synpcc7942_1943	ftn2	cell division protein Ftn2-like	-0.0464179	0.197104	0.287132
Synpcc7942_2046	gcsH	glycine cleavage system protein H	-0.0451168	0.860201	0.888905
Synpcc7942_1022		hypothetical protein	-0.04394	0.761468	0.815404
Synpcc7942_1604	cdpA	hypothetical protein	-0.0437155	0.521993	0.609994
Synpcc7942_1213		virulence associated protein C	-0.0434955	0.844133	0.875127
Synpcc7942_1498		hypothetical protein	-0.0427841	0.878999	0.899615
Synpcc7942_0666		Heat shock protein DnaJ-like	-0.0417591	0.832779	0.864589
Synpcc7942_0805		hypothetical protein	-0.0402252	0.820012	0.8552
Synpcc7942_1332		hypothetical protein	-0.0394229	0.781492	0.829903
Synpcc7942_2171	dpsA	starvation induced DNA binding protein	-0.0387323	0.874579	0.896891
Synpcc7942_1999	rbp2	RNA-binding region RNP-1	-0.0383212	0.848061	0.878725
Synpcc7942_0982		hypothetical protein	-0.0380218	0.779247	0.828989
Synpcc7942_0610		hypothetical protein	-0.0372489	0.729672	0.787504
Synpcc7942_2407		hypothetical protein	-0.0368372	0.86776	0.893437
Synpcc7942_0869		hypothetical protein	-0.0368309	0.728525	0.786903
Synpcc7942_1746	rpoD2	group2 RNA polymerase sigma factor SigB	-0.0344399	0.780292	0.829087
Synpcc7942_0058	rfbC	dTDP-4-dehydrorhamnose 3,5-epimerase	-0.0331798	0.871791	0.895734
Synpcc7942_0614		hypothetical protein	-0.0327808	0.502529	0.593757
Synpcc7942_1029	ilvE	branched-chain amino acid aminotransferase	-0.0289873	0.821299	0.856077
Synpcc7942_1739	merR	transcriptional regulator, MerR family	-0.028972	0.891975	0.911438
Synpcc7942_1793	trxA	thioredoxin	-0.0274322	0.898845	0.917474
Synpcc7942_2562		aluminum resistance protein-like	-0.0265452	0.632216	0.707374
Synpcc7942_B2643		ThiJ family protein	-0.0264995	0.874936	0.896891
Synpcc7942_1178		photosystem II stability/assembly factor	-0.0264143	0.652287	0.723089
Synpcc7942_0428	leuA	putative alpha-isopropylmalate/homocitrate synthase family transferase	-0.025625	0.589101	0.669824
Synpcc7942_B2636		hypothetical protein	-0.0253105	0.874273	0.896891
Synpcc7942_0102		hypothetical protein	-0.0250555	0.950662	0.962622
Synpcc7942_2583		hypothetical protein	-0.024939	0.910836	0.926274
Synpcc7942_2395		hypothetical protein	-0.0231897	0.945216	0.958191
Synpcc7942_2417	srrA	transcriptional regulator, ABC transporter	-0.0209391	0.887028	0.906865
Synpcc7942_2523		hypothetical protein	-0.0200629	0.958461	0.968041
Synpcc7942_0712		C-terminal processing peptidase-2. Serine peptidase. MEROPS family S41A	-0.0192671	0.727449	0.786874
Synpcc7942_0263		Protein of unknown function DUF147	-0.0189471	0.866824	0.893437
Synpcc7942_2435		hypothetical protein	-0.0171672	0.944643	0.958116
Synpcc7942_2018		hypothetical protein	-0.0164051	0.975123	0.980428
Synpcc7942_1126		ABC transporter permease protein	-0.0163692	0.871941	0.895734
Synpcc7942_0840		hypothetical protein	-0.0157204	0.975306	0.980428
Synpcc7942_1042		hypothetical protein	-0.0126971	0.964973	0.973082
Synpcc7942_2402		hypothetical protein	-0.0116944	0.867844	0.893437
Synpcc7942_1399		hypothetical protein	-0.00615848	0.978558	0.981626
Synpcc7942_0752		hypothetical protein	-0.00508898	0.983358	0.984897
Synpcc7942_1137	ycf23	conserved hypothetical protein YCF23	-0.00339933	0.964628	0.973082
Synpcc7942_0571		sugar (Glycoside-Pentoside-Hexuronide) transporter	-0.00321187	0.973797	0.980428
Synpcc7942_2304	ppnK	inorganic polyphosphate/ATP-NAD kinase	-0.00223393	0.987462	0.987976
Synpcc7942_1570	pacS	Heavy metal translocating P-type ATPase	0.00113986	0.972007	0.979146
Synpcc7942_2554	hoxW	hypothetical protein	0.00330718	0.991172	0.991172
Synpcc7942_B2657		hypothetical protein	0.00453476	0.980975	0.983023
Synpcc7942_1506		hypothetical protein	0.00481218	0.985412	0.98644
Synpcc7942_1310	cmpR	ndhF3 operon transcriptional regulator	0.00483574	0.913421	0.928411
Synpcc7942_1245		hypothetical protein	0.0053897	0.975832	0.980428
Synpcc7942_0936		Rhodanese-like	0.0055141	0.977833	0.981411
Synpcc7942_0365		response regulator receiver domain protein (CheY-like)	0.00623823	0.976894	0.980981
Synpcc7942_0784		hypothetical protein	0.00777089	0.980605	0.983023
Synpcc7942_1117		hypothetical protein	0.00903394	0.975716	0.980428
Synpcc7942_0993		hypothetical protein	0.00953953	0.902508	0.919679
Synpcc7942_1226		processing protease	0.0126502	0.90682	0.923167
Synpcc7942_2200		hypothetical protein	0.0138367	0.951094	0.962622
Synpcc7942_0905		hypothetical protein	0.0142336	0.96927	0.976902
Synpcc7942_1986	pqqL	processing protease	0.0152227	0.909414	0.925318
Synpcc7942_0295	sat	sulfate adenylyltransferase	0.0161994	0.557164	0.642496
Synpcc7942_0053		hypothetical protein	0.0174785	0.964577	0.973082
Synpcc7942_2526	clpX	ATP-dependent protease ATP-binding subunit	0.0177806	0.693927	0.757011
Synpcc7942_1868		hypothetical protein	0.0233482	0.899315	0.917474
Synpcc7942_0856	pilH/rre7	response regulator receiver domain protein (CheY-like)	0.0234048	0.956327	0.966394
Synpcc7942_1302		hypothetical protein	0.0250132	0.951592	0.962622
Synpcc7942_0167		hypothetical protein	0.0259679	0.949508	0.962034
Synpcc7942_0790	rbp3	RNA-binding region RNP-1	0.0263661	0.924324	0.938995
Synpcc7942_B2661		cysteine desulfurase	0.0289719	0.72032	0.780042
Synpcc7942_B2638		hypothetical protein	0.0298887	0.851849	0.881223
Synpcc7942_B2637	parA	ParA-like protein	0.0310482	0.782438	0.830448
Synpcc7942_1023		hypothetical protein	0.0315279	0.932683	0.946986
Synpcc7942_0155		hypothetical protein	0.0321982	0.942163	0.956106
Synpcc7942_0757		hypothetical protein	0.0326007	0.956292	0.966394
Synpcc7942_1078		hypothetical protein	0.0333443	0.824155	0.858588
Synpcc7942_2145		hypothetical protein	0.0348043	0.558521	0.643674
Synpcc7942_0695		hypothetical protein	0.0351025	0.860899	0.889148
Synpcc7942_1173		hypothetical protein	0.0381298	0.785302	0.832127
Synpcc7942_1350		hypothetical protein	0.0385244	0.8999	0.917583
Synpcc7942_0460		putative acetyltransferase	0.0388899	0.871227	0.895734
Synpcc7942_0176		hypothetical protein	0.0419553	0.873933	0.896891
Synpcc7942_0240	apcD	hypothetical protein	0.0446625	0.800697	0.84317
Synpcc7942_B2615		hypothetical protein	0.0455192	0.8251	0.858917
Synpcc7942_1600		5',5'''-P-1,P-4-tetraphosphate phosphorylase II-like	0.0462285	0.78532	0.832127
Synpcc7942_0394	cdsA	phosphatidate cytidylyltransferase	0.0462787	0.665894	0.734473
Synpcc7942_1752		Armadillo:PBS lyase HEAT-like repeat	0.0465024	0.757449	0.811553
Synpcc7942_0997	rpmF	50S ribosomal protein L32	0.0465024	0.770502	0.822326
Synpcc7942_0436		hypothetical protein	0.0480399	0.897831	0.916934
Synpcc7942_B2629	srpKLM	sulfonate ABC transporter, periplasmic sulfonate-binding protein, putative	0.0491496	0.581596	0.664285
Synpcc7942_2302		hypothetical protein	0.0502253	0.819269	0.854889
Synpcc7942_2267		hypothetical protein	0.050632	0.857606	0.886701
Synpcc7942_0074		hypothetical protein	0.0593762	0.746568	0.802088
Synpcc7942_1745		hypothetical protein	0.0597808	0.790344	0.835606
Synpcc7942_0187		hypothetical protein	0.0609952	0.190227	0.279233
Synpcc7942_1039		hypothetical protein	0.0621823	0.867447	0.893437
Synpcc7942_0807		hypothetical protein	0.0622848	0.73604	0.793039
Synpcc7942_2392		hypothetical protein	0.0643951	0.878956	0.899615
Synpcc7942_1494		hypothetical protein	0.0657251	0.385651	0.483955
Synpcc7942_1102		hypothetical protein	0.066421	0.806752	0.846429
Synpcc7942_1532		Molybdate ABC transporter, permease protein	0.06705	0.612708	0.68997
Synpcc7942_2609		hypothetical protein	0.0673357	0.0870765	0.15185
Synpcc7942_0172		hypothetical protein	0.0680693	0.84937	0.879607
Synpcc7942_B2656		hypothetical protein	0.0693855	0.827341	0.860506
Synpcc7942_2298	ruvA	Holliday junction DNA helicase motor protein	0.0712531	0.6361	0.710564
Synpcc7942_1962	psbY	photosystem II PsbY protein	0.0718644	0.902914	0.919679
Synpcc7942_2360	amiA	N-acetylmuramoyl-L-alanine amidase	0.0719618	0.640833	0.714517
Synpcc7942_B2616		hypothetical protein	0.0723697	0.741775	0.798323
Synpcc7942_0129		Resolvase, RNase H-like fold	0.0734247	0.681724	0.747095
Synpcc7942_0388	rfaG	probable glycosyltransferase	0.0794211	0.562588	0.646034
Synpcc7942_1473	ndhD5	putative monovalent cation/H+ antiporter subunit D	0.0798357	0.224298	0.317824
Synpcc7942_1050	cpcI	phycobilisome rod linker polypeptide	0.081805	0.700826	0.763237
Synpcc7942_2518	glgA	glycogen synthase	0.0835446	0.347286	0.445417
Synpcc7942_0338	petF	Ferredoxin (2Fe-2S)	0.0836424	0.688318	0.752865
Synpcc7942_1074		hypothetical protein	0.0844154	0.6606	0.730618
Synpcc7942_0667		hypothetical protein	0.0855027	0.843334	0.874771
Synpcc7942_0779		metal dependent phosphohydrolase	0.0866659	0.373852	0.471923
Synpcc7942_0729		hypothetical protein	0.0867617	0.641488	0.714833
Synpcc7942_2555	hoxH	NAD-reducing hydrogenase HoxS beta subunit	0.0893538	0.4899	0.583142
Synpcc7942_1408	mapA	membrane-associated protein	0.0969757	0.789423	0.835606
Synpcc7942_0551		hypothetical protein	0.0974694	0.799427	0.84296
Synpcc7942_2127	nblA	phycobilisome degradation protein NblA	0.0975824	0.828812	0.86157
Synpcc7942_1222	truB	tRNA pseudouridine synthase B	0.0979737	0.608657	0.686214
Synpcc7942_1079	recG	ATP-dependent DNA helicase RecG	0.0984067	0.728705	0.786903
Synpcc7942_0146		hypothetical protein	0.0996814	0.569414	0.651923
Synpcc7942_2162		hypothetical protein	0.105839	0.671985	0.738107
Synpcc7942_2529	gifB	hypothetical protein	0.109243	0.81267	0.850778
Synpcc7942_2307		hypothetical protein	0.112414	0.806145	0.846254
Synpcc7942_0346		Protein of unknown function DUF152	0.116103	0.0653712	0.122094
Synpcc7942_0210		hypothetical protein	0.119627	0.688558	0.752865
Synpcc7942_2371	lpxA	UDP-N-acetylglucosamine acyltransferase	0.123303	0.799495	0.84296
Synpcc7942_1543		putative ribonuclease II	0.129477	0.801951	0.843234
Synpcc7942_0229		hypothetical protein	0.131646	0.714086	0.774334
Synpcc7942_1633		hypothetical protein	0.131696	0.768996	0.821631
Synpcc7942_1754		hypothetical protein	0.134632	0.693588	0.757011
Synpcc7942_1960		hypothetical protein	0.135549	0.572062	0.654175
Synpcc7942_1565		hypothetical protein	0.135623	0.500578	0.592911
Synpcc7942_0423		hypothetical protein	0.13904	0.804083	0.844551
Synpcc7942_2141		hypothetical protein	0.139046	0.539386	0.626131
Synpcc7942_1458		hypothetical protein	0.141542	0.481004	0.575407
Synpcc7942_1991	mscL	large conductance mechanosensitive channel protein	0.145355	0.790171	0.835606
Synpcc7942_1776		hypothetical protein	0.149789	0.570873	0.653204
Synpcc7942_0730		hypothetical protein	0.161357	0.305227	0.401945
Synpcc7942_1948		hypothetical protein	0.161817	0.391445	0.487719
Synpcc7942_2161		hypothetical protein	0.164381	0.664495	0.73408
Synpcc7942_0904		hypothetical protein	0.168426	0.559414	0.643929
Synpcc7942_0382		hypothetical protein	0.170279	0.810904	0.849855
Synpcc7942_2306		Heat shock protein DnaJ-like	0.173363	0.566108	0.648912
Synpcc7942_0059		hypothetical protein	0.17445	0.671355	0.737837
Synpcc7942_1333		ExsB	0.178064	0.357446	0.455405
Synpcc7942_1049	cpcH	phycobilisome rod linker polypeptide	0.178898	0.586687	0.668509
Synpcc7942_0593		hypothetical protein	0.178987	0.262262	0.357884
Synpcc7942_0233		hypothetical protein	0.179307	0.669787	0.736535
Synpcc7942_2103		hypothetical protein	0.183285	0.492256	0.585584
Synpcc7942_0603	glgC	glucose-1-phosphate adenylyltransferase	0.184773	0.124513	0.201402
Synpcc7942_2158	apcF	allophycocyanin, beta subunit	0.198912	0.407194	0.503096
Synpcc7942_0013		hypothetical protein	0.199139	0.526933	0.614649
Synpcc7942_1837		hypothetical protein	0.199374	0.501397	0.592963
Synpcc7942_0049	pilA	pilin polypeptide PilA-like	0.202533	0.59767	0.676693
Synpcc7942_0864		hypothetical protein	0.202708	0.563612	0.646823
Synpcc7942_2275		hypothetical protein	0.216798	0.594292	0.673578
Synpcc7942_1402		hypothetical protein	0.222706	0.376164	0.473855
Synpcc7942_1444		hypothetical protein	0.225239	0.575662	0.6579
Synpcc7942_0207		hypothetical protein	0.226408	0.64476	0.71723
Synpcc7942_B2641		hypothetical protein	0.239876	0.442335	0.537521
Synpcc7942_1009		transcriptional regulator, XRE family	0.240807	0.674912	0.740475
Synpcc7942_0122		EAL	0.245371	0.33015	0.426286
Synpcc7942_1545		plasmid stabilization protein StbB-like	0.253918	0.295161	0.392458
Synpcc7942_0060		hypothetical protein	0.254662	0.587844	0.669431
Synpcc7942_0940		transcriptional regulator, XRE family	0.258366	0.525834	0.613739
Synpcc7942_1632		hypothetical protein	0.258937	0.394115	0.489457
Synpcc7942_0293		hypothetical protein	0.263429	0.356368	0.454635
Synpcc7942_2271		ADP-ribose pyrophosphatase	0.269614	0.335188	0.43192
Synpcc7942_1077		hypothetical protein	0.281048	0.2172	0.309825
Synpcc7942_0629		hypothetical protein	0.281307	0.347981	0.445834
Synpcc7942_1969		Transcriptional regulator AbrB	0.283065	0.599147	0.67788
Synpcc7942_2376		hypothetical protein	0.287174	0.223593	0.317059
Synpcc7942_2480		Prolyl 4-hydroxylase, alpha subunit	0.295705	0.588377	0.66964
Synpcc7942_0569	rpoD4	DNA-directed RNA polymerase sigma subunit (sigma70/sigma32)-like	0.298162	0.222466	0.316161
Synpcc7942_1238	nrtB	nitrate transport permease	0.321736	0.258285	0.35498
Synpcc7942_1537	stbB	hypothetical protein	0.32704	0.557101	0.642496
Synpcc7942_2336		hypothetical protein	0.327715	0.582153	0.664527
Synpcc7942_1390		protein kinase C inhibitor	0.335102	0.42962	0.525268
Synpcc7942_1204		Prevent-host-death protein	0.355326	0.122182	0.198469
Synpcc7942_2016	psbX	photosystem II PsbX protein	0.386043	0.530043	0.6179
Synpcc7942_2412	phb	SPFH domain, Band 7 family protein	0.390494	0.391115	0.487624
Synpcc7942_0032		hypothetical protein	0.406749	0.282685	0.378231
Synpcc7942_0361	cp12	hypothetical protein	0.446514	0.175055	0.261376
Synpcc7942_2056		hypothetical protein	0.491036	0.167362	0.25282
Synpcc7942_0660	tyrA	arogenate dehydrogenase	0.508676	0.546403	0.63351
Synpcc7942_1655		hypothetical protein	0.509312	0.227231	0.32075
Synpcc7942_0305		hypothetical protein	0.525567	0.0873201	0.151999
Synpcc7942_1952		hypothetical protein	0.538809	0.264564	0.359289
Synpcc7942_0557		hypothetical protein	0.673044	0.154049	0.237379
Synpcc7942_0042	rpmB	50S ribosomal protein L28	0.725182	0.0863611	0.150739
Synpcc7942_1538		hypothetical protein	0.919611	0.0669566	0.124089
