# Supplementary material for: High-throughput interaction screens illuminate the role of c-di-AMP in cyanobacterial nighttime survival
Source: PLoS Genet. 2018 Apr 2;14(4):e1007301. doi: 10.1371/journal.pgen.1007301 (PMC5897029; doi:10.1371/journal.pgen.1007301)
Supplement: S2 Dataset — (XLSX) [file pgen.1007301.s010.xlsx]

## Sheet: Sheet1
Gene_ID	Name	Description	Sensitized_Interaction_Score	p_Value	False_Discovery_Rate	Interaction_Call
Synpcc7942_1746	rpoD2	group2 RNA polymerase sigma factor SigB	-2.35842	1.50792e-42	2.61e-39	Aggravating
Synpcc7942_0863		hypothetical protein	-1.03673	5.38754e-23	3.11e-20	Aggravating
Synpcc7942_0685	groEL	chaperonin GroEL	-0.965155	9.17924e-24	7.94e-21	Aggravating
Synpcc7942_0704	act	Chloramphenicol O-acetyltransferase	-0.857079	0.0235851	0.236639
Synpcc7942_1818		hypothetical protein	-0.825775	0.00414592	0.0884975
Synpcc7942_2459		hypothetical protein	-0.793011	0.00190616	0.0549291
Synpcc7942_2102		NAD-reducing hydrogenase gamma	-0.792923	4.99141e-05	0.00297591	Aggravating
Synpcc7942_2154		hypothetical protein	-0.716499	0.0786947	0.398754
Synpcc7942_1014		CheA signal transduction histidine kinase	-0.690445	1.22553e-19	5.3e-17	Aggravating
Synpcc7942_0621		hypothetical protein	-0.652644	8.90479e-13	2.57e-10	Aggravating
Synpcc7942_1076		osmotic signal transduction related protein	-0.637431	0.018703	0.213755
Synpcc7942_1117		hypothetical protein	-0.618537	0.00152818	0.0472217
Synpcc7942_0170		hypothetical protein	-0.607149	0.022626	0.234254
Synpcc7942_1015		methyl-accepting chemotaxis sensory transducer	-0.604946	1.34788e-14	4.66e-12	Aggravating
Synpcc7942_2306		Heat shock protein DnaJ-like	-0.596506	0.0925062	0.415437
Synpcc7942_2243	proA	Glutamate-5-semialdehyde dehydrogenase	-0.588175	3.61198e-06	0.000329	Aggravating
Synpcc7942_1016	cheW	CheW protein	-0.583982	0.0125482	0.172189
Synpcc7942_0233		hypothetical protein	-0.550751	0.0301993	0.269109
Synpcc7942_1450	pstB	ATPase	-0.542277	3.94405e-06	0.00034	Aggravating
Synpcc7942_2146		hypothetical protein	-0.541427	0.00581082	0.111539
Synpcc7942_0557		hypothetical protein	-0.538953	0.0780189	0.398754
Synpcc7942_1698		putative transcriptional regulator	-0.524215	0.00811338	0.135065
Synpcc7942_2470		hypothetical protein	-0.522836	4.99559e-06	0.000393	Aggravating
Synpcc7942_2504		hypothetical protein	-0.516882	0.0321025	0.269109
Synpcc7942_1480		hypothetical protein	-0.515911	0.00141101	0.0472217
Synpcc7942_1990		hypothetical protein	-0.515786	0.0197468	0.215746
Synpcc7942_0920	psaK1	photosystem I reaction center	-0.51106	0.0559691	0.340741
Synpcc7942_2380		hypothetical protein	-0.510816	0.0258039	0.249246
Synpcc7942_0007		hypothetical protein	-0.506428	0.00571607	0.111046
Synpcc7942_0099		hypothetical protein	-0.502193	0.000220204	0.011198
Synpcc7942_0052		hypothetical protein	-0.498763	0.219285	0.562301
Synpcc7942_1768		hypothetical protein	-0.492065	3.39919e-08	5.88e-06
Synpcc7942_0172		hypothetical protein	-0.481703	0.0435323	0.304726
Synpcc7942_0003	purL	phosphoribosylformylglycinamidine synthase II	-0.478114	0.107973	0.428165
Synpcc7942_1368		hypothetical protein	-0.475884	0.0042657	0.0899439
Synpcc7942_2260		hypothetical protein	-0.474288	0.0178753	0.207317
Synpcc7942_2092	ndhD3	proton-translocating NADH-quinone oxidoreductase, chain M	-0.473055	2.83601e-06	0.000292
Synpcc7942_2469		hypothetical protein	-0.469153	0.0414099	0.3021
Synpcc7942_1089	clpB	ATPase	-0.461321	7.1979e-05	0.00401457
Synpcc7942_2264		transcriptional regulator, LuxR family	-0.458854	0.01714	0.207238
Synpcc7942_0123		hypothetical protein	-0.450231	0.201998	0.541875
Synpcc7942_1434		hypothetical protein	-0.443532	0.0228974	0.235652
Synpcc7942_1978	trx	thioredoxin	-0.432712	0.0345289	0.272634
Synpcc7942_1488	cmpA	membrane protein	-0.431812	0.000293225	0.0140829
Synpcc7942_2517		hypothetical protein	-0.425049	0.00893151	0.144323
Synpcc7942_1063		hypothetical protein	-0.420878	0.107702	0.428165
Synpcc7942_0341		hypothetical protein	-0.415558	0.0430019	0.304726
Synpcc7942_1837		hypothetical protein	-0.414446	0.0384026	0.289948
Synpcc7942_1897		putative transcripton factor DevT-like	-0.414002	0.000277198	0.0136936
Synpcc7942_2077		hypothetical protein	-0.4138	0.0550747	0.340304
Synpcc7942_1466	cysM	cysteine synthase	-0.4104	0.0254994	0.247688
Synpcc7942_1411		hypothetical protein	-0.408952	0.00252934	0.0636084
Synpcc7942_1050	cpcI	phycobilisome rod linker polypeptide	-0.406277	0.0070297	0.126672
Synpcc7942_1267		hypothetical protein	-0.403748	0.00242272	0.063468
Synpcc7942_2365	prfC	peptide chain release factor 3	-0.402009	2.8198e-05	0.00185977
Synpcc7942_2014		hypothetical protein	-0.39807	0.034139	0.272634
Synpcc7942_B2647		response regulator receiver domain protein (CheY-like)	-0.397953	2.9042e-05	0.00185977
Synpcc7942_0910		hypothetical protein	-0.395657	0.00666962	0.122678
Synpcc7942_0732		hypothetical protein	-0.395541	0.0123616	0.171316
Synpcc7942_0702		hypothetical protein	-0.393415	0.00323844	0.0741421
Synpcc7942_1979		membrane protein-like	-0.392294	0.00103643	0.0371782
Synpcc7942_1363		hypothetical protein	-0.38961	0.101665	0.422892
Synpcc7942_0401	dgkA	diacylglycerol kinase	-0.38934	0.00262635	0.0648708
Synpcc7942_1417		hypothetical protein	-0.388782	0.00100003	0.0371782
Synpcc7942_0701		hypothetical protein	-0.387774	0.00484084	0.0989335
Synpcc7942_0719		hypothetical protein	-0.386603	0.0198401	0.215746
Synpcc7942_0867		hypothetical protein	-0.385454	0.124128	0.448051
Synpcc7942_0377	rpoD4	hypothetical protein	-0.383068	0.141716	0.475617
Synpcc7942_0679	rbp1	RNA-binding region RNP-1	-0.381198	0.0781967	0.398754
Synpcc7942_1042		hypothetical protein	-0.37799	0.0439152	0.306167
Synpcc7942_1498		hypothetical protein	-0.37752	0.0807173	0.398754
Synpcc7942_0828		hypothetical protein	-0.376918	0.175149	0.509818
Synpcc7942_1206		hypothetical protein	-0.374019	0.288043	0.623915
Synpcc7942_0683		potassium channel protein	-0.367909	0.00253845	0.0636084
Synpcc7942_1757		hypothetical protein	-0.367592	0.31672	0.648918
Synpcc7942_1635	somB2	probable porin; major outer membrane protein	-0.359935	0.00745226	0.131095
Synpcc7942_2060	ylmE	hypothetical protein	-0.358346	0.00985357	0.15488
Synpcc7942_0606	aat	leucyl/phenylalanyl-tRNA--protein transferase	-0.358005	0.111778	0.432376
Synpcc7942_2363		hypothetical protein	-0.358	0.0936511	0.417099
Synpcc7942_2603	ctaD	Cytochrome-c oxidase	-0.356343	0.0179858	0.207317
Synpcc7942_0494		hypothetical protein	-0.355923	0.0123374	0.171316
Synpcc7942_2436	msrA	peptide methionine sulfoxide reductase	-0.355247	0.240623	0.575432
Synpcc7942_0215		hypothetical protein	-0.35451	0.0312032	0.269109
Synpcc7942_0236		cyclic nucleotide-binding domain (cNMP-BD) protein	-0.354474	0.00570331	0.111046
Synpcc7942_1648		putative ferric uptake regulator, FUR family	-0.35443	0.113159	0.432903
Synpcc7942_0650	nat	hypothetical protein	-0.354326	0.0276235	0.25678
Synpcc7942_1041		hypothetical protein	-0.349628	0.0176706	0.207317
Synpcc7942_0917		hypothetical protein	-0.348782	0.16412	0.497893
Synpcc7942_1183		hypothetical protein	-0.348196	0.0322635	0.269109
Synpcc7942_0529	nagB	6-phosphogluconolactonase	-0.345598	0.0987263	0.422892
Synpcc7942_1872		histidine kinase	-0.34484	0.111337	0.432376
Synpcc7942_0508		geranylgeranyl reductase	-0.344051	6.29055e-05	0.00362545
Synpcc7942_1724		hypothetical protein	-0.343987	0.378299	0.698802
Synpcc7942_1358		hypothetical protein	-0.343557	0.00314953	0.0741421
Synpcc7942_0306	chlP	hypothetical protein	-0.342439	0.108163	0.428165
Synpcc7942_2016	psbX	photosystem II PsbX protein	-0.341849	0.427808	0.727046
Synpcc7942_1666		hypothetical protein	-0.341702	6.12049e-06	0.00046
Synpcc7942_1486		Protein of unknown function DUF37	-0.340336	0.0194124	0.215746
Synpcc7942_1606		Beta-Ig-H3/fasciclin	-0.338454	0.44773	0.735001
Synpcc7942_2189		hypothetical protein	-0.336983	0.0280084	0.258549
Synpcc7942_1766	cydB	cytochrome d ubiquinol oxidase, subunit II	-0.336778	0.0772749	0.398754
Synpcc7942_2573	mntB	manganese transport system membrane protein MntB	-0.334347	0.150837	0.484267
Synpcc7942_0690	clpS	ATP-dependent Clp protease adaptor protein ClpS	-0.332982	0.0912356	0.415059
Synpcc7942_2533		hypothetical protein	-0.332058	0.0583792	0.343325
Synpcc7942_1587		integral membrane protein-like	-0.331614	0.0608061	0.35069
Synpcc7942_0407	psaK1	photosystem I reaction center subunit X	-0.330755	0.130611	0.461795
Synpcc7942_1989		cation diffusion facilitator family transporter	-0.329571	0.046352	0.316769
Synpcc7942_1056		transcriptional regulator, XRE family	-0.328935	0.0115441	0.164957
Synpcc7942_1870		Secretion protein HlyD	-0.328591	1.76028e-05	0.00121741
Synpcc7942_2319		putative plasmid maintenance system antidote protein, XRE family	-0.328104	0.133872	0.462966
Synpcc7942_1661	digA	hypothetical protein	-0.326478	0.0670993	0.373038
Synpcc7942_0935		hypothetical protein	-0.325217	0.00219336	0.0592549
Synpcc7942_1051	cpcD	phycocyanin linker protein 9K	-0.323997	0.383893	0.703717
Synpcc7942_0479	lepA	GTP-binding protein LepA	-0.322137	0.000107655	0.00564049
Synpcc7942_1490	cmpC	nitrate transport ATP-binding subunits C and D	-0.3206	3.04431e-06	0.000292
Synpcc7942_0607		hypothetical protein	-0.320421	0.14532	0.478186
Synpcc7942_0167		hypothetical protein	-0.319742	0.316925	0.648918
Synpcc7942_2568		hypothetical protein	-0.318696	0.131357	0.461795
Synpcc7942_1869		probable cation efflux system protein	-0.318256	2.69581e-07	3.59e-05
Synpcc7942_0672	rpoD3	RNA polymerase sigma factor SigD	-0.31818	0.0310582	0.269109
Synpcc7942_2511		hypothetical protein	-0.317844	0.0547565	0.340304
Synpcc7942_1871		hypothetical protein	-0.315859	0.128898	0.459507
Synpcc7942_0414		hypothetical protein	-0.315837	0.000626359	0.0277686
Synpcc7942_1544		panthotenate metabolism flavoprotein	-0.314372	0.198086	0.538041
Synpcc7942_0016		hypothetical protein	-0.314096	0.154246	0.490078
Synpcc7942_0900	gifA	hypothetical protein	-0.313056	0.172896	0.508894
Synpcc7942_0769		hypothetical protein	-0.311887	0.0108412	0.164424
Synpcc7942_2047	gcvP	glycine dehydrogenase	-0.311124	8.50435e-06	0.000613
Synpcc7942_2397		hypothetical protein	-0.309978	0.144291	0.478186
Synpcc7942_0848	uvrA	excinuclease ABC subunit A	-0.309974	3.66734e-09	7.05e-07
Synpcc7942_2338		hypothetical protein	-0.30878	0.00703328	0.126672
Synpcc7942_0662		hypothetical protein	-0.308165	0.0320109	0.269109
Synpcc7942_1992	eIF2BA	translation initiation factor 2B subunit I family (IF-2BI)	-0.307782	0.034057	0.272634
Synpcc7942_2202	mcrA	HNH nuclease	-0.307756	0.109822	0.430574
Synpcc7942_1800		hypothetical protein	-0.306601	0.00218362	0.0592549
Synpcc7942_1777		hypothetical protein	-0.304307	0.132524	0.462898
Synpcc7942_2401	hspA	heat shock protein Hsp20	-0.303457	0.0495907	0.324449
Synpcc7942_0567		hypothetical protein	-0.303095	0.00142968	0.0472217
Synpcc7942_1731		hypothetical protein	-0.302537	0.0589771	0.345666
Synpcc7942_1143	lalA	hypothetical protein	-0.302034	0.108217	0.428165
Synpcc7942_1632		hypothetical protein	-0.301189	0.232354	0.565831
Synpcc7942_1958		hypothetical protein	-0.301126	0.154858	0.490078
Synpcc7942_0117		thiol methyltransferase 1-like	-0.299654	0.347731	0.67517
Synpcc7942_0874		DEAD/DEAH box helicase-like	-0.299441	7.5401e-07	9.31e-05
Synpcc7942_2091	ndhF3	NAD(P)H-quinone oxidoreductase subunit F	-0.299052	0.00141138	0.0472217
Synpcc7942_0441	purE	phosphoribosylaminoimidazole carboxylase, catalytic subunit	-0.298664	0.340212	0.669963
Synpcc7942_0464		hypothetical protein	-0.29591	0.0853337	0.402022
Synpcc7942_1437		hypothetical protein	-0.295662	0.187092	0.525133
Synpcc7942_1674		hypothetical protein	-0.294555	0.278245	0.6152
Synpcc7942_1695		hypothetical protein	-0.294343	0.13926	0.471195
Synpcc7942_0058	rfbC	dTDP-4-dehydrorhamnose 3,5-epimerase	-0.294076	0.0286307	0.261762
Synpcc7942_1585		N-acetylmuramoyl-L-alanine amidase, family 2	-0.292801	0.0221073	0.231658
Synpcc7942_1527		nitrogen assimilation regulatory protein	-0.291631	4.1309e-06	0.00034
Synpcc7942_1908		hypothetical protein	-0.290127	0.0903864	0.415059
Synpcc7942_0115		hypothetical protein	-0.289719	0.0360011	0.276649
Synpcc7942_1556		hypothetical protein	-0.28944	0.0604767	0.35069
Synpcc7942_0083		hypothetical protein	-0.289433	0.373157	0.693038
Synpcc7942_2261		periplasmic divalent cation tolerance protein	-0.288545	0.0954865	0.417099
Synpcc7942_1221	cheY	response regulator receiver domain protein (CheY-like)	-0.288194	0.420367	0.722522
Synpcc7942_2178		hypothetical protein	-0.287857	0.229088	0.565831
Synpcc7942_0209	maf	Maf-like protein	-0.287575	0.0198029	0.215746
Synpcc7942_0868		hypothetical protein	-0.287016	0.000991088	0.0371782
Synpcc7942_0721		hypothetical protein	-0.286482	0.0922432	0.415334
Synpcc7942_1038		photosystem II oxygen-evolving complex 23K protein	-0.286208	0.109331	0.42962
Synpcc7942_0049	pilA	pilin polypeptide PilA-like	-0.286081	0.39	0.706539
Synpcc7942_1713	mocD	probable hydrocarbon oxygenase MocD	-0.285558	0.0123855	0.171316
Synpcc7942_1988		hypothetical protein	-0.28346	0.044815	0.308706
Synpcc7942_1172	lnt	apolipoprotein N-acyltransferase	-0.283322	3.07174e-05	0.0018968
Synpcc7942_0700		hypothetical protein	-0.283021	0.0507163	0.329086
Synpcc7942_0256	ama	Peptidase M20D, amidohydrolase	-0.282656	0.0152696	0.189936
Synpcc7942_1348		hypothetical protein	-0.279526	0.168683	0.50302
Synpcc7942_2435		hypothetical protein	-0.279154	0.157642	0.492882
Synpcc7942_0888		mannose-1-phosphate guanylyltransferase-like	-0.278675	0.134102	0.462966
Synpcc7942_1811		diguanylate cyclase (GGDEF domain) with PAS/PAC sensor	-0.278526	0.163692	0.497893
Synpcc7942_0746		hypothetical protein	-0.277306	0.00945729	0.150015
Synpcc7942_0376	pqqE	putative zinc protease protein	-0.277144	0.000556688	0.0253293
Synpcc7942_1264	nha2	Na+/H+ antiporter	-0.274029	0.00076672	0.0331415
Synpcc7942_2267		hypothetical protein	-0.273371	0.214048	0.557348
Synpcc7942_1679	psb28	photosystem II reaction center W protein	-0.272603	0.166849	0.500837
Synpcc7942_2308	gcvT	glycine cleavage system aminomethyltransferase T	-0.272486	0.0187916	0.213755
Synpcc7942_0659		Rad3-related DNA helicases-like	-0.272139	0.000903273	0.03632
Synpcc7942_2093	chpY	CO2 hydration protein	-0.271123	0.00642483	0.120745
Synpcc7942_1507	lipA	lipoyl synthase	-0.270949	0.0084172	0.137296
Synpcc7942_0195		hypothetical protein	-0.270242	0.0790147	0.398754
Synpcc7942_0213		hypothetical protein	-0.270055	0.00903437	0.144634
Synpcc7942_2461		hypothetical protein	-0.268811	0.0884366	0.41104
Synpcc7942_0873		hypothetical protein	-0.268704	0.284155	0.621594
Synpcc7942_1008	purU	formyltetrahydrofolate deformylase	-0.267961	0.221355	0.562301
Synpcc7942_1442		hypothetical protein	-0.266313	0.213392	0.556492
Synpcc7942_1098		hypothetical protein	-0.266281	0.00155213	0.0472217
Synpcc7942_2547		hypothetical protein	-0.266236	0.367888	0.68871
Synpcc7942_2582	impA	myo-inositol-1(or 4)-monophosphatase	-0.265974	0.00781496	0.133783
Synpcc7942_1839		hypothetical protein	-0.265917	0.0239409	0.236639
Synpcc7942_2283		hypothetical protein	-0.265678	0.0236662	0.236639
Synpcc7942_2024		hypothetical protein	-0.26502	0.00763774	0.132056
Synpcc7942_2046	gcsH	glycine cleavage system protein H	-0.264226	0.131181	0.461795
Synpcc7942_B2645		hypothetical protein	-0.263597	0.0577182	0.341763
Synpcc7942_1957		cyclic nucleotide-binding domain (cNMP-BD) protein	-0.263578	0.173939	0.508894
Synpcc7942_2333	opcA	opcA protein	-0.262505	0.0216403	0.228147
Synpcc7942_0002		hypothetical protein	-0.262256	0.00247024	0.0636084
Synpcc7942_0601		hypothetical protein	-0.261149	0.304209	0.639098
Synpcc7942_1203		hypothetical protein	-0.260929	0.0540701	0.337499
Synpcc7942_2056		hypothetical protein	-0.260284	0.394244	0.706539
Synpcc7942_2100	rfbB	dTDP-glucose 4,6-dehydratase	-0.259931	0.0435216	0.304726
Synpcc7942_1362		hypothetical protein	-0.258547	0.0400185	0.294434
Synpcc7942_2013		hypothetical protein	-0.257117	0.065519	0.3678
Synpcc7942_2575	mntC	Mn transporter MntC	-0.256545	0.0321857	0.269109
Synpcc7942_1165		hypothetical protein	-0.256387	0.395014	0.706539
Synpcc7942_0176		hypothetical protein	-0.256068	0.123797	0.447794
Synpcc7942_2421	ftr1	high-affinity iron transporter	-0.255833	0.00207329	0.057818
Synpcc7942_0214		hypothetical protein	-0.255721	0.00175207	0.0513724
Synpcc7942_1541	isiB	flavodoxin FldA	-0.255316	0.377896	0.698802
Synpcc7942_0846		hypothetical protein	-0.255004	0.00747922	0.131095
Synpcc7942_0391		hypothetical protein	-0.254811	0.00205015	0.057818
Synpcc7942_0242		K+-dependent Na+/Ca+ exchanger related-protein	-0.253873	0.0130684	0.176526
Synpcc7942_1996		hypothetical protein	-0.253509	0.172866	0.508894
Synpcc7942_2278		hypothetical protein	-0.25157	0.0267042	0.255092
Synpcc7942_1349		hypothetical protein	-0.251372	0.0528259	0.333492
Synpcc7942_0472		Exodeoxyribonuclease VII small subunit	-0.251357	0.391882	0.706539
Synpcc7942_0342		hypothetical protein	-0.251149	0.225817	0.565034
Synpcc7942_2155		hypothetical protein	-0.250628	0.103211	0.424886
Synpcc7942_1965	ppx	exopolyphosphatase	-0.250616	0.00509518	0.101259
Synpcc7942_0353		Na+-dependent transporter-like	-0.249945	0.0159452	0.194149
Synpcc7942_1605		hypothetical protein	-0.249735	0.0574459	0.341763
Synpcc7942_0015		putative hydroxylase	-0.249291	0.0346426	0.272634
Synpcc7942_0063		dual specificity protein phosphatase	-0.24895	0.0726422	0.387175
Synpcc7942_0665		hypothetical protein	-0.2489	0.0250803	0.244993
Synpcc7942_0563	uvrB	excinuclease ABC subunit B	-0.248796	0.0603615	0.35069
Synpcc7942_2499		Band 7 protein	-0.247901	0.0138482	0.180027
Synpcc7942_0756		chain A, D20c mutant of T4 lysozyme	-0.24776	0.0576666	0.341763
Synpcc7942_0309	ndhF4	NAD(P)H-quinone oxidoreductase subunit F	-0.247537	0.00469665	0.0978375
Synpcc7942_0671		hypothetical protein	-0.247352	0.0425779	0.304726
Synpcc7942_B2638		hypothetical protein	-0.247336	0.0691243	0.380624
Synpcc7942_0384		hypothetical protein	-0.247276	0.0618493	0.354097
Synpcc7942_0994		hypothetical protein	-0.247197	0.100965	0.422892
Synpcc7942_2357		hypothetical protein	-0.246786	0.000461297	0.0215563
Synpcc7942_1880		hypothetical protein	-0.246487	0.503211	0.750669
Synpcc7942_2300		hypothetical protein	-0.245347	0.171308	0.508808
Synpcc7942_1233		hypothetical protein	-0.245299	0.293894	0.627337
Synpcc7942_1403		Hydroxyacylglutathione hydrolase	-0.244709	0.0497276	0.324449
Synpcc7942_1147		hypothetical protein	-0.242955	0.0392809	0.292745
Synpcc7942_2175	idiA	transport system substrate-binding protein	-0.242857	0.0287651	0.261762
Synpcc7942_1073	rph	ribonuclease PH	-0.242688	0.0329541	0.269109
Synpcc7942_0675		hypothetical protein	-0.24156	0.11385	0.432903
Synpcc7942_2492	livF	ATPase	-0.241506	0.0966032	0.419518
Synpcc7942_0201	ccoO	hypothetical protein	-0.241453	0.0243742	0.239449
Synpcc7942_2301		hypothetical protein	-0.241433	0.160074	0.494228
Synpcc7942_0171	cysM	cysteine synthase A	-0.241174	0.0725523	0.387175
Synpcc7942_2169		hypothetical protein	-0.240911	0.043197	0.304726
Synpcc7942_2382	hemN	coproporphyrinogen III oxidase	-0.240385	0.0201588	0.216488
Synpcc7942_1962	psbY	photosystem II PsbY protein	-0.238974	0.518301	0.754755
Synpcc7942_0803		hypothetical protein	-0.238487	0.0347555	0.272634
Synpcc7942_1857	mmsB	3-hydroxyacid dehydrogenase	-0.237635	0.0135393	0.178698
Synpcc7942_1930		hypothetical protein	-0.237629	0.0729855	0.387175
Synpcc7942_1814		cyclic nucleotide-binding domain (cNMP-BD) protein	-0.237572	0.0421071	0.304616
Synpcc7942_1640		hypothetical protein	-0.237349	0.122797	0.446981
Synpcc7942_1804		hypothetical protein	-0.237256	0.10849	0.428264
Synpcc7942_1625		probable glycosyltransferase	-0.237082	0.0384017	0.289948
Synpcc7942_2456		hypothetical protein	-0.236987	0.156462	0.490078
Synpcc7942_1253		hypothetical protein	-0.236977	0.326854	0.660199
Synpcc7942_0811	nha1	Na+/H+ antiporter	-0.236527	0.00175302	0.0513724
Synpcc7942_0669	mpg	DNA-3-methyladenine glycosylase	-0.236279	0.0648559	0.366457
Synpcc7942_2465		hypothetical protein	-0.235591	0.259636	0.595721
Synpcc7942_1502		hypothetical protein	-0.235295	0.079122	0.398754
Synpcc7942_1598		Phenazine biosynthesis PhzC/PhzF protein	-0.234972	0.0274403	0.256456
Synpcc7942_1683	orf81	hypothetical protein	-0.234962	0.266897	0.601478
Synpcc7942_0020		hypothetical protein	-0.234253	0.051203	0.329086
Synpcc7942_0547		hypothetical protein	-0.232845	0.231293	0.565831
Synpcc7942_1970		N-acyl-L-amino acid amidohydrolase	-0.231068	0.28047	0.618536
Synpcc7942_1067		hypothetical protein	-0.230273	0.0819232	0.398754
Synpcc7942_0627		hypothetical protein	-0.23016	0.146381	0.478186
Synpcc7942_1699		MATE efflux family protein	-0.229466	0.00150394	0.0472217
Synpcc7942_1061		hypothetical protein	-0.229025	0.0661908	0.370369
Synpcc7942_0808	sps	HAD-superfamily hydrolase subfamily IIB	-0.22863	0.00659334	0.122579
Synpcc7942_0351	ycf22	putative ABC transport system substrate-binding protein	-0.228305	0.0297811	0.266795
Synpcc7942_0991	pxcA	proton extrusion protein PcxA	-0.228225	0.0621341	0.354554
Synpcc7942_0921		hypothetical protein	-0.228101	0.356941	0.681935
Synpcc7942_2042		hypothetical protein	-0.227801	0.206257	0.547802
Synpcc7942_0830	asnC	asparaginyl-tRNA synthetase	-0.227366	0.00802421	0.135065
Synpcc7942_1526		hypothetical protein	-0.227206	0.0898547	0.41429
Synpcc7942_0220	minD	probable cell division inhibitor MinD	-0.226361	0.120225	0.443219
Synpcc7942_0820		hypothetical protein	-0.226125	0.169031	0.50302
Synpcc7942_2600	ctaB	protoheme IX farnesyltransferase	-0.225252	0.0490394	0.322592
Synpcc7942_0589		Fe-S-cluster oxidoreductase-like	-0.225123	0.413452	0.716291
Synpcc7942_1753		hypothetical protein	-0.22476	0.0821059	0.398754
Synpcc7942_2295		hypothetical protein	-0.22462	0.0476615	0.319406
Synpcc7942_0258		hypothetical protein	-0.223588	0.291648	0.626788
Synpcc7942_0647		hypothetical protein	-0.222617	0.263084	0.599305
Synpcc7942_1491	cmpD	nitrate transport ATP-binding subunits C and D	-0.222505	0.0822149	0.398754
Synpcc7942_1562	draG	ADP-ribosylglycohydrolase-like	-0.222462	0.0266039	0.255092
Synpcc7942_2324	gshB	glutathione synthetase	-0.22236	0.111235	0.432376
Synpcc7942_0772		hypothetical protein	-0.222032	0.0806424	0.398754
Synpcc7942_0608		hypothetical protein	-0.222006	0.0556819	0.340741
Synpcc7942_0735		hypothetical protein	-0.221957	0.219418	0.562301
Synpcc7942_1785		hypothetical protein	-0.221795	0.072694	0.387175
Synpcc7942_1596	acdS	short chain dehydrogenase	-0.221758	0.282005	0.619552
Synpcc7942_0831		hypothetical protein	-0.221707	0.0473705	0.318691
Synpcc7942_1260		hypothetical protein	-0.221309	0.0342119	0.272634
Synpcc7942_2035		hypothetical protein	-0.221171	0.0412269	0.30204
Synpcc7942_2490	miaA	tRNA delta(2)-isopentenylpyrophosphate transferase	-0.220398	0.0434792	0.304726
Synpcc7942_0956		hypothetical protein	-0.220318	0.211052	0.554572
Synpcc7942_1223		DevC protein	-0.220298	0.0157671	0.193343
Synpcc7942_1483		hypothetical protein	-0.220038	0.191551	0.528894
Synpcc7942_2602	ctaC	cytochrome c oxidase subunit II	-0.219728	0.111658	0.432376
Synpcc7942_0969		Carboxymethylenebutenolidase	-0.218779	0.0535113	0.33644
Synpcc7942_0476	clpS	ATP-dependent Clp protease adaptor	-0.218462	0.235345	0.570704
Synpcc7942_1477		hypothetical protein	-0.217858	0.00153962	0.0472217
Synpcc7942_2141		hypothetical protein	-0.217538	0.141109	0.475591
Synpcc7942_0717	dcd	dCTP deaminase	-0.216485	0.0472008	0.318691
Synpcc7942_2240	ycf52	conserved hypothetical protein YCF52	-0.216428	0.509453	0.752858
Synpcc7942_0228		hypothetical protein	-0.216337	0.413115	0.716291
Synpcc7942_0025		hypothetical protein	-0.215957	0.000831646	0.0350711
Synpcc7942_2476		hypothetical protein	-0.215668	0.179487	0.514261
Synpcc7942_0941		ATPase	-0.21542	0.147776	0.481176
Synpcc7942_0100		hypothetical protein	-0.215246	0.106949	0.428165
Synpcc7942_1265		hypothetical protein	-0.215142	0.0850442	0.401753
Synpcc7942_0896	minD	septum site-determining protein MinD	-0.214907	0.151482	0.485022
Synpcc7942_2367		hypothetical protein	-0.214696	0.148168	0.481546
Synpcc7942_0365		response regulator receiver domain protein (CheY-like)	-0.214401	0.161317	0.495275
Synpcc7942_2054		hypothetical protein	-0.214148	0.0485369	0.321534
Synpcc7942_0806		hypothetical protein	-0.214096	0.0957575	0.417099
Synpcc7942_0805		hypothetical protein	-0.213847	0.0823759	0.398754
Synpcc7942_1581		Peptidase M14, carboxypeptidase A	-0.21351	0.028113	0.258549
Synpcc7942_1534		hypothetical protein	-0.213377	0.0352986	0.273683
Synpcc7942_1707	ftn6	cell division protein Ftn6 hypothetical protein	-0.213349	0.104489	0.425991
Synpcc7942_0856	pilH/rre7	response regulator receiver domain protein (CheY-like)	-0.212992	0.448715	0.735001
Synpcc7942_2161		hypothetical protein	-0.212621	0.237985	0.57195
Synpcc7942_0216		putative zinc-binding oxidoreductase	-0.212266	0.0143747	0.181826
Synpcc7942_2168	pcrA	ATP-dependent DNA helicase, Rep family	-0.212254	0.534949	0.764728
Synpcc7942_0151	psfR	response regulator receiver modulated diguanylate cyclase	-0.212131	0.00308898	0.0741421
Synpcc7942_1071		hypothetical protein	-0.211969	0.292617	0.626788
Synpcc7942_0585		PDZ/DHR/GLGF	-0.211678	0.0129349	0.176098
Synpcc7942_0625	ycf45	Single-stranded nucleic acid binding R3H	-0.21165	0.00320436	0.0741421
Synpcc7942_1672	vanY	vanY D-Ala-D-Ala carboxypeptidase. Metallo peptidase. MEROPS family M15B	-0.211488	0.101477	0.422892
Synpcc7942_0184	pit	putative phosphate permease	-0.210975	0.00387603	0.0837707
Synpcc7942_1751		hypothetical protein	-0.210908	0.463537	0.738613
Synpcc7942_0528		Lipopolysaccharide biosynthesis proteins LPS	-0.210566	0.188663	0.527641
Synpcc7942_1810	dfa3	flavoprotein	-0.210517	0.0317884	0.269109
Synpcc7942_0938		transcriptional regulator, ArsR family	-0.210506	0.201988	0.541875
Synpcc7942_2129		iron-sulfur cluster binding protein	-0.210292	0.327956	0.661652
Synpcc7942_0786		hypothetical protein	-0.2099	0.0843221	0.40053
Synpcc7942_1545		plasmid stabilization protein StbB-like	-0.209502	0.228228	0.565831
Synpcc7942_0116	cscK	fructokinase	-0.209039	0.118654	0.441187
Synpcc7942_1258		hypothetical protein	-0.209022	0.220203	0.562301
Synpcc7942_2416	srrA	two component transcriptional regulator, winged helix family	-0.208744	0.0478604	0.319501
Synpcc7942_1124	rnb	Exoribonuclease II	-0.208624	0.0826556	0.398754
Synpcc7942_0834		hypothetical protein	-0.207918	0.15533	0.490078
Synpcc7942_1819		hypothetical protein	-0.207768	0.102425	0.423247
Synpcc7942_2553	hypA	hydrogenase nickel insertion protein HypA	-0.207565	0.362257	0.683098
Synpcc7942_1280		hypothetical protein	-0.207253	0.00382993	0.0837707
Synpcc7942_1338		hypothetical protein	-0.20696	0.299904	0.633904
Synpcc7942_0747		hypothetical protein	-0.206934	0.0049005	0.0989335
Synpcc7942_1591	nbp1	RNA binding S1	-0.206459	0.220685	0.562301
Synpcc7942_0845		hypothetical protein	-0.20644	0.340932	0.670616
Synpcc7942_1644		hypothetical protein	-0.2064	0.0520449	0.33205
Synpcc7942_0041		probable transport protein	-0.206089	0.0134311	0.178633
Synpcc7942_1508		hypothetical protein	-0.205936	0.034848	0.272634
Synpcc7942_2462	xylB	probable sugar kinase	-0.205913	0.086975	0.406491
Synpcc7942_2395		hypothetical protein	-0.205823	0.345272	0.674959
Synpcc7942_2157		hypothetical protein	-0.205789	0.471606	0.740395
Synpcc7942_0575		hypothetical protein	-0.205733	0.101724	0.422892
Synpcc7942_0664		Cyclic nucleotide-binding	-0.205726	0.149637	0.482692
Synpcc7942_0854		hypothetical protein	-0.205378	0.00317679	0.0741421
Synpcc7942_0787	phoA	putative purple acid phosphatase	-0.204864	0.0327345	0.269109
Synpcc7942_0316	digD	hypothetical protein	-0.20463	0.314355	0.648918
Synpcc7942_0716		hypothetical protein	-0.204421	0.011491	0.164957
Synpcc7942_0050		hypothetical protein	-0.204154	0.127209	0.45443
Synpcc7942_0982		hypothetical protein	-0.20401	0.123703	0.447794
Synpcc7942_2068		hypothetical protein	-0.203807	0.167139	0.500837
Synpcc7942_1703	ams1	putative alpha-mannosidase	-0.202971	0.00155676	0.0472217
Synpcc7942_0085		HAD-superfamily hydrolase subfamily IA, variant 3	-0.202301	0.12554	0.451266
Synpcc7942_1807	mutT	mutator MutT-like	-0.201663	0.138027	0.468909
Synpcc7942_0146		hypothetical protein	-0.201609	0.0949472	0.417099
Synpcc7942_0157		hypothetical protein	-0.201578	0.134155	0.462966
Synpcc7942_2165		hypothetical protein	-0.201202	0.100193	0.422892
Synpcc7942_0183		hypothetical protein	-0.201017	0.189206	0.527641
Synpcc7942_1408	mapA	membrane-associated protein	-0.201001	0.538077	0.766971
Synpcc7942_0838		Elongator protein 3/MiaB/NifB	-0.200942	0.0375901	0.286314
Synpcc7942_1749	fer	ferredoxin	-0.200584	0.230189	0.565831
Synpcc7942_0524		hypothetical protein	-0.200421	0.245508	0.581484
Synpcc7942_1299		hypothetical protein	-0.200172	0.100395	0.422892
Synpcc7942_1129		hypothetical protein	-0.199514	0.0537984	0.337019
Synpcc7942_0269		hypothetical protein	-0.198963	0.0608484	0.35069
Synpcc7942_1665		probable oxidoreductase	-0.198816	0.0332453	0.269864
Synpcc7942_0314		succinate dehydrogenase subunit C	-0.198346	0.177993	0.512062
Synpcc7942_2099	rfbD	dTDP-4-dehydrorhamnose reductase	-0.198308	0.244815	0.580874
Synpcc7942_1933	fni	isopentenyl pyrophosphate isomerase	-0.198192	0.172375	0.508894
Synpcc7942_0008		hypothetical protein	-0.198151	0.227486	0.565831
Synpcc7942_2354	ytfC	Peptidylprolyl isomerase	-0.197966	0.176653	0.510845
Synpcc7942_1670		hypothetical protein	-0.197955	0.35824	0.682872
Synpcc7942_2466		two component transcriptional regulator, winged helix family	-0.197768	0.0317291	0.269109
Synpcc7942_2500		hypothetical protein	-0.197758	0.154799	0.490078
Synpcc7942_0556	srrB	two component transcriptional regulator, winged helix family	-0.197547	0.224687	0.564623
Synpcc7942_0465		hypothetical protein	-0.19753	0.106149	0.428165
Synpcc7942_1195		hypothetical protein	-0.197507	0.126163	0.452032
Synpcc7942_1879	moxR	MoxR protein-like	-0.197497	0.178701	0.513246
Synpcc7942_2317	ctaA	Heavy metal translocating P-type ATPase	-0.197376	0.011145	0.164957
Synpcc7942_1420	chlN	light-independent protochlorophyllide reductase subunit N	-0.196971	0.0179529	0.207317
Synpcc7942_2078	pgam	phosphoglycerate mutase	-0.196935	0.0628417	0.357412
Synpcc7942_1234		hypothetical protein	-0.196568	0.266066	0.601344
Synpcc7942_B2655		hypothetical protein	-0.19616	0.413155	0.716291
Synpcc7942_0304		hypothetical protein	-0.195075	0.13013	0.461795
Synpcc7942_0568	codA	cytosine deaminase	-0.195018	0.0446439	0.308706
Synpcc7942_0630		hypothetical protein	-0.194997	0.0513125	0.329086
Synpcc7942_0378	ycf63	Protein of unknown function DUF140	-0.19455	0.113486	0.432903
Synpcc7942_0923	mtaP	5'-methylthioadenosine phosphorylase	-0.194407	0.114796	0.432903
Synpcc7942_0680		C-5 sterol desaturase	-0.193992	0.18953	0.527653
Synpcc7942_0527		hypothetical protein	-0.193651	0.158102	0.493266
Synpcc7942_1653	gldA	glycerol dehydrogenase	-0.193097	0.0328951	0.269109
Synpcc7942_2033		hypothetical protein	-0.193022	0.258435	0.594195
Synpcc7942_2488		hypothetical protein	-0.192905	0.10494	0.425991
Synpcc7942_1040		hypothetical protein	-0.192712	0.280866	0.618621
Synpcc7942_1780	mutL	DNA mismatch repair protein	-0.19191	0.0152154	0.189936
Synpcc7942_1824		CBS	-0.191847	0.152815	0.487485
Synpcc7942_1039		hypothetical protein	-0.191575	0.667977	0.847346
Synpcc7942_2251		hypothetical protein	-0.191557	0.101612	0.422892
Synpcc7942_1876		hypothetical protein	-0.19125	0.247993	0.584169
Synpcc7942_0230		hypothetical protein	-0.190965	0.0316546	0.269109
Synpcc7942_2279	amtB	ammonium transporter	-0.190778	0.0329966	0.269109
Synpcc7942_0736		electron transfer protein	-0.190695	0.235925	0.570805
Synpcc7942_2242		histidine kinase	-0.190624	0.108166	0.428165
Synpcc7942_0788	gst1	glutathione S-transferase	-0.190404	0.0239513	0.236639
Synpcc7942_1928		hypothetical protein	-0.190202	0.496627	0.748638
Synpcc7942_B2631		hypothetical protein	-0.189944	0.21671	0.560963
Synpcc7942_2583		hypothetical protein	-0.189347	0.222357	0.562892
Synpcc7942_0738		Phage baseplate assembly protein V	-0.189342	0.0776076	0.398754
Synpcc7942_0622		ATPase	-0.18911	0.0268852	0.25541
Synpcc7942_1580		hypothetical protein	-0.18884	0.177793	0.512062
Synpcc7942_0733		Phage portal protein, lambda	-0.188702	0.00823159	0.135547
Synpcc7942_0566		HAD-superfamily hydrolase subfamily IIB	-0.188022	0.122519	0.446981
Synpcc7942_2414		hypothetical protein	-0.187199	0.0828003	0.398754
Synpcc7942_1835		hypothetical protein	-0.186942	0.166909	0.500837
Synpcc7942_0652		hypothetical protein	-0.186622	0.0295934	0.266795
Synpcc7942_0594		hypothetical protein	-0.186412	0.0132479	0.177563
Synpcc7942_0219		hypothetical protein	-0.186255	0.386724	0.706539
Synpcc7942_1536	gat	probable amidotransferase	-0.185711	0.160749	0.494547
Synpcc7942_1028		hypothetical protein	-0.185402	0.0849928	0.401753
Synpcc7942_2273		hypothetical protein	-0.184834	0.0111902	0.164957
Synpcc7942_2053		probable peptidase	-0.184652	0.0235011	0.236639
Synpcc7942_0413	ndhL	hypothetical protein	-0.184593	0.32231	0.654078
Synpcc7942_0555		zinc metalloprotease	-0.184474	0.181565	0.517177
Synpcc7942_0771		hypothetical protein	-0.184043	0.0239221	0.236639
Synpcc7942_1252		DNA repair protein RAD32-like	-0.183999	0.0388996	0.291613
Synpcc7942_2001	minC	septum formation inhibitor	-0.183609	0.203879	0.543153
Synpcc7942_1202		hypothetical protein	-0.183185	0.0037048	0.0831895
Synpcc7942_2348	queA	S-adenosylmethionine:tRNA ribosyltransferase-isomerase	-0.183	0.0934399	0.417099
Synpcc7942_0574		hypothetical protein	-0.182984	0.119468	0.443193
Synpcc7942_1119		hypothetical protein	-0.182837	0.221463	0.562301
Synpcc7942_1090		hypothetical protein	-0.182804	0.0916843	0.415059
Synpcc7942_1254		cyclic nucleotide-binding domain (cNMP-BD) protein	-0.182297	0.531278	0.763859
Synpcc7942_1360		cell envelope-related transcriptional attenuator	-0.18223	0.0774545	0.398754
Synpcc7942_1981		hypothetical protein	-0.182198	0.195373	0.534494
Synpcc7942_2502		hypothetical protein	-0.182069	0.0892428	0.413675
Synpcc7942_0949		permease protein of sugar ABC transporter	-0.181855	0.0394513	0.292753
Synpcc7942_0318		hypothetical protein	-0.181758	0.40805	0.714088
Synpcc7942_B2656		hypothetical protein	-0.181676	0.476414	0.740755
Synpcc7942_2073	dnaK1	Heat shock protein Hsp70	-0.180639	0.116043	0.434282
Synpcc7942_0221	glk	glucokinase	-0.180173	0.114756	0.432903
Synpcc7942_0096		hypothetical protein	-0.180083	0.295811	0.629104
Synpcc7942_1017		hypothetical protein	-0.179728	0.175464	0.509878
Synpcc7942_0259		hypothetical protein	-0.179655	0.527021	0.761889
Synpcc7942_0629		hypothetical protein	-0.1795	0.362611	0.683098
Synpcc7942_0088		hypothetical protein	-0.179389	0.102568	0.423247
Synpcc7942_0565		FHA domain containing protein	-0.179208	0.216252	0.560963
Synpcc7942_0245	gap1	glyceraldehyde-3-phosphate dehydrogenase	-0.179115	0.0679723	0.37668
Synpcc7942_2494	livM	putative branched-chain amino acid ABC transporter, permease protein	-0.178533	0.0715192	0.386427
Synpcc7942_0720		hypothetical protein	-0.178337	0.430084	0.727609
Synpcc7942_1128		hypothetical protein	-0.177758	0.242478	0.577472
Synpcc7942_0602		hypothetical protein	-0.177659	0.240257	0.575352
Synpcc7942_0539		hypothetical protein	-0.177589	0.14623	0.478186
Synpcc7942_1266	rdgB	Ham1-like protein	-0.177578	0.182644	0.517691
Synpcc7942_1314	ftsH	FtsH-2 peptidase. Metallo peptidase. MEROPS family M41	-0.17729	0.0389604	0.291613
Synpcc7942_2451	pilO	putative type IV pilus assembly protein PilO	-0.177034	0.184496	0.521391
Synpcc7942_B2644	narL	response regulator receiver domain protein (CheY-like)	-0.17703	0.331906	0.663693
Synpcc7942_0424	psbAI	photosystem q(b) protein	-0.176947	0.369228	0.689228
Synpcc7942_2498		Band 7 protein	-0.176615	0.0758972	0.396454
Synpcc7942_0207		hypothetical protein	-0.176239	0.507426	0.751147
Synpcc7942_1275		hypothetical protein	-0.176042	0.0468351	0.317676
Synpcc7942_1171		hypothetical protein	-0.175795	0.173345	0.508894
Synpcc7942_2430		N(2),N(2)-dimethylguanosine tRNA methyltransferase	-0.175795	0.0568825	0.341493
Synpcc7942_1778		hypothetical protein	-0.175458	0.0235608	0.236639
Synpcc7942_0144		hypothetical protein	-0.175333	0.141707	0.475617
Synpcc7942_2318		hypothetical protein	-0.175178	0.15986	0.494228
Synpcc7942_1868		hypothetical protein	-0.175119	0.185612	0.522675
Synpcc7942_0770		hypothetical protein	-0.174783	0.0490698	0.322592
Synpcc7942_1043	vte5	hypothetical protein	-0.174679	0.355178	0.681055
Synpcc7942_0308	chpX	CO2 hydration protein	-0.174627	0.14069	0.475104
Synpcc7942_0595		hypothetical protein	-0.174463	0.229208	0.565831
Synpcc7942_1326	mfd	transcription-repair coupling factor	-0.174136	0.000867644	0.035718
Synpcc7942_1111		serine/threonine protein kinase	-0.173599	0.0195097	0.215746
Synpcc7942_1638		hypothetical protein	-0.173444	0.425305	0.7252
Synpcc7942_0074		hypothetical protein	-0.173285	0.166928	0.500837
Synpcc7942_1307		putative ABC-2 type transport system permease protein	-0.172723	0.149282	0.482447
Synpcc7942_0329		hypothetical protein	-0.172629	0.0564913	0.341493
Synpcc7942_1476		hypothetical protein	-0.17249	0.561464	0.780991
Synpcc7942_0966		hypothetical protein	-0.172435	0.114181	0.432903
Synpcc7942_2391		oxidoreductase-like	-0.172231	0.234167	0.569443
Synpcc7942_0543		hypothetical protein	-0.171768	0.219961	0.562301
Synpcc7942_1026		fibronectin binding protein-like	-0.171427	0.0106447	0.163591
Synpcc7942_1838	chlB	light-independent protochlorophyllide reductase subunit B	-0.171197	0.0567078	0.341493
Synpcc7942_0743		hypothetical protein	-0.170978	0.00587048	0.111539
Synpcc7942_0765		hypothetical protein	-0.170977	0.336764	0.667679
Synpcc7942_1451		hypothetical protein	-0.170855	0.142217	0.475617
Synpcc7942_0006		hypothetical protein	-0.170605	0.309776	0.646863
Synpcc7942_1748		hypothetical protein	-0.169873	0.121489	0.445977
Synpcc7942_0124		thiol methyltransferase 1-like	-0.169838	0.0981483	0.422135
Synpcc7942_0812		Heat shock protein DnaJ-like	-0.169791	0.0864133	0.406002
Synpcc7942_1500	prmA	ribosomal protein L11 methyltransferase	-0.16978	0.111707	0.432376
Synpcc7942_1446		hypothetical protein	-0.169638	0.397199	0.706539
Synpcc7942_1676		hypothetical protein	-0.169606	0.19368	0.531543
Synpcc7942_0044		hypothetical protein	-0.169355	0.00812421	0.135065
Synpcc7942_1906		hypothetical protein	-0.169245	0.313316	0.648918
Synpcc7942_2003		hypothetical protein	-0.168957	0.0869877	0.406491
Synpcc7942_1356		response regulator receiver domain protein (CheY-like)	-0.168831	0.409231	0.7148
Synpcc7942_2285	gldA	glycerol dehydrogenase	-0.168828	0.0839987	0.400197
Synpcc7942_1311		hypothetical protein	-0.168631	0.230564	0.565831
Synpcc7942_0964		hypothetical protein	-0.167795	0.13696	0.468205
Synpcc7942_1212		hypothetical protein	-0.167528	0.291674	0.626788
Synpcc7942_0761		hypothetical protein	-0.167255	0.504064	0.750669
Synpcc7942_2474		hypothetical protein	-0.167154	0.422218	0.722737
Synpcc7942_0877	rps12	Elongator protein 3/MiaB/NifB	-0.166757	0.0121655	0.171316
Synpcc7942_0744		hypothetical protein	-0.166697	0.0309026	0.269109
Synpcc7942_2085		probable anion transporting ATPase	-0.166673	0.190748	0.528894
Synpcc7942_2130		hypothetical protein	-0.166653	0.490131	0.74631
Synpcc7942_1000		hypothetical protein	-0.166632	0.00105363	0.0371782
Synpcc7942_1367		cytochrome P450	-0.166572	0.0309604	0.269109
Synpcc7942_2096		diguanylate cyclase with GAF sensor	-0.16633	0.254744	0.59121
Synpcc7942_0530		4Fe-4S cluster binding	-0.166245	0.0604871	0.35069
Synpcc7942_1156		hypothetical protein	-0.166175	0.00238972	0.063468
Synpcc7942_1106		hypothetical protein	-0.166059	0.230541	0.565831
Synpcc7942_0605		hypothetical protein	-0.165999	0.0557507	0.340741
Synpcc7942_2133		hypothetical protein	-0.165911	0.182529	0.517691
Synpcc7942_0946	aoxA	UDP-galactopyranose mutase	-0.165798	0.0322756	0.269109
Synpcc7942_2358		nitrilase-like	-0.165779	0.152452	0.487225
Synpcc7942_0111	dnaK	DnaK protein-like	-0.1657	0.0726278	0.387175
Synpcc7942_0451		esterase	-0.165482	0.168261	0.50302
Synpcc7942_2355		hypothetical protein	-0.16542	0.533746	0.764728
Synpcc7942_2159		hypothetical protein	-0.165257	0.0664584	0.370666
Synpcc7942_1759		CAB/ELIP/HLIP-related protein	-0.165197	0.545727	0.770469
Synpcc7942_1141		hypothetical protein	-0.165128	0.0821488	0.398754
Synpcc7942_2109		ATPase	-0.164565	0.103848	0.425991
Synpcc7942_1150		hypothetical protein	-0.164259	0.271904	0.605217
Synpcc7942_0742		hypothetical protein	-0.16422	0.224372	0.564623
Synpcc7942_1187		hypothetical protein	-0.164215	0.131674	0.461795
Synpcc7942_1400		Endo-1,4-beta-xylanase	-0.164212	0.0921508	0.415334
Synpcc7942_0540		hypothetical protein	-0.163912	0.312509	0.648918
Synpcc7942_1601		hypothetical protein	-0.163899	0.543009	0.769107
Synpcc7942_1533	sdhB	succinate dehydrogenase/fumarate reductase iron-sulfur subunit	-0.163899	0.226814	0.565831
Synpcc7942_0011		hypothetical protein	-0.163636	0.236377	0.570805
Synpcc7942_1704		hypothetical protein	-0.163547	0.0970544	0.419518
Synpcc7942_2192		diguanylate cyclase (GGDEF domain)	-0.16341	0.0632595	0.358609
Synpcc7942_0493		hypothetical protein	-0.163389	0.0950163	0.417099
Synpcc7942_1094		putative transcriptional activator, TenA family	-0.163257	0.0897204	0.41429
Synpcc7942_1822		hypothetical protein	-0.163074	0.59269	0.804365
Synpcc7942_0206		hypothetical protein	-0.162893	0.158679	0.493447
Synpcc7942_0739		hypothetical protein	-0.162807	0.254175	0.59121
Synpcc7942_1976	ndhD	NAD(P)H-quinone oxidoreductase subunit D	-0.162598	0.104508	0.425991
Synpcc7942_2293		hypothetical protein	-0.162492	0.390151	0.706539
Synpcc7942_0741		Phage tail protein I	-0.162489	0.0527485	0.333492
Synpcc7942_2405		hypothetical protein	-0.161931	0.464972	0.739593
Synpcc7942_0882	lon	Peptidase S16, lon-like	-0.161891	0.406474	0.714088
Synpcc7942_2448	hflX	GTP-binding protein HflX	-0.161877	0.0432249	0.304726
Synpcc7942_0138		Membrane proteins, metalloendopeptidase-like	-0.161874	0.238175	0.57195
Synpcc7942_2418	lrrA	transcriptional regulator	-0.161526	0.0687621	0.379839
Synpcc7942_0238		hypothetical protein	-0.161445	0.0397396	0.293631
Synpcc7942_0750		Phage tail tape measure protein TP901, core region	-0.161179	0.00492093	0.0989335
Synpcc7942_0005		hypothetical protein	-0.161116	0.0509802	0.329086
Synpcc7942_1462	irpA	imelysin. Metallo peptidase. MEROPS family M75	-0.161059	0.139146	0.471195
Synpcc7942_1937	msrA	peptide methionine sulfoxide reductase	-0.160871	0.124487	0.448413
Synpcc7942_0753		phage late control gene D protein GPD	-0.160788	0.0354914	0.273949
Synpcc7942_1318	mntB	manganese transport system membrane protein MntB	-0.160757	0.299781	0.633904
Synpcc7942_2019		hypothetical protein	-0.160266	0.300974	0.63539
Synpcc7942_0132		hypothetical protein	-0.159996	0.055802	0.340741
Synpcc7942_1723		carotene isomerase	-0.159864	0.0195583	0.215746
Synpcc7942_0865		nucleotide-binding protein	-0.159634	0.191797	0.528894
Synpcc7942_2184		hypothetical protein	-0.159561	0.112222	0.432376
Synpcc7942_2454	apt	adenine phosphoribosyltransferase	-0.158916	0.0968228	0.419518
Synpcc7942_1833		hypothetical protein	-0.158619	0.272197	0.605217
Synpcc7942_2051		hypothetical protein	-0.158158	0.0580165	0.342357
Synpcc7942_1895		hypothetical protein	-0.15812	0.16346	0.497893
Synpcc7942_2587		hypothetical protein	-0.157758	0.173967	0.508894
Synpcc7942_0973	ugd	UDP-glucose 6-dehydrogenase	-0.157666	0.0906973	0.415059
Synpcc7942_2170	fur2	putative ferric uptake regulator, FUR family	-0.157358	0.0485333	0.321534
Synpcc7942_1262		uncharacterized FAD-dependent dehydrogenase	-0.156923	0.0613342	0.352315
Synpcc7942_2364		hypothetical protein	-0.15657	0.284902	0.621594
Synpcc7942_1756		hypothetical protein	-0.156327	0.460371	0.738613
Synpcc7942_0166		hypothetical protein	-0.156188	0.0038019	0.0837707
Synpcc7942_0724		hypothetical protein	-0.15588	0.197989	0.538041
Synpcc7942_0136		phage integrase	-0.155817	0.0446039	0.308706
Synpcc7942_0120		Cytosine/adenosine deaminase-like	-0.155686	0.334978	0.666488
Synpcc7942_1985		hypothetical protein	-0.154893	0.212087	0.554945
Synpcc7942_0914		tRNA-(MS(2)IO(6)A)-hydroxylase-like	-0.154882	0.184854	0.521391
Synpcc7942_1945	uvrC	excinuclease ABC subunit C	-0.15478	0.179876	0.514261
Synpcc7942_1553		Phosphoesterase PHP-like	-0.154507	0.134917	0.462966
Synpcc7942_0729		hypothetical protein	-0.154387	0.221473	0.562301
Synpcc7942_0581		hypothetical protein	-0.154318	0.348892	0.67517
Synpcc7942_0086	glgX	isoamylase. Glycosyl Hydrolase family 13.	-0.154317	0.0200833	0.216488
Synpcc7942_1153	digE	hypothetical protein	-0.15428	0.0115036	0.164957
Synpcc7942_0010		hypothetical protein	-0.154042	0.285752	0.622249
Synpcc7942_1065		DEAD/DEAH box helicase-like	-0.153888	0.0106916	0.163591
Synpcc7942_1074		hypothetical protein	-0.153583	0.209069	0.552723
Synpcc7942_1215		acyl-CoA dehydrogenase family protein-like	-0.153553	0.112525	0.432376
Synpcc7942_0462		hypothetical protein	-0.153516	0.214365	0.557348
Synpcc7942_0706	cobL	precorrin-6B methylase	-0.153446	0.374965	0.694127
Synpcc7942_1418	ccmJ	hypothetical protein	-0.153408	0.428154	0.727046
Synpcc7942_2066		tRNA-dihydrouridine synthase A	-0.153342	0.107983	0.428165
Synpcc7942_1402		hypothetical protein	-0.153324	0.329274	0.662508
Synpcc7942_0780		serine/threonine protein kinase	-0.153272	0.102185	0.423247
Synpcc7942_1019	malQ	4-alpha-glucanotransferase	-0.153263	0.0346773	0.272634
Synpcc7942_2282		GAF sensor signal transduction histidine kinase	-0.152851	0.0551099	0.340304
Synpcc7942_2521	gpsA	Nucleotide binding protein, PINc	-0.152792	0.284967	0.621594
Synpcc7942_0417		ATPase	-0.152685	0.23941	0.574118
Synpcc7942_0383		hypothetical protein	-0.152509	0.394347	0.706539
Synpcc7942_0140		hypothetical protein	-0.152267	0.41339	0.716291
Synpcc7942_1361		hypothetical protein	-0.152174	0.329939	0.662508
Synpcc7942_2195	cya2	putative adenylate/guanylate cyclase	-0.151949	0.0154043	0.190244
Synpcc7942_2173	idiC	hypothetical protein	-0.151922	0.319133	0.649919
Synpcc7942_1877		Transglutaminase-like	-0.15175	0.0173551	0.207317
Synpcc7942_1391	comM	Mg chelatase-related protein	-0.151724	0.0752343	0.39538
Synpcc7942_1923	sigG	RNA polymerase sigma factor RpoE	-0.151559	0.27233	0.605217
Synpcc7942_0398		hypothetical protein	-0.151495	0.27091	0.605217
Synpcc7942_0872		hypothetical protein	-0.151382	0.410918	0.716291
Synpcc7942_0379		hypothetical protein	-0.151052	0.518594	0.754755
Synpcc7942_2428		biopolymer transport ExbD like protein	-0.151042	0.249192	0.586194
Synpcc7942_0147		hypothetical protein	-0.150911	0.243339	0.578725
Synpcc7942_0722		hypothetical protein	-0.150773	0.0708053	0.383769
Synpcc7942_1820		hypothetical protein	-0.150745	0.0957712	0.417099
Synpcc7942_1680	cysA	Sulphate transport system permease protein 1	-0.150677	0.266842	0.601478
Synpcc7942_0731		putative phage terminase large subunit	-0.150609	0.0104635	0.162985
Synpcc7942_0270		TPR repeat	-0.150573	0.129162	0.459507
Synpcc7942_1018		hypothetical protein	-0.150571	0.227789	0.565831
Synpcc7942_0544		YciI-like protein	-0.150213	0.382753	0.702581
Synpcc7942_2145		hypothetical protein	-0.15021	0.0144073	0.181826
Synpcc7942_1099	ubiE	ubiquinone/menaquinone biosynthesis methyltransferase	-0.150137	0.177689	0.512062
Synpcc7942_1431	rotA	Peptidylprolyl isomerase	-0.150115	0.420726	0.722522
Synpcc7942_2328		TPR repeat	-0.149821	0.0528495	0.333492
Synpcc7942_0303		response regulator receiver domain protein (CheY-like)	-0.149591	0.150966	0.484267
Synpcc7942_2410		adenosine deaminase	-0.149484	0.0179798	0.207317
Synpcc7942_1842		Transposase, IS605 OrfB	-0.149373	0.0698719	0.382305
Synpcc7942_1201		probable glycosyltransferase	-0.149229	0.200874	0.541875
Synpcc7942_0092		hypothetical protein	-0.149076	0.422161	0.722737
Synpcc7942_0892	cofG	FO synthase subunit 1	-0.148524	0.229703	0.565831
Synpcc7942_1815		response regulator receiver domain protein (CheY-like)	-0.147685	0.104758	0.425991
Synpcc7942_0609	ndhD4	proton-translocating NADH-quinone oxidoreductase, chain M	-0.147618	0.112533	0.432376
Synpcc7942_0375	ymxG	processing protease	-0.147559	0.133173	0.462966
Synpcc7942_0579	sqdX	sulfolipid sulfoquinovosyldiacylglycerol biosynthesis protein	-0.147367	0.0142103	0.181826
Synpcc7942_0344		probable peptidase	-0.147319	0.320063	0.651046
Synpcc7942_1413		hypothetical protein	-0.147159	0.23176	0.565831
Synpcc7942_0447	nth	DNA-(apurinic or apyrimidinic site) lyase / endonuclease III	-0.147079	0.337122	0.667679
Synpcc7942_1357		multi-sensor signal transduction histidine kinase	-0.146967	0.00750629	0.131095
Synpcc7942_2325		PBS lyase HEAT-like repeat	-0.146934	0.285092	0.621594
Synpcc7942_0135	rapQ	Methylase involved in ubiquinone/menaquinone biosynthesis-like	-0.14681	0.113272	0.432903
Synpcc7942_1429		hypothetical protein	-0.146763	0.421645	0.722737
Synpcc7942_0599		putative transcriptional regulator, TetR family	-0.146698	0.335887	0.667288
Synpcc7942_0276	glcD	glycolate oxidase subunit GlcD	-0.14659	0.231591	0.565831
Synpcc7942_2508	ndbB	type 2 NADH dehydrogenase NdbB	-0.14623	0.0836374	0.400197
Synpcc7942_0841		putative flavoprotein involved in K+ transport	-0.146217	0.149254	0.482447
Synpcc7942_2590	digC	pilin-like protein-like	-0.145902	0.342907	0.671444
Synpcc7942_2496	livJ	branched-chain amino-acid ABC transport system periplasmic binding protein	-0.145865	0.155898	0.490078
Synpcc7942_0246		extracellular solute-binding protein, family 3	-0.145529	0.0914758	0.415059
Synpcc7942_0283		Dihydrouridine synthase TIM-barrel protein nifR3	-0.145449	0.115212	0.433048
Synpcc7942_1809	dfa1	flavoprotein	-0.145435	0.0803275	0.398754
Synpcc7942_0470		hypothetical protein	-0.145172	0.276397	0.61268
Synpcc7942_1320		hypothetical protein	-0.145096	0.179947	0.514261
Synpcc7942_0237		hypothetical protein	-0.144888	0.203102	0.541918
Synpcc7942_0641	sdhA	succinate dehydrogenase flavoprotein subunit	-0.144619	0.076157	0.396613
Synpcc7942_1242	ntcB	transcriptional regulator, LysR family	-0.144557	0.29267	0.626788
Synpcc7942_1942	prxQ-A3	bacterioferritin comigratory protein-like	-0.144502	0.393356	0.706539
Synpcc7942_2356		transcriptional regulator, Crp/Fnr family	-0.144496	0.256528	0.592963
Synpcc7942_0043		hypothetical protein	-0.14438	0.446223	0.735001
Synpcc7942_1623		hypothetical protein	-0.144182	0.217377	0.560963
Synpcc7942_2097		hypothetical protein	-0.143817	0.205058	0.545456
Synpcc7942_1185		hypothetical protein	-0.143721	0.577222	0.794599
Synpcc7942_1688	cysW	Sulfate ABC transporter, permease protein CysW	-0.143672	0.197388	0.538041
Synpcc7942_2605		hypothetical protein	-0.143395	0.380269	0.700197
Synpcc7942_1485		hypothetical protein	-0.143292	0.591201	0.804365
Synpcc7942_2551	hypF	(NiFe) hydrogenase maturation protein HypF	-0.14243	0.043245	0.304726
Synpcc7942_0981		hypothetical protein	-0.142296	0.035053	0.273003
Synpcc7942_1938	arsB	multidrug-efflux transporter	-0.142183	0.143402	0.477603
Synpcc7942_2009		hypothetical protein	-0.142167	0.0321428	0.269109
Synpcc7942_0961		cell envelope-related function transcriptional attenuator common domain	-0.142043	0.186102	0.523205
Synpcc7942_0727		hypothetical protein	-0.141385	0.0136971	0.179411
Synpcc7942_1660		potassium channel protein	-0.141341	0.346255	0.674959
Synpcc7942_1324		DEAD/DEAH box helicase-like	-0.141205	0.0223306	0.232588
Synpcc7942_1493	mazG	nucleoside triphosphate pyrophosphohydrolase	-0.141187	0.176683	0.510845
Synpcc7942_1998		GAF	-0.141165	0.207726	0.550012
Synpcc7942_1394		PDZ/DHR/GLGF	-0.140914	0.0694864	0.381403
Synpcc7942_1663		hypothetical protein	-0.140913	0.364403	0.684096
Synpcc7942_0131		cyclic nucleotide-binding domain (cNMP-BD) protein	-0.140315	0.176288	0.510845
Synpcc7942_2608		hypothetical protein	-0.140307	0.619166	0.824124
Synpcc7942_0095	rpaA	two component transcriptional regulator, winged helix family	-0.140197	0.212157	0.554945
Synpcc7942_1113		hypothetical protein	-0.140163	0.0822062	0.398754
Synpcc7942_0564		ATPase	-0.140077	0.108075	0.428165
Synpcc7942_1452	radA	DNA repair protein RadA	-0.139997	0.0830257	0.398754
Synpcc7942_0999		hypothetical protein	-0.139635	0.597168	0.805165
Synpcc7942_1380		sulfate permease	-0.139564	0.158336	0.493266
Synpcc7942_0495		hypothetical protein	-0.139175	0.51255	0.754212
Synpcc7942_0815	livF	ATPase	-0.139089	0.391694	0.706539
Synpcc7942_1273		hypothetical protein	-0.138943	0.0739111	0.389611
Synpcc7942_0613	sixA	phosphohistidine phosphatase, SixA	-0.138785	0.357846	0.682872
Synpcc7942_0859		CheA signal transduction histidine kinase	-0.138693	0.142515	0.475691
Synpcc7942_0108		sulfiredoxin	-0.138681	0.528788	0.763167
Synpcc7942_1489	cmpB	nitrate transport permease	-0.138612	0.401493	0.708348
Synpcc7942_0785	ponA	Penicillin-binding protein 1A	-0.138596	0.02734	0.256456
Synpcc7942_0423		hypothetical protein	-0.138595	0.67383	0.850402
Synpcc7942_2194		hypothetical protein	-0.138587	0.4878	0.74631
Synpcc7942_0112	phr	Deoxyribodipyrimidine photo-lyase type I	-0.138112	0.0908358	0.415059
Synpcc7942_2200		hypothetical protein	-0.138106	0.396931	0.706539
Synpcc7942_2101	rfbA	glucose-1-phosphate thymidylyltransferase	-0.137887	0.318271	0.649694
Synpcc7942_0480		GAF sensor signal transduction histidine kinase	-0.137851	0.0755279	0.39572
Synpcc7942_0962	sun	sun protein	-0.137838	0.130932	0.461795
Synpcc7942_2185		hypothetical protein	-0.137775	0.548991	0.773361
Synpcc7942_0578	sqdB	UDP-sulfoquinovose synthase	-0.137484	0.0370967	0.283806
Synpcc7942_1339		hypothetical protein	-0.137424	0.50877	0.752492
Synpcc7942_2453	pilM	type IV pilus assembly protein PilM	-0.137298	0.145507	0.478186
Synpcc7942_1279		hypothetical protein	-0.137169	0.539927	0.768973
Synpcc7942_2520		hypothetical protein	-0.137039	0.393342	0.706539
Synpcc7942_0372		hypothetical protein	-0.137017	0.314295	0.648918
Synpcc7942_0367		Na+-dependent transporter-like	-0.136935	0.232194	0.565831
Synpcc7942_0843		hypothetical protein	-0.136757	0.396016	0.706539
Synpcc7942_1495		hypothetical protein	-0.136641	0.284194	0.621594
Synpcc7942_2559	rplI	50S ribosomal protein L9	-0.136578	0.540944	0.769107
Synpcc7942_B2637	parA	ParA-like protein	-0.136567	0.218756	0.562301
Synpcc7942_1069		hypothetical protein	-0.13654	0.159364	0.494228
Synpcc7942_0038	mutT	mutator MutT protein	-0.136329	0.493165	0.74631
Synpcc7942_1216	kaiC	circadian clock protein KaiC	-0.136249	0.480404	0.742739
Synpcc7942_0953		hypothetical protein	-0.136113	0.372909	0.693038
Synpcc7942_0572		hypothetical protein	-0.136104	0.633258	0.832625
Synpcc7942_1550	umuC	DNA-directed DNA polymerase	-0.135653	0.101298	0.422892
Synpcc7942_0837		hypothetical protein	-0.135339	0.51448	0.754755
Synpcc7942_0425		hypothetical protein	-0.135319	0.681101	0.853228
Synpcc7942_1934	dacB	D-alanyl-D-alanine carboxypeptidase/D-alanyl-D-alanine-endopeptidase	-0.135107	0.123145	0.447307
Synpcc7942_2534		diguanylate cyclase with GAF sensor	-0.135035	0.487582	0.74631
Synpcc7942_2489		hypothetical protein	-0.13482	0.475326	0.740395
Synpcc7942_2147		hypothetical protein	-0.134766	0.454775	0.736932
Synpcc7942_0390	chrA	Chromate transporter	-0.134601	0.145795	0.478186
Synpcc7942_1159		transcriptional regulator, MarR family	-0.134281	0.323194	0.655103
Synpcc7942_0522		hypothetical protein	-0.134147	0.35203	0.678552
Synpcc7942_2050		hypothetical protein	-0.133963	0.134156	0.462966
Synpcc7942_0113	petL	cytochrome b6f complex subunit PetL	-0.133685	0.732148	0.882149
Synpcc7942_2167		hypothetical protein	-0.133133	0.351773	0.678552
Synpcc7942_0350		ATPase	-0.132746	0.13204	0.46214
Synpcc7942_0718		hypothetical protein	-0.132725	0.210288	0.55425
Synpcc7942_2349	pilT	twitching motility protein	-0.132616	0.342699	0.671444
Synpcc7942_0858	pixJ1	methyl-accepting chemotaxis sensory transducer with phytochrome sensor	-0.132389	0.0735285	0.388779
Synpcc7942_2450	pilQ	general secretion pathway protein D	-0.132111	0.119962	0.443193
Synpcc7942_1645	rnc	RNAse III	-0.132068	0.199082	0.539518
Synpcc7942_1341		hypothetical protein	-0.132036	0.116585	0.435367
Synpcc7942_0013		hypothetical protein	-0.13199	0.582335	0.797681
Synpcc7942_1732		hypothetical protein	-0.131985	0.381388	0.70151
Synpcc7942_0463		protein tyrosine phosphatase	-0.131889	0.477193	0.7413
Synpcc7942_1060		type I restriction-modification	-0.131703	0.120827	0.444489
Synpcc7942_0104		hypothetical protein	-0.13142	0.359011	0.682872
Synpcc7942_1503	ylmH	RNA-binding S4	-0.131382	0.241322	0.576307
Synpcc7942_2385		dihydroorotate dehydrogenase 2	-0.130882	0.109029	0.429409
Synpcc7942_1241	nirB	nitrite reductase related protein	-0.130769	0.390392	0.706539
Synpcc7942_0240	apcD	hypothetical protein	-0.130699	0.288946	0.624484
Synpcc7942_1321		hypothetical protein	-0.130679	0.22346	0.564032
Synpcc7942_1917		permease of the drug/metabolite transporter	-0.129969	0.0786338	0.398754
Synpcc7942_1464	somA	probable porin	-0.129731	0.251174	0.586865
Synpcc7942_1599		hypothetical protein	-0.129571	0.281274	0.618732
Synpcc7942_0548		hypothetical protein	-0.129492	0.222039	0.562892
Synpcc7942_2445	sphX	Phosphate binding protein	-0.129475	0.339426	0.66994
Synpcc7942_2037		hypothetical protein	-0.129451	0.486705	0.74631
Synpcc7942_0188		diguanylate cyclase/phosphodiesterase (GGDEF &amp; EAL domains) with PAS/PAC sensor(s)	-0.129187	0.0705995	0.383769
Synpcc7942_0255		ATPase	-0.129069	0.171859	0.508808
Synpcc7942_1834		hypothetical protein	-0.129004	0.396673	0.706539
Synpcc7942_1162		hypothetical protein	-0.1289	0.259895	0.595721
Synpcc7942_0429		hypothetical protein	-0.128822	0.354098	0.680261
Synpcc7942_1664		hypothetical protein	-0.128712	0.452449	0.735001
Synpcc7942_0061	rfbG	CDP-glucose 4,6-dehydratase	-0.128672	0.149206	0.482447
Synpcc7942_0279	hoxF	NADH dehydrogenase (quinone)	-0.128559	0.11223	0.432376
Synpcc7942_2563		exonuclease SbcC	-0.128482	0.05139	0.329086
Synpcc7942_0251		Exonuclease	-0.128292	0.202083	0.541875
Synpcc7942_1461	irpB	thiol oxidoreductase-like	-0.128235	0.100239	0.422892
Synpcc7942_0979		hypothetical protein	-0.128122	0.516437	0.754755
Synpcc7942_1300		hypothetical protein	-0.127948	0.398547	0.707126
Synpcc7942_1528	ycf49	conserved hypothetical protein YCF49	-0.127823	0.373558	0.693038
Synpcc7942_2190	msrB	Methionine sulfoxide reductase B	-0.12768	0.407979	0.714088
Synpcc7942_2372		hypothetical protein	-0.12755	0.249928	0.586865
Synpcc7942_B2627		hypothetical protein	-0.127451	0.0468522	0.317676
Synpcc7942_1893	natA	ATPase	-0.127221	0.184574	0.521391
Synpcc7942_2088		hypothetical protein	-0.127195	0.485255	0.745783
Synpcc7942_2458	comE	ComEC/Rec2-related protein	-0.127179	0.0811951	0.398754
Synpcc7942_1257		chloride channel-like	-0.127116	0.122662	0.446981
Synpcc7942_0781	ppsA	phosphoenolpyruvate synthase	-0.126883	0.0418411	0.303963
Synpcc7942_B2618		transcriptional regulator, BadM/Rrf2 family	-0.126585	0.287387	0.623915
Synpcc7942_2152		hypothetical protein	-0.126556	0.484389	0.74575
Synpcc7942_0302		Phospholipase D/Transphosphatidylase	-0.126257	0.225327	0.564623
Synpcc7942_0312		hypothetical protein	-0.126204	0.398755	0.707126
Synpcc7942_2171	dpsA	starvation induced DNA binding protein	-0.126152	0.448908	0.735001
Synpcc7942_0460		putative acetyltransferase	-0.125658	0.479302	0.742739
Synpcc7942_1247		hypothetical protein	-0.12536	0.586986	0.801658
Synpcc7942_1764		hypothetical protein	-0.125335	0.356782	0.681935
Synpcc7942_0196		Beta-carotene 15,15'-dioxygenase	-0.125331	0.174242	0.508894
Synpcc7942_2193		metal dependent phosphohydrolase	-0.124955	0.0730012	0.387175
Synpcc7942_0620		hypothetical protein	-0.124916	0.346263	0.674959
Synpcc7942_1763		inositol monophosphate family protein	-0.124849	0.324046	0.656061
Synpcc7942_1092		hypothetical protein	-0.124624	0.557284	0.778163
Synpcc7942_0076		extracellular solute-binding protein, family 3	-0.124083	0.420563	0.722522
Synpcc7942_1518	pcrA	ATP-dependent helicase PcrA	-0.124054	0.0827782	0.398754
Synpcc7942_0590		membrane protein-like	-0.124048	0.264603	0.599966
Synpcc7942_1572		dehydrogenase subunit-like protein	-0.124028	0.0990933	0.422892
Synpcc7942_0369	aoxB	putative flavin-containing monoamine oxidase	-0.123981	0.114923	0.432903
Synpcc7942_1799	hypE	Hydrogenase expression/formation protein HypE	-0.123977	0.250623	0.586865
Synpcc7942_1463	somB	probable porin	-0.123903	0.0946822	0.417099
Synpcc7942_0392	mltA	probable membrane-bound lytic transglycosylase A	-0.123646	0.156083	0.490078
Synpcc7942_0036		hypothetical protein	-0.123004	0.189143	0.527641
Synpcc7942_1611	pntA	nicotinamide nucleotide transhydrogenase alpha subunit-like	-0.122819	0.448593	0.735001
Synpcc7942_1806	prxQ-A2	bacterioferritin comigratory protein	-0.122754	0.420704	0.722522
Synpcc7942_0154		hypothetical protein	-0.122503	0.318911	0.649919
Synpcc7942_0347		hypothetical protein	-0.122483	0.700672	0.864568
Synpcc7942_1382		diguanylate cyclase/phosphodiesterase (GGDEF &amp; EAL domains) with PAS/PAC sensor(s)	-0.122355	0.244915	0.580874
Synpcc7942_2247	mutS	DNA mismatch repair protein	-0.122255	0.0453123	0.310893
Synpcc7942_0415		hypothetical protein	-0.122032	0.20239	0.541875
Synpcc7942_1669	kdpB	potassium-transporting ATPase subunit B	-0.121881	0.116924	0.435695
Synpcc7942_1304		hypothetical protein	-0.121836	0.405608	0.713425
Synpcc7942_1886	recJ	exonuclease RecJ	-0.121572	0.0651911	0.367151
Synpcc7942_0280	cinA	competence damage-inducible protein A	-0.121374	0.236069	0.570805
Synpcc7942_2403		hypothetical protein	-0.121364	0.460535	0.738613
Synpcc7942_1248		hypothetical protein	-0.121324	0.330047	0.662508
Synpcc7942_1708	prlC	oligopeptidase A. Metallo peptidase. MEROPS family M03A	-0.12132	0.1376	0.468909
Synpcc7942_1779	recN	DNA repair protein RecN	-0.121006	0.126276	0.452032
Synpcc7942_2180	prxQ-A1	bacterioferritin comigratory protein	-0.120711	0.388313	0.706539
Synpcc7942_2281		hypothetical protein	-0.120598	0.175087	0.509818
Synpcc7942_1121		serine/threonine protein kinase	-0.120406	0.056725	0.341493
Synpcc7942_1166		hypothetical protein	-0.120369	0.314258	0.648918
Synpcc7942_2187		hypothetical protein	-0.120346	0.368454	0.68871
Synpcc7942_1243		cyclic nucleotide-binding domain (cNMP-BD) protein	-0.120311	0.21726	0.560963
Synpcc7942_2387		hypothetical protein	-0.120267	0.261857	0.598086
Synpcc7942_1515		protein serine/threonine phosphatase	-0.12023	0.409284	0.7148
Synpcc7942_1323	fpg	DNA-(apurinic or apyrimidinic site) lyase / Formamidopyrimidine-DNA glycosylase	-0.119823	0.316999	0.648918
Synpcc7942_1630	cytA	cytochrome c553	-0.119531	0.439193	0.734396
Synpcc7942_1760	ald	L-alanine dehydrogenase	-0.119243	0.17348	0.508894
Synpcc7942_0970	crtD	phytoene dehydrogenase-like	-0.119167	0.134954	0.462966
Synpcc7942_B2615		hypothetical protein	-0.119138	0.448071	0.735001
Synpcc7942_1154		hypothetical protein	-0.119005	0.0805993	0.398754
Synpcc7942_1687	cysT	Sulfate ABC transporter, permease protein CysT	-0.118998	0.141976	0.475617
Synpcc7942_2254		hypothetical protein	-0.11898	0.134586	0.462966
Synpcc7942_1567		possible ribosomal protein L36	-0.118967	0.655337	0.84432
Synpcc7942_1583		hypothetical protein	-0.118726	0.483645	0.745296
Synpcc7942_0080		probable ABC transporter permease protein	-0.11865	0.16156	0.495275
Synpcc7942_0296		hypothetical protein	-0.118618	0.0140107	0.18078
Synpcc7942_2512		hypothetical protein	-0.118417	0.131587	0.461795
Synpcc7942_2337		N-acetylmuramoyl-L-alanine amidase, family 2	-0.118411	0.416799	0.719925
Synpcc7942_1157		hypothetical protein	-0.118367	0.0270355	0.255434
Synpcc7942_1295		Phospholipid/glycerol acyltransferase	-0.118209	0.196389	0.536424
Synpcc7942_1564		hypothetical protein	-0.118203	0.4696	0.740395
Synpcc7942_2150		penicillin V acylase precursor. Cysteine peptidase. MEROPS family C59	-0.11786	0.544847	0.770469
Synpcc7942_0165	ycf36	hypothetical protein	-0.117218	0.369752	0.689228
Synpcc7942_B2653	sepA1T1	transcriptional modulator of MazE/toxin, MazF	-0.117172	0.49837	0.748638
Synpcc7942_0879	rhnB	RNase HII	-0.117115	0.405014	0.713105
Synpcc7942_0490		diguanylate cyclase with PAS/PAC sensor	-0.117012	0.345919	0.674959
Synpcc7942_1671	kdpC	potassium-transporting ATPase, C subunit	-0.116716	0.42849	0.727046
Synpcc7942_2106	cynB	nitrate transport permease	-0.116686	0.511002	0.753671
Synpcc7942_1762		hypothetical protein	-0.116574	0.160408	0.494375
Synpcc7942_2297	tal	transaldolase/EF-hand domain-containing protein	-0.116402	0.497382	0.748638
Synpcc7942_1750	ycf35	conserved hypothetical protein YCF35	-0.116358	0.495605	0.748385
Synpcc7942_0056	rfbE	perosamine synthetase	-0.116337	0.596444	0.805165
Synpcc7942_B2659	septT2	nucleic acid-binding protein,contains PIN domain	-0.116085	0.431614	0.727653
Synpcc7942_2425	ycf39	chaperon-like protein for quinone binding in photosystem II	-0.116067	0.295814	0.629104
Synpcc7942_2607	xthA	Exodeoxyribonuclease III	-0.115907	0.317463	0.648918
Synpcc7942_1943	ftn2	cell division protein Ftn2-like	-0.115782	0.00102459	0.0371782
Synpcc7942_0431		hypothetical protein	-0.115646	0.144658	0.478186
Synpcc7942_0996		glycerate kinase	-0.115534	0.253501	0.590921
Synpcc7942_0734		hypothetical protein	-0.115348	0.0703326	0.383612
Synpcc7942_1263		N6-adenine-specific DNA methylase-like	-0.115247	0.284983	0.621594
Synpcc7942_2080	xfp	putative phosphoketolase	-0.115185	0.137022	0.468205
Synpcc7942_0466		Cellulose synthase (UDP-forming)	-0.115158	0.0981302	0.422135
Synpcc7942_2552	hypB	hydrogenase accessory protein HypB	-0.115133	0.452012	0.735001
Synpcc7942_0992		hypothetical protein	-0.115085	0.100295	0.422892
Synpcc7942_1905	hlyB	cyclic nucleotide-binding domain (cNMP-BD) protein	-0.114414	0.166923	0.500837
Synpcc7942_1568		hypothetical protein	-0.114375	0.398342	0.707126
Synpcc7942_B2657		hypothetical protein	-0.114372	0.431131	0.727653
Synpcc7942_0395		hypothetical protein	-0.113919	0.29852	0.632527
Synpcc7942_2032	norA	multidrug-efflux transporter quinolene resistance protein NorA	-0.113755	0.246718	0.582639
Synpcc7942_1797		hypothetical protein	-0.11374	0.367411	0.68871
Synpcc7942_0234		hypothetical protein	-0.113693	0.0815087	0.398754
Synpcc7942_1658		hypothetical protein	-0.113684	0.373575	0.693038
Synpcc7942_0089	clcD	Carboxymethylenebutenolidase	-0.113575	0.361483	0.683065
Synpcc7942_2550		hypothetical protein	-0.113512	0.210135	0.55425
Synpcc7942_0936		Rhodanese-like	-0.113376	0.444861	0.735001
Synpcc7942_0249	bgtA	ATPase	-0.113246	0.390863	0.706539
Synpcc7942_1022		hypothetical protein	-0.113129	0.295224	0.629104
Synpcc7942_2108		hypothetical protein	-0.112715	0.468658	0.740395
Synpcc7942_0381		hypothetical protein	-0.112662	0.623962	0.827323
Synpcc7942_1826		mRNA-binding protein	-0.112596	0.264762	0.599966
Synpcc7942_0305		hypothetical protein	-0.112309	0.64654	0.840795
Synpcc7942_0496		hypothetical protein	-0.11215	0.449249	0.735001
Synpcc7942_2376		hypothetical protein	-0.111664	0.444814	0.735001
Synpcc7942_1337		Integrins alpha chain	-0.111633	0.0175215	0.207317
Synpcc7942_1301	recQ	ATP-dependent DNA helicase RecQ	-0.111519	0.227823	0.565831
Synpcc7942_0130		hypothetical protein	-0.111356	0.400495	0.708348
Synpcc7942_1352	acsA	acetyl-CoA synthetase	-0.111059	0.101623	0.422892
Synpcc7942_1649		rubrerythrin	-0.110924	0.342604	0.671444
Synpcc7942_0055		hypothetical protein	-0.110916	0.664487	0.847346
Synpcc7942_0122		EAL	-0.110847	0.511572	0.753671
Synpcc7942_1075		hypothetical protein	-0.110605	0.189821	0.527653
Synpcc7942_0458	fghA	Carboxylesterase	-0.110446	0.384216	0.703717
Synpcc7942_1730		hypothetical protein	-0.110409	0.374387	0.6938
Synpcc7942_1438	nblC	putative anti-sigma regulatory factor	-0.110228	0.42081	0.722522
Synpcc7942_1592		creatinine amidohydrolase	-0.110153	0.271426	0.605217
Synpcc7942_1336		hypothetical protein	-0.109958	0.250812	0.586865
Synpcc7942_1921		hypothetical protein	-0.109918	0.461138	0.738613
Synpcc7942_1941		hypothetical protein	-0.109879	0.164695	0.497893
Synpcc7942_1152		rare lipoprotein A	-0.10969	0.332041	0.663693
Synpcc7942_0842	gor	glutathione reductase	-0.109324	0.255694	0.592621
Synpcc7942_0795		hypothetical protein	-0.109086	0.189073	0.527641
Synpcc7942_0707	cad	arginine decarboxylase	-0.109061	0.104958	0.425991
Synpcc7942_0545		hypothetical protein	-0.10903	0.336153	0.667288
Synpcc7942_0266	dnaJ4	Heat shock protein DnaJ-like	-0.108943	0.308061	0.644839
Synpcc7942_B2654		hypothetical protein	-0.108762	0.534674	0.764728
Synpcc7942_0638	gloA	Glyoxalase I	-0.108673	0.471945	0.740395
Synpcc7942_1548		probable amidase	-0.108662	0.171568	0.508808
Synpcc7942_2276		hypothetical protein	-0.108398	0.489768	0.74631
Synpcc7942_0592	pfkA	6-phosphofructokinase	-0.108041	0.267865	0.601478
Synpcc7942_0042	rpmB	50S ribosomal protein L28	-0.108033	0.716364	0.87377
Synpcc7942_0677	pex	transcriptional regulator, PadR family	-0.10795	0.401039	0.708348
Synpcc7942_2186	nha7	probable Na+/H+-exchanging protein	-0.107893	0.121785	0.446114
Synpcc7942_2594		hypothetical protein	-0.107823	0.457836	0.738431
Synpcc7942_0149		methylated-DNA--protein-cysteine methyltransferase	-0.107705	0.459819	0.738613
Synpcc7942_0509		hypothetical protein	-0.107468	0.498137	0.748638
Synpcc7942_2431		hypothetical protein	-0.107413	0.0113133	0.164957
Synpcc7942_0789		hypothetical protein	-0.107326	0.597471	0.805165
Synpcc7942_1575	malQ	Glycogen debranching enzyme	-0.107189	0.138042	0.468909
Synpcc7942_1561		hypothetical protein	-0.107016	0.641364	0.838185
Synpcc7942_0248		Amino acid ABC transporter, permease protein, 3-TM region, His/Glu/Gln/Arg/opine	-0.106852	0.164716	0.497893
Synpcc7942_1405		hypothetical protein	-0.106837	0.521856	0.756954
Synpcc7942_1684	cysR	putative transcriptional regulator, Crp/Fnr family	-0.106728	0.349157	0.67517
Synpcc7942_B2619		carbonic anhydrase, putative	-0.106566	0.268265	0.601594
Synpcc7942_1622		probable proteinase	-0.106425	0.14364	0.477603
Synpcc7942_2294		hypothetical protein	-0.106381	0.192581	0.530212
Synpcc7942_0307	napA	Na+/H+ antiporter	-0.106118	0.232208	0.565831
Synpcc7942_1347	ldhA	2-hydroxyacid dehydrogenase-like	-0.1061	0.288322	0.623915
Synpcc7942_1574		probable glucosidase	-0.106024	0.0795558	0.398754
Synpcc7942_2424		hypothetical protein	-0.105923	0.301364	0.635436
Synpcc7942_2404		hypothetical protein	-0.105868	0.432969	0.727653
Synpcc7942_0267	gidB	glucose-inhibited division protein B	-0.105694	0.474684	0.740395
Synpcc7942_1530		molybdenum-pterin binding domain	-0.105579	0.712046	0.87067
Synpcc7942_0952		hypothetical protein	-0.105567	0.506538	0.751147
Synpcc7942_2368		Secretion protein HlyD	-0.105492	0.52516	0.76047
Synpcc7942_0807		hypothetical protein	-0.105421	0.444272	0.735001
Synpcc7942_2540	digB	blue-copper-protein-like protein	-0.105311	0.486996	0.74631
Synpcc7942_1755		hypothetical protein	-0.104938	0.145289	0.478186
Synpcc7942_1163		hypothetical protein	-0.104906	0.226955	0.565831
Synpcc7942_2516		hypothetical protein	-0.104676	0.729942	0.880104
Synpcc7942_0389		hypothetical protein	-0.104321	0.551203	0.774821
Synpcc7942_0252	cp12	hypothetical protein	-0.104205	0.666201	0.847346
Synpcc7942_0359		hypothetical protein	-0.104176	0.296214	0.629181
Synpcc7942_2597		adenylate cyclase	-0.103955	0.505451	0.750794
Synpcc7942_2366		hypothetical protein	-0.103891	0.645573	0.840795
Synpcc7942_1677		hypothetical protein	-0.103843	0.251073	0.586865
Synpcc7942_2576		hypothetical protein	-0.103834	0.0947877	0.417099
Synpcc7942_1316	mntC	Mn transporter MntC	-0.103534	0.291825	0.626788
Synpcc7942_1328		hypothetical protein	-0.103499	0.49184	0.74631
Synpcc7942_2334	zwf	glucose-6-phosphate 1-dehydrogenase	-0.103272	0.312244	0.648918
Synpcc7942_0745		hypothetical protein	-0.103251	0.161845	0.495275
Synpcc7942_0373		hypothetical protein	-0.102824	0.518314	0.754755
Synpcc7942_2239		hypothetical protein	-0.10271	0.63318	0.832625
Synpcc7942_1445		hypothetical protein	-0.102472	0.382783	0.702581
Synpcc7942_0661		hypothetical protein	-0.102445	0.11554	0.433339
Synpcc7942_0688		transcriptional regulator, ArsR family	-0.102401	0.567212	0.785825
Synpcc7942_0857		CheW protein	-0.102375	0.550534	0.774511
Synpcc7942_0198	ndbC	type 2 NADH dehydrogenase	-0.101983	0.119844	0.443193
Synpcc7942_0459		glutathione-dependent formaldehyde dehydrogenase	-0.101807	0.219942	0.562301
Synpcc7942_0197		folate/biopterin transporter	-0.101342	0.306094	0.641498
Synpcc7942_0364		hypothetical protein	-0.101243	0.38914	0.706539
Synpcc7942_1642		hypothetical protein	-0.100988	0.349038	0.67517
Synpcc7942_0422		hypothetical protein	-0.100845	0.33329	0.663892
Synpcc7942_2554	hoxW	hypothetical protein	-0.100844	0.552845	0.776498
Synpcc7942_1173		hypothetical protein	-0.10081	0.290884	0.626788
Synpcc7942_0972		YjgF-like protein	-0.100481	0.601781	0.808454
Synpcc7942_1542	isiA	iron-stress chlorophyll-binding protein	-0.100327	0.257256	0.593061
Synpcc7942_1702		hypothetical protein	-0.100315	0.746153	0.889723
Synpcc7942_0792		putative multidrug efflux MFS transporter	-0.100092	0.202459	0.541875
Synpcc7942_0866		hypothetical protein	-0.099922	0.446706	0.735001
Synpcc7942_2296	glnA	L-glutamine synthetase	-0.0998755	0.201677	0.541875
Synpcc7942_1093	anmK	anhydro-N-acetylmuramic acid kinase	-0.0996905	0.394106	0.706539
Synpcc7942_0839	merR	Nitrilase	-0.0996888	0.314584	0.648918
Synpcc7942_1376		hypothetical protein	-0.0996427	0.309099	0.646231
Synpcc7942_1816	ltnB	periplasmic sensor hybrid histidine kinase	-0.0996323	0.0957684	0.417099
Synpcc7942_0840		hypothetical protein	-0.0995957	0.74734	0.89003
Synpcc7942_2543		phage SPO1 DNA polymerase-related protein	-0.0995459	0.379133	0.69885
Synpcc7942_0133		hypothetical protein	-0.0993465	0.181084	0.516658
Synpcc7942_B2629	srpKLM	sulfonate ABC transporter, periplasmic sulfonate-binding protein, putative	-0.0991271	0.155978	0.490078
Synpcc7942_1566	ppk	polyphosphate kinase	-0.0987138	0.203086	0.541918
Synpcc7942_2266		periplasmic polyamine-binding protein of ABC transporter	-0.0986439	0.262596	0.598983
Synpcc7942_1478	cytM	cytochrome CytM	-0.0986268	0.267293	0.601478
Synpcc7942_1974	scpA	condensin subunit ScpA	-0.098203	0.396534	0.706539
Synpcc7942_2527		esterase-like	-0.0981807	0.426732	0.726916
Synpcc7942_0047		TPR repeat	-0.0980917	0.220043	0.562301
Synpcc7942_1629		hypothetical protein	-0.0980145	0.518343	0.754755
Synpcc7942_0948		permease protein of sugar ABC transporter	-0.0979345	0.298275	0.632527
Synpcc7942_0045		TPR repeat	-0.0975069	0.32864	0.662259
Synpcc7942_1801		hypothetical protein	-0.0974777	0.254525	0.59121
Synpcc7942_0317		hypothetical protein	-0.097388	0.493001	0.74631
Synpcc7942_0340		hypothetical protein	-0.0972486	0.53562	0.764728
Synpcc7942_1125		putative CheA signal transduction histidine kinase, no good domain identification	-0.0972303	0.369927	0.689228
Synpcc7942_0643		hypothetical protein	-0.0970473	0.618479	0.823844
Synpcc7942_1560		hypothetical protein	-0.0969559	0.798054	0.916835
Synpcc7942_1085	glgB	glycogen branching enzyme	-0.0966589	0.231217	0.565831
Synpcc7942_2515		putative DNA helicase	-0.0963016	0.164711	0.497893
Synpcc7942_0755		hypothetical protein	-0.0961561	0.385732	0.705747
Synpcc7942_0802		allophycocyanin alpha chain-like	-0.0961201	0.47631	0.740755
Synpcc7942_1571	smpX	MIP family channel proteins	-0.0960164	0.622167	0.826183
Synpcc7942_1675		hypothetical protein	-0.0959362	0.480427	0.742739
Synpcc7942_2557	hoxU	bidirectional hydrogenase complex protein HoxU	-0.0959156	0.500166	0.749731
Synpcc7942_0899		hypothetical protein	-0.0959148	0.450129	0.735001
Synpcc7942_0947	ggtA	ATPase	-0.0958282	0.317516	0.648918
Synpcc7942_1167		hypothetical protein	-0.0954915	0.498182	0.748638
Synpcc7942_1084		hypothetical protein	-0.0954555	0.643781	0.840514
Synpcc7942_0069		hypothetical protein	-0.0954341	0.500399	0.749731
Synpcc7942_1960		hypothetical protein	-0.0953559	0.542651	0.769107
Synpcc7942_0448		YUP8H12.25 {{Arabidopsis thaliana}}-type protein. Metallo peptidase. MEROPS family M50B	-0.095263	0.448936	0.735001
Synpcc7942_2241		hypothetical protein	-0.0952039	0.394798	0.706539
Synpcc7942_1865	ppnK	inorganic polyphosphate/ATP-NAD kinase	-0.095153	0.361262	0.683065
Synpcc7942_1458		hypothetical protein	-0.0950075	0.554733	0.778163
Synpcc7942_2034		hypothetical protein	-0.0949836	0.247006	0.582639
Synpcc7942_0370	metY	O-acetylhomoserine/O-acetylserine sulfhydrylase	-0.0941593	0.211681	0.554945
Synpcc7942_1573		3-oxoacyl-(acyl-carrier protein) reductase	-0.0940717	0.558721	0.778163
Synpcc7942_0039	gnd	6-phosphogluconate dehydrogenase	-0.0940031	0.199795	0.540604
Synpcc7942_1993		methylthioribulose-1-phosphate dehydratase	-0.0935643	0.414656	0.717659
Synpcc7942_2326		hypothetical protein	-0.0932969	0.450872	0.735001
Synpcc7942_2164		cell death suppressor protein Lls1-like	-0.0932184	0.256482	0.592963
Synpcc7942_0955		hypothetical protein	-0.0931718	0.443782	0.735001
Synpcc7942_1721		PBS lyase HEAT-like repeat	-0.0930731	0.59835	0.805722
Synpcc7942_1207		Addiction module toxin, Txe/YoeB	-0.0930437	0.772852	0.906554
Synpcc7942_0546	nha4	Na+/H+ antiporter	-0.0930153	0.217099	0.560963
Synpcc7942_1200		hypothetical protein	-0.0927859	0.429571	0.727609
Synpcc7942_0611	mutS	recombination and DNA strand exchange inhibitor protein	-0.0926567	0.23681	0.571052
Synpcc7942_1393		histone deacetylase/AcuC/AphA family protein-like	-0.092608	0.260715	0.596266
Synpcc7942_0591		membrane protein-like	-0.0925368	0.540751	0.769107
Synpcc7942_0518		hypothetical protein	-0.0924487	0.621438	0.825877
Synpcc7942_2335	fbp	fructose-1,6-bisphosphatase	-0.0924482	0.332873	0.663826
Synpcc7942_1668	kdpA	potassium-transporting ATPase subunit A	-0.0922978	0.191357	0.528894
Synpcc7942_B2630	srpM	sulfonate ABC transporter, permease protein, putative	-0.0922334	0.257618	0.593104
Synpcc7942_0954		glycine cleavage T-protein-like	-0.0920637	0.362737	0.683098
Synpcc7942_0062	rfbF	glucose-1-phosphate cytidylyltransferase	-0.0919361	0.744775	0.889306
Synpcc7942_1569		hypothetical protein	-0.091814	0.555424	0.778163
Synpcc7942_0766		DNA-damage-inducible protein	-0.0913693	0.353008	0.679677
Synpcc7942_0442	amt1	ammonium transporter	-0.0913313	0.391334	0.706539
Synpcc7942_2142	sui1	translation initiation factor Sui1	-0.0913025	0.592477	0.804365
Synpcc7942_0950		putative multiple sugar transport system substrate-binding protein	-0.0912657	0.358808	0.682872
Synpcc7942_2277		hypothetical protein	-0.09115	0.64833	0.841422
Synpcc7942_0911		hypothetical protein	-0.0910835	0.555717	0.778163
Synpcc7942_0437		putative glutathione peroxidase	-0.0904477	0.779783	0.909622
Synpcc7942_1272		hypothetical protein	-0.0903296	0.473425	0.740395
Synpcc7942_2329		metal dependent phosphohydrolase	-0.0902227	0.276078	0.61268
Synpcc7942_0053		hypothetical protein	-0.0901339	0.703573	0.865205
Synpcc7942_1027		hypothetical protein	-0.0900828	0.625191	0.828318
Synpcc7942_0261	rimI	ribosomal-protein-alanine acetyltransferase	-0.0897651	0.530349	0.763859
Synpcc7942_2483		hypothetical protein	-0.0897565	0.453464	0.735497
Synpcc7942_1769		hypothetical protein	-0.0896873	0.547552	0.772201
Synpcc7942_0247	bgtB	ABC-type permease for basic amino acids and glutamine	-0.089436	0.2788	0.615639
Synpcc7942_0501		Nucleoside-diphosphate-sugar epimerase-like	-0.0894239	0.457139	0.738431
Synpcc7942_2477	sulA	hypothetical protein	-0.0892094	0.360271	0.683065
Synpcc7942_1691		hypothetical protein	-0.0891247	0.245965	0.58177
Synpcc7942_1584		hypothetical protein	-0.088624	0.292912	0.626788
Synpcc7942_1385		hypothetical protein	-0.0885346	0.580883	0.797101
Synpcc7942_1940	pmt	putative membrane transporter	-0.0884704	0.339926	0.669963
Synpcc7942_1994	masA	2,3-diketo-5-methylthio-1-phosphopentane phosphatase	-0.0884694	0.570926	0.789705
Synpcc7942_B2663	srpH	putative serine acetyltransferase	-0.087914	0.277621	0.614605
Synpcc7942_1155		hypothetical protein	-0.0876715	0.449522	0.735001
Synpcc7942_0498		mannose-1-phosphate guanyltransferase	-0.0874811	0.144954	0.478186
Synpcc7942_0640		ATPase	-0.0873442	0.514804	0.754755
Synpcc7942_2480		Prolyl 4-hydroxylase, alpha subunit	-0.0873108	0.825419	0.929103
Synpcc7942_1024		hypothetical protein	-0.0872653	0.241669	0.576339
Synpcc7942_1633		hypothetical protein	-0.0871438	0.780035	0.909622
Synpcc7942_2384	nifJ	Pyruvate:ferredoxin (flavodoxin) oxidoreductase	-0.0870913	0.0929803	0.416484
Synpcc7942_B2634		hypothetical protein	-0.087091	0.150176	0.483526
Synpcc7942_0909	ycf57	HesB/YadR/YfhF	-0.0869869	0.565867	0.78459
Synpcc7942_1618		Single-stranded nucleic acid binding R3H	-0.0866366	0.72454	0.877817
Synpcc7942_1641		hypothetical protein	-0.0865663	0.516623	0.754755
Synpcc7942_1045		amidase enhancer-like	-0.086254	0.198225	0.538041
Synpcc7942_0958	purN	phosphoribosylglycinamide formyltransferase	-0.0860879	0.501778	0.750669
Synpcc7942_0768		hypothetical protein	-0.0857941	0.48168	0.743594
Synpcc7942_1863	hemG	modification methylase, HemK family	-0.0856705	0.23759	0.57195
Synpcc7942_0445	oppC	ABC-type dipeptide/oligopeptide/nickel transport systems permease components-like	-0.0851976	0.418263	0.721733
Synpcc7942_2071	pilB1	ATPase	-0.0851666	0.293845	0.627337
Synpcc7942_0084		hypothetical protein	-0.08509	0.50731	0.751147
Synpcc7942_0481		protease	-0.0850718	0.542729	0.769107
Synpcc7942_2585		transcriptional regulator, BadM/Rrf2 family	-0.0849131	0.656838	0.84525
Synpcc7942_1095		hypothetical protein	-0.0846833	0.765742	0.901683
Synpcc7942_2528		hypothetical protein	-0.0844613	0.609149	0.815184
Synpcc7942_0174		hypothetical protein	-0.0843936	0.400905	0.708348
Synpcc7942_1828		hypothetical protein	-0.084066	0.689674	0.857875
Synpcc7942_1878		hypothetical protein	-0.0838965	0.31202	0.648918
Synpcc7942_2120		Ribonuclease III	-0.0838885	0.654226	0.844146
Synpcc7942_0412		hypothetical protein	-0.0837239	0.493368	0.74631
Synpcc7942_B2636		hypothetical protein	-0.0829911	0.491882	0.74631
Synpcc7942_0692		hypothetical protein	-0.0829125	0.562129	0.781287
Synpcc7942_0593		hypothetical protein	-0.0828863	0.459128	0.738613
Synpcc7942_1305		ATPase	-0.0827498	0.353611	0.680082
Synpcc7942_1696		hypothetical protein	-0.0823384	0.428058	0.727046
Synpcc7942_B2642		putative zinc-binding oxidoreductase	-0.0822834	0.182316	0.517691
Synpcc7942_1758		hypothetical protein	-0.0820843	0.497751	0.748638
Synpcc7942_1714	metX	hypothetical protein	-0.0818895	0.44612	0.735001
Synpcc7942_2116		hypothetical protein	-0.08186	0.463929	0.738613
Synpcc7942_1776		hypothetical protein	-0.0816478	0.673763	0.850402
Synpcc7942_1565		hypothetical protein	-0.0815556	0.510706	0.753671
Synpcc7942_0235		cyclic nucleotide-binding domain (cNMP-BD) protein	-0.0814818	0.556904	0.778163
Synpcc7942_1627		hypothetical protein	-0.0814237	0.411203	0.716291
Synpcc7942_1276	gtrC	extracellular solute-binding protein, family 3	-0.0813656	0.503087	0.750669
Synpcc7942_B2621	srpB	Uncharacterized membrane protein-like	-0.0807996	0.224235	0.564623
Synpcc7942_0642	prxQ	bacterioferritin comigratory protein	-0.0807273	0.452734	0.735001
Synpcc7942_2486		hypothetical protein	-0.0805916	0.437978	0.734276
Synpcc7942_0740		GPJ of phage P2-like	-0.0805732	0.349495	0.67517
Synpcc7942_0078		hypothetical protein	-0.0805374	0.572356	0.790531
Synpcc7942_1747		hypothetical protein	-0.0805201	0.407838	0.714088
Synpcc7942_1793	trxA	thioredoxin	-0.0804841	0.629255	0.83179
Synpcc7942_0918	aas	long-chain-fatty-acid CoA ligase	-0.0804004	0.265802	0.601344
Synpcc7942_1722	sbpA	Thiosulphate-binding protein	-0.0803328	0.332422	0.663693
Synpcc7942_2389		Heat shock protein DnaJ-like	-0.0802845	0.473517	0.740395
Synpcc7942_2369	acrF	Hydrophobe/amphiphile efflux-1 HAE1	-0.0799391	0.433243	0.727653
Synpcc7942_1245		hypothetical protein	-0.0796934	0.543134	0.769107
Synpcc7942_2532		hypothetical protein	-0.0795832	0.447497	0.735001
Synpcc7942_1255		L-cysteine/cystine lyase	-0.0792582	0.363081	0.683098
Synpcc7942_0728		hypothetical protein	-0.0791079	0.407312	0.714088
Synpcc7942_2238	glcP	glucose transport protein	-0.0790004	0.691181	0.859131
Synpcc7942_1610	pntB	pyridine nucleotide transhydrogenase beta subunit	-0.0789407	0.287978	0.623915
Synpcc7942_0922	gltX	Glutamate--tRNA ligase	-0.0789277	0.361367	0.683065
Synpcc7942_2067		hypothetical protein	-0.0787176	0.443886	0.735001
Synpcc7942_0489	aldA	aldehyde dehydrogenase	-0.0786722	0.316492	0.648918
Synpcc7942_0443		hypothetical protein	-0.0783578	0.487926	0.74631
Synpcc7942_2271		ADP-ribose pyrophosphatase	-0.0782443	0.680412	0.853228
Synpcc7942_0433		hypothetical protein	-0.0780677	0.430969	0.727653
Synpcc7942_0523		hypothetical protein	-0.0779607	0.569323	0.788118
Synpcc7942_0519		hypothetical protein	-0.0778907	0.599158	0.806183
Synpcc7942_0673	mutT	A/G-specific DNA-adenine glycosylase	-0.0775971	0.462	0.738613
Synpcc7942_0824		hypothetical protein	-0.077514	0.438272	0.734276
Synpcc7942_0366	ltnT	putative sulfate transporter	-0.0774064	0.347861	0.67517
Synpcc7942_1237	nrtC	nitrate transport ATP-binding subunits C and D	-0.0773237	0.471565	0.740395
Synpcc7942_0615		Rhodanese-like	-0.07729	0.619974	0.824565
Synpcc7942_1888		hypothetical protein	-0.0771708	0.556446	0.778163
Synpcc7942_0663	cya2	putative adenylate/guanylate cyclase	-0.0769827	0.315823	0.648918
Synpcc7942_1364		hypothetical protein	-0.0769376	0.700515	0.864568
Synpcc7942_1972		TPR repeat	-0.0769239	0.473704	0.740395
Synpcc7942_2288		Phosphatase kdsC	-0.0768477	0.592404	0.804365
Synpcc7942_0169	glnN	glutamate-ammonia ligase, glutamine synthetase type III	-0.076612	0.225255	0.564623
Synpcc7942_0875		hypothetical protein	-0.0765664	0.520116	0.755809
Synpcc7942_1681	sbpA	Thiosulphate-binding protein	-0.0765066	0.630881	0.831909
Synpcc7942_1354		putative export protein	-0.0763447	0.446703	0.735001
Synpcc7942_1961	fbp	ferripyochelin binding protein	-0.0763324	0.562661	0.781398
Synpcc7942_1682	cysT	Sulphate transport system permease protein 2	-0.0761876	0.432584	0.727653
Synpcc7942_0032		hypothetical protein	-0.0760202	0.825676	0.929103
Synpcc7942_0070		hypothetical protein	-0.075865	0.630753	0.831909
Synpcc7942_2399		hypothetical protein	-0.0758382	0.700016	0.864568
Synpcc7942_0426	scpB	condensin subunit ScpB	-0.0756893	0.590394	0.804365
Synpcc7942_1149	rfbB	dTDP-glucose 46-dehydratase	-0.0754847	0.430021	0.727609
Synpcc7942_2176	dpsA	hypothetical protein	-0.0752743	0.433478	0.727653
Synpcc7942_2069	pilC	fimbrial assembly protein PilC-like	-0.0752214	0.666051	0.847346
Synpcc7942_0695		hypothetical protein	-0.0748455	0.605529	0.810967
Synpcc7942_0989		hypothetical protein	-0.0748224	0.530788	0.763859
Synpcc7942_0751		hypothetical protein	-0.0741808	0.532326	0.764445
Synpcc7942_B2651	xerC	integrase/recombinase	-0.0740098	0.292271	0.626788
Synpcc7942_1997	hliA	high light-inducible protein	-0.0738675	0.807061	0.920455
Synpcc7942_1288		hypothetical protein	-0.0738289	0.686315	0.854926
Synpcc7942_B2624		gamma-glutamyltransferase 2. Threonine peptidase. MEROPS family T03	-0.0733566	0.11473	0.432903
Synpcc7942_2179		putative lipid kinase	-0.0732693	0.48261	0.744365
Synpcc7942_0502		hypothetical protein	-0.0731749	0.572619	0.790531
Synpcc7942_0057		putative C-3 methyl transferase	-0.0731631	0.517106	0.754755
Synpcc7942_2045	smc	condensin subunit Smc	-0.0728592	0.19102	0.528894
Synpcc7942_0714	amiA	Cell wall hydrolase/autolysin	-0.0728255	0.326666	0.660199
Synpcc7942_1184		6-pyruvoyl-tetrahydropterin synthase-like protein	-0.072811	0.667704	0.847346
Synpcc7942_0554	ychF	translation-associated GTPase	-0.0727878	0.46775	0.740395
Synpcc7942_1412		hypothetical protein	-0.072687	0.672719	0.850402
Synpcc7942_1643		diguanylate cyclase with GAF sensor	-0.0725455	0.468881	0.740395
Synpcc7942_2419		hypothetical protein	-0.0723834	0.644118	0.840514
Synpcc7942_2519		diguanylate cyclase/phosphodiesterase	-0.0721779	0.504941	0.750794
Synpcc7942_0847	pilT	twitching motility protein	-0.0719946	0.390483	0.706539
Synpcc7942_1399		hypothetical protein	-0.0718618	0.647252	0.840795
Synpcc7942_2599		hypothetical protein	-0.0715317	0.558905	0.778163
Synpcc7942_1728		hypothetical protein	-0.0714959	0.545879	0.770469
Synpcc7942_2481		hypothetical protein	-0.07122	0.484802	0.74575
Synpcc7942_0844		Phosphoesterase PHP-like	-0.071041	0.639366	0.836839
Synpcc7942_0965	amt1	ammonium transporter protein Amt1-like	-0.0706724	0.493203	0.74631
Synpcc7942_2388	oxdC	Oxalate decarboxylase	-0.0706299	0.703086	0.865205
Synpcc7942_C2654	#N/A	#N/A	-0.070533	0.257122	0.593061
Synpcc7942_2253		Glutamate--cysteine ligase, putative	-0.0705267	0.473435	0.740395
Synpcc7942_0705		hypothetical protein	-0.0704556	0.687213	0.855429
Synpcc7942_0582		hypothetical protein	-0.0703769	0.424541	0.724611
Synpcc7942_0725		DEAD/DEAH box helicase-like	-0.0703738	0.286164	0.622361
Synpcc7942_2166		hypothetical protein	-0.0703431	0.526679	0.761889
Synpcc7942_2613	cbbZp	phosphoglycolate phosphatase	-0.0701505	0.479396	0.742739
Synpcc7942_1355		response regulator receiver modulated diguanylate cyclase/phosphodiesterase with PAS/PAC sensor(s)	-0.0701147	0.490187	0.74631
Synpcc7942_0287		hypothetical protein	-0.0700963	0.834058	0.930318
Synpcc7942_1384		hypothetical protein	-0.0698715	0.535148	0.764728
Synpcc7942_0208		TPR repeat	-0.069704	0.194075	0.531785
Synpcc7942_0473		NADH:flavin oxidoreductase Old Yellow Enzyme family-like	-0.0696049	0.404671	0.713105
Synpcc7942_1812		hypothetical protein	-0.0694832	0.856249	0.93759
Synpcc7942_2373		hypothetical protein	-0.0694378	0.474683	0.740395
Synpcc7942_1603	ampC	beta-lactamase	-0.0693469	0.533664	0.764728
Synpcc7942_1535	rbcX	possible Rubisco chaperonin	-0.0692797	0.657067	0.84525
Synpcc7942_1840		hypothetical protein	-0.0689425	0.657526	0.84525
Synpcc7942_1718	glcE	glycolate oxidase subunit GlcE	-0.0688798	0.449003	0.735001
Synpcc7942_1091		hypothetical protein	-0.0688033	0.480697	0.742739
Synpcc7942_0500		hypothetical protein	-0.0687598	0.572895	0.790531
Synpcc7942_2002		hypothetical protein	-0.0686473	0.57891	0.795178
Synpcc7942_0067		probable permease protein of ABC transporter	-0.0686423	0.463759	0.738613
Synpcc7942_2174	idiB	putative transcriptional regulator, Crp/Fnr family	-0.0684494	0.615838	0.821593
Synpcc7942_2584	csgA	probable short chain dehydrogenase	-0.0682941	0.594205	0.805165
Synpcc7942_0461		hypothetical protein	-0.0677529	0.664316	0.847346
Synpcc7942_2447		hypothetical protein	-0.0675777	0.67819	0.852793
Synpcc7942_0499		hydroxyneurosporene-O-methyltransferase	-0.0674865	0.492979	0.74631
Synpcc7942_1894	natC	integral membrane protein of the ABC-type Nat permease for neutral amino acids	-0.0666917	0.363784	0.683677
Synpcc7942_2452		Tfp pilus assembly protein PilN-like	-0.0662373	0.584637	0.799713
Synpcc7942_2417	srrA	transcriptional regulator, ABC transporter	-0.0661489	0.503073	0.750669
Synpcc7942_1031		hypothetical protein	-0.0658848	0.812067	0.921673
Synpcc7942_0726		hypothetical protein	-0.0657173	0.667741	0.847346
Synpcc7942_1619		metal-binding possibly nucleic acid-binding protein-like	-0.0656547	0.711541	0.870668
Synpcc7942_2408		hypothetical protein	-0.0654248	0.646883	0.840795
Synpcc7942_0517	recJ	exonuclease RecJ	-0.0651097	0.304715	0.639384
Synpcc7942_2107	cynA	ABC-type nitrate/sulfonate/bicarbonate transport systems periplasmic components-like	-0.0649007	0.635912	0.833921
Synpcc7942_1796		hypothetical protein	-0.0647708	0.775545	0.907865
Synpcc7942_1914		hypothetical protein	-0.0644215	0.661249	0.847346
Synpcc7942_1259		arsenite-activated ATPase (arsA)	-0.0643313	0.573933	0.791332
Synpcc7942_0358	dc13	tRNA (guanine-N(7))-methyltransferase	-0.0641694	0.70751	0.867577
Synpcc7942_1813	htpG	heat shock protein 90	-0.0641541	0.680655	0.853228
Synpcc7942_0562		hypothetical protein	-0.0640304	0.604734	0.810967
Synpcc7942_0026		hypothetical protein	-0.0638471	0.503253	0.750669
Synpcc7942_1077		hypothetical protein	-0.0637437	0.666627	0.847346
Synpcc7942_0878	rne	ribonuclease, Rne/Rng family	-0.063721	0.622624	0.826183
Synpcc7942_2307		hypothetical protein	-0.063534	0.84916	0.934562
Synpcc7942_0023	cax	calcium/proton exchanger	-0.0628367	0.542626	0.769107
Synpcc7942_0162		hypothetical protein	-0.0626561	0.682834	0.853894
Synpcc7942_1035		putative proteasome-type protease	-0.0626248	0.595616	0.805165
Synpcc7942_1620	ycf46	ATPase	-0.0624633	0.520193	0.755809
Synpcc7942_B2661		cysteine desulfurase	-0.0621526	0.337624	0.667908
Synpcc7942_1720		hypothetical protein	-0.0621466	0.695266	0.862349
Synpcc7942_1770		hypothetical protein	-0.0617704	0.782113	0.910745
Synpcc7942_2118		hypothetical protein	-0.0616985	0.805479	0.920455
Synpcc7942_B2622	srpC	probable chromate transport transmembrane protein	-0.0612306	0.685877	0.854926
Synpcc7942_B2632		hypothetical protein	-0.0611299	0.472778	0.740395
Synpcc7942_B2660		hypothetical protein	-0.0610249	0.616999	0.822507
Synpcc7942_2079	ackA	acetate kinase	-0.0608763	0.521063	0.756438
Synpcc7942_2374		tRNA-i(6)A37 thiotransferase enzyme MiaB	-0.0608627	0.461885	0.738613
Synpcc7942_0797		hypothetical protein	-0.0605206	0.782219	0.910745
Synpcc7942_0515		hypothetical protein	-0.0602156	0.61462	0.820601
Synpcc7942_2196		hypothetical protein	-0.0601852	0.636172	0.833921
Synpcc7942_1885		HAD-superfamily hydrolase subfamily IA, variant 3	-0.0601391	0.718059	0.874929
Synpcc7942_0193		hypothetical protein	-0.0600707	0.793	0.915896
Synpcc7942_0354	bgl	Beta-glucosidase-related glycosidase-like	-0.0599291	0.587516	0.801749
Synpcc7942_B2658		hypothetical protein	-0.0597285	0.725793	0.878164
Synpcc7942_2429	exbB2	biopolymer transport ExbB like protein	-0.0596858	0.684004	0.853894
Synpcc7942_2535		diguanylate cyclase (GGDEF domain) with PAS/PAC and GAF sensors	-0.0595649	0.349381	0.67517
Synpcc7942_1169		oligopeptide-binding protein of oligopeptide ABC transporter	-0.0594993	0.545425	0.770469
Synpcc7942_0816		diguanylate cyclase/phosphodiesterase	-0.0592642	0.528047	0.762734
Synpcc7942_1005		HAD-superfamily hydrolase subfamily IA, variant 3	-0.0591425	0.723594	0.877345
Synpcc7942_2082	fus	elongation factor G	-0.059132	0.446851	0.735001
Synpcc7942_2198		hypothetical protein	-0.0586487	0.660985	0.847346
Synpcc7942_1626		hypothetical protein	-0.0584439	0.631751	0.831909
Synpcc7942_0253		hypothetical protein	-0.0584298	0.719053	0.875523
Synpcc7942_2125		hypothetical protein	-0.0583848	0.755815	0.894988
Synpcc7942_2005		flm3 region hypothetical protein 4	-0.0579889	0.654925	0.84432
Synpcc7942_0610		hypothetical protein	-0.0575556	0.47082	0.740395
Synpcc7942_0691		hypothetical protein	-0.0571378	0.739207	0.887561
Synpcc7942_1791		hypothetical protein	-0.0568676	0.529841	0.763859
Synpcc7942_0823		hypothetical protein	-0.0568584	0.472558	0.740395
Synpcc7942_0600	prkE	serine/threonine protein kinase	-0.0568066	0.456223	0.737985
Synpcc7942_1549	umuD	UmuD protein. Serine peptidase. MEROPS family S24	-0.0567736	0.652577	0.843909
Synpcc7942_1164		hypothetical protein	-0.0565549	0.751605	0.893145
Synpcc7942_1294		serine/threonine protein kinase	-0.0562518	0.472136	0.740395
Synpcc7942_1861	natB	periplasmic binding protein of ABC transporter for natural amino acids	-0.0562463	0.474959	0.740395
Synpcc7942_B2646		two-component sensor histidine kinase	-0.0558146	0.303655	0.638709
Synpcc7942_2172		hypothetical protein	-0.0554603	0.767974	0.903284
Synpcc7942_1971	ama	Peptidase M20D, amidohydrolase	-0.0553692	0.605507	0.810967
Synpcc7942_1140		hypothetical protein	-0.0551719	0.445848	0.735001
Synpcc7942_2008		hypothetical protein	-0.0549081	0.631574	0.831909
Synpcc7942_2560		Acetyltransferase, GNAT family	-0.0548155	0.723173	0.877345
Synpcc7942_2191		hypothetical protein	-0.0546101	0.575425	0.792757
Synpcc7942_2542	petJ	putative cytochrome C6-2	-0.0545163	0.740939	0.88901
Synpcc7942_1612	pntA	pyridine nucleotide transhydrogenase alpha subunit	-0.0541436	0.524552	0.760227
Synpcc7942_B2625		hypothetical protein	-0.0539732	0.517695	0.754755
Synpcc7942_1160		hypothetical protein	-0.0539584	0.503723	0.750669
Synpcc7942_1951		hypothetical protein	-0.0539301	0.79034	0.914104
Synpcc7942_0455	tgt	queuine tRNA-ribosyltransferase	-0.0539133	0.490968	0.74631
Synpcc7942_2292		hypothetical protein	-0.0532988	0.489628	0.74631
Synpcc7942_0810		hypothetical protein	-0.0532694	0.752863	0.894025
Synpcc7942_2131	slt	probable soluble lytic transglycosylase	-0.0531771	0.474661	0.740395
Synpcc7942_2571	mrcA	Penicillin-binding protein 1A	-0.0531426	0.4319	0.727653
Synpcc7942_1302		hypothetical protein	-0.0528716	0.813185	0.921673
Synpcc7942_1767	cydA	cytochrome oxidase d subunit I	-0.052556	0.594892	0.805165
Synpcc7942_1729	kdpD	potassium-transporting ATPase D chain	-0.051727	0.58219	0.797681
Synpcc7942_1845		hypothetical protein	-0.0515354	0.802456	0.918838
Synpcc7942_2163		hypothetical protein	-0.0513558	0.713535	0.871258
Synpcc7942_1062		hypothetical protein	-0.051331	0.864449	0.943307
Synpcc7942_B2617		hypothetical protein	-0.0508401	0.558981	0.778163
Synpcc7942_0767		hypothetical protein	-0.0502828	0.692489	0.859522
Synpcc7942_0204		hypothetical protein	-0.0499109	0.783722	0.911881
Synpcc7942_0550		hypothetical protein	-0.0497331	0.812398	0.921673
Synpcc7942_B2628	srpKLM	sulfonate ABC transporter, ATP-binding protein, putative	-0.0493686	0.494791	0.74781
Synpcc7942_1010		ribosomal large subunit pseudouridine synthase B	-0.049142	0.727613	0.87975
Synpcc7942_1148		metal dependent phosphohydrolase	-0.0491036	0.594332	0.805165
Synpcc7942_2546		hypothetical protein	-0.0489713	0.669125	0.84818
Synpcc7942_0491		hypothetical protein	-0.0487753	0.838795	0.930318
Synpcc7942_1213		virulence associated protein C	-0.0486502	0.795191	0.916253
Synpcc7942_1388	ecaA	Carbonate dehydratase	-0.0483695	0.648708	0.841422
Synpcc7942_1821		hypothetical protein	-0.0478513	0.8391	0.930318
Synpcc7942_0202	ccoN	Cbb3-type cytochrome oxidase subunit 1-like	-0.0474924	0.515553	0.754755
Synpcc7942_2052		probable oligopeptides ABC transporter permease protein	-0.0473062	0.698001	0.864501
Synpcc7942_1392	phoA	alkaline phosphatase	-0.0471972	0.558572	0.778163
Synpcc7942_1227	radC	DNA repair protein RadC	-0.0467712	0.650934	0.84271
Synpcc7942_2556	hoxY	NAD-reducing hydrogenase HoxS delta subunit	-0.0461607	0.721051	0.876721
Synpcc7942_0263		Protein of unknown function DUF147	-0.0458732	0.637218	0.834659
Synpcc7942_1224		ABC-transporter membrane fusion protein	-0.0457055	0.681496	0.853228
Synpcc7942_0829		Lipoproteins-like	-0.0452403	0.847446	0.934562
Synpcc7942_2115		hypothetical protein	-0.0450092	0.630134	0.831909
Synpcc7942_1843		hypothetical protein	-0.0448389	0.670282	0.849024
Synpcc7942_B2623	srpD	cysteine synthase A	-0.044816	0.462494	0.738613
Synpcc7942_1397		hypothetical protein	-0.0445215	0.710404	0.869893
Synpcc7942_0087		hypothetical protein	-0.0443249	0.604253	0.810967
Synpcc7942_2386	hypD	hydrogenase expression/formation protein HypD	-0.0439298	0.743276	0.889256
Synpcc7942_1130		protein serine/threonine phosphatase	-0.043097	0.505043	0.750794
Synpcc7942_0730		hypothetical protein	-0.0430541	0.753531	0.894203
Synpcc7942_0678	rnd	3'-5' exonuclease	-0.0430228	0.741956	0.88901
Synpcc7942_0616	hrcA	heat-inducible transcription repressor	-0.042954	0.663861	0.847346
Synpcc7942_0891		hypothetical protein	-0.0426701	0.88165	0.953329
Synpcc7942_2233		hypothetical protein	-0.0419278	0.83938	0.930318
Synpcc7942_1659		nitroreductase	-0.0417536	0.702758	0.865205
Synpcc7942_0200		hypothetical protein	-0.0416447	0.77895	0.909622
Synpcc7942_1875		hypothetical protein	-0.0412162	0.645958	0.840795
Synpcc7942_0822	appB	permease protein of oligopeptide ABC	-0.0411527	0.664042	0.847346
Synpcc7942_1794		succinyldiaminopimelate transaminase	-0.0408975	0.722857	0.877345
Synpcc7942_1330		hypothetical protein	-0.0405662	0.74744	0.89003
Synpcc7942_2555	hoxH	NAD-reducing hydrogenase HoxS beta subunit	-0.0402616	0.634277	0.833332
Synpcc7942_1145		Glutaredoxin-related protein	-0.0400431	0.877668	0.950808
Synpcc7942_1551		hypothetical protein	-0.0399561	0.801857	0.918838
Synpcc7942_2063	surE	stationary phase survival protein SurE	-0.0395364	0.720035	0.876102
Synpcc7942_B2641		hypothetical protein	-0.0394022	0.887844	0.955247
Synpcc7942_1228		hypothetical protein	-0.03928	0.774353	0.907426
Synpcc7942_1329		hypothetical protein	-0.0392471	0.848981	0.934562
Synpcc7942_1381		ATPase	-0.0391942	0.75678	0.894988
Synpcc7942_2323	grxC	Glutaredoxin, GrxC	-0.0391872	0.869673	0.946892
Synpcc7942_1647		hypothetical protein	-0.0391419	0.673633	0.850402
Synpcc7942_1135		cation transporter	-0.0389486	0.735403	0.885449
Synpcc7942_2427		3-mercaptopyruvate sulfurtransferase	-0.0387361	0.728477	0.87986
Synpcc7942_1136	pepN	PBS lyase HEAT-like repeat	-0.0381571	0.480204	0.742739
Synpcc7942_0178		ATPase	-0.0380482	0.756317	0.894988
Synpcc7942_0054		hypothetical protein	-0.0379166	0.858858	0.939257
Synpcc7942_2270		glucanase	-0.037403	0.675558	0.850721
Synpcc7942_1317	mntA	ATPase	-0.0372874	0.851757	0.93504
Synpcc7942_0368	xseA	exodeoxyribonuclease VII large subunit	-0.0370067	0.686148	0.854926
Synpcc7942_0793		hypothetical protein	-0.0368921	0.737571	0.886829
Synpcc7942_1298		diguanylate cyclase (GGDEF domain)	-0.0367619	0.803846	0.919821
Synpcc7942_2390		5-oxoprolinase (ATP-hydrolyzing)	-0.0367606	0.472998	0.740395
Synpcc7942_0901		Haloalkane dehalogenase	-0.0366484	0.691843	0.859337
Synpcc7942_0420		hypothetical protein	-0.0363611	0.707293	0.867577
Synpcc7942_1296		hypothetical protein	-0.0360317	0.755598	0.894988
Synpcc7942_2505		Caffeoyl-CoA O-methyltransferase	-0.0353271	0.796488	0.916253
Synpcc7942_1375		hypothetical protein	-0.035222	0.787231	0.914104
Synpcc7942_B2650		hypothetical protein	-0.034885	0.786967	0.914104
Synpcc7942_1492		hypothetical protein	-0.034256	0.797273	0.916545
Synpcc7942_0963		probable methyltransferase	-0.0336468	0.840959	0.93087
Synpcc7942_2432		hypothetical protein	-0.0335365	0.796164	0.916253
Synpcc7942_1246	crtiso	carotene isomerase	-0.0334296	0.794981	0.916253
Synpcc7942_0064		hypothetical protein	-0.032543	0.886675	0.955103
Synpcc7942_0648		hypothetical protein	-0.0324782	0.928103	0.974733
Synpcc7942_1689	rhdA	Rhodanese-like	-0.0319654	0.750298	0.892205
Synpcc7942_B2664	srpG	cysteine synthase	-0.0318144	0.674749	0.850721
Synpcc7942_1685	cysW	Sulphate transport system permease protein 2	-0.031569	0.762685	0.900043
Synpcc7942_0703	smf	DNA processing protein DprA, putative	-0.0311817	0.766092	0.901683
Synpcc7942_1656	katG	catalase/peroxidase HPI	-0.0308369	0.653843	0.844146
Synpcc7942_2350		translation factor SUA5	-0.0302302	0.837481	0.930318
Synpcc7942_0526	lacF	ABC-type sugar transport systems permease components-like	-0.0300666	0.790025	0.914104
Synpcc7942_0586		hypothetical protein	-0.029995	0.828616	0.929103
Synpcc7942_2040	sfsA	sugar fermentation stimulation protein A	-0.0297364	0.808965	0.921673
Synpcc7942_0880		hypothetical protein	-0.0296971	0.834434	0.930318
Synpcc7942_0159		Mov34/MPN/PAD-1	-0.0296232	0.811333	0.921673
Synpcc7942_B2649		hypothetical protein	-0.0294095	0.768631	0.903441
Synpcc7942_2043	speH	S-adenosylmethionine decarboxylase proenzyme	-0.0294086	0.86683	0.944391
Synpcc7942_1112		ribosomal large subunit pseudouridine synthase D	-0.0292049	0.799011	0.917324
Synpcc7942_1475	sbtA	sodium-dependent bicarbonate transporter	-0.0291506	0.777317	0.908709
Synpcc7942_1866		hypothetical protein	-0.0289656	0.780202	0.909622
Synpcc7942_1628		hypothetical protein	-0.028853	0.910953	0.966722
Synpcc7942_2370		hypothetical protein	-0.0278419	0.883891	0.954395
Synpcc7942_0904		hypothetical protein	-0.026582	0.89167	0.956982
Synpcc7942_0980		hypothetical protein	-0.0261572	0.850964	0.93504
Synpcc7942_0177		ABC-type uncharacterized transport system permease component-like	-0.0260057	0.817694	0.925257
Synpcc7942_2379	thiD	phosphomethylpyrimidine kinase	-0.0259236	0.834512	0.930318
Synpcc7942_2495	natD	integral membrane protein of the ABC-type Nat permease for neutral amino acids NatD	-0.0253722	0.79608	0.916253
Synpcc7942_0457		hypothetical protein	-0.0251253	0.843265	0.931038
Synpcc7942_0905		hypothetical protein	-0.0249313	0.923989	0.973128
Synpcc7942_1319		pyrimidine regulatory protein PyrR	-0.0249266	0.862831	0.94241
Synpcc7942_B2620	srpA	putative catalase	-0.0248405	0.826093	0.929103
Synpcc7942_1088	petE	plastocyanin	-0.0246727	0.903352	0.962944
Synpcc7942_1034		Transglutaminase-like	-0.0246544	0.830859	0.930318
Synpcc7942_0156		phosphoglucomutase	-0.0243109	0.898885	0.96097
Synpcc7942_2256		hypothetical protein	-0.0241238	0.81346	0.921673
Synpcc7942_0278	hoxE	bidirectional hydrogenase complex protein HoxE	-0.0234228	0.847775	0.934562
Synpcc7942_0833		hypothetical protein	-0.0227514	0.887158	0.955103
Synpcc7942_1725		transcriptional regulator, GntR family	-0.0224552	0.838543	0.930318
Synpcc7942_1849	sigC	RNA polymerase sigma factor SigC	-0.0221201	0.858205	0.939137
Synpcc7942_0551		hypothetical protein	-0.0217531	0.936755	0.977268
Synpcc7942_1011	sphS	PAS/PAC sensor signal transduction histidine kinase	-0.0217492	0.81897	0.925921
Synpcc7942_0217		phosphatase-like	-0.021628	0.831605	0.930318
Synpcc7942_0241	rumA	23S rRNA (uracil-5-)-methyltransferase RumA	-0.021597	0.805571	0.920455
Synpcc7942_0471	lacG	ABC-type sugar transport system permease component-like	-0.0213064	0.854595	0.936723
Synpcc7942_1467		Heat shock protein DnaJ-like	-0.0212747	0.91837	0.96939
Synpcc7942_1631	cytB	TPR repeat	-0.0209394	0.835908	0.930318
Synpcc7942_1589	pmbA	putative modulator of DNA gyrase	-0.0209389	0.791018	0.914218
Synpcc7942_1697		Zn-finger, CDGSH type	-0.020838	0.884292	0.954395
Synpcc7942_1289	pmbA	putative modulator of DNA gyrase	-0.0202036	0.834834	0.930318
Synpcc7942_B2662	srpI	major membrane protein I	-0.0201664	0.814602	0.922363
Synpcc7942_2039		hypothetical protein	-0.0196363	0.905575	0.964614
Synpcc7942_2104	cynS	cyanate hydratase	-0.0192502	0.929861	0.974972
Synpcc7942_B2635		hypothetical protein	-0.0191367	0.789675	0.914104
Synpcc7942_2258	avtA	valine--pyruvate transaminase	-0.0169829	0.849731	0.934595
Synpcc7942_0809		hypothetical protein	-0.0169809	0.819352	0.925921
Synpcc7942_1214	gpx1	Glutathione peroxidase	-0.0166652	0.861925	0.942015
Synpcc7942_0168		hypothetical protein	-0.016308	0.924162	0.973128
Synpcc7942_0510	serB	2-hydroxy-3-keto-5-methylthiopentenyl-1- phosphate phosphatase	-0.016304	0.910034	0.966722
Synpcc7942_B2640		hypothetical protein	-0.0161803	0.872012	0.948841
Synpcc7942_0024		hypothetical protein	-0.0154675	0.837861	0.930318
Synpcc7942_0231		putative acetyltransferase	-0.015125	0.911742	0.966722
Synpcc7942_1139		hypothetical protein	-0.0146692	0.873452	0.94981
Synpcc7942_0561		hypothetical protein	-0.0146208	0.900573	0.961714
Synpcc7942_2574	mntA	ATPase	-0.0144195	0.956491	0.986738
Synpcc7942_B2643		ThiJ family protein	-0.0133012	0.915129	0.967742
Synpcc7942_0836		hypothetical protein	-0.0133005	0.894328	0.958051
Synpcc7942_1078		hypothetical protein	-0.0131759	0.911928	0.966722
Synpcc7942_1783		hypothetical protein	-0.0128166	0.806445	0.920455
Synpcc7942_1158		diguanylate cyclase/phosphodiesterase with PAS/PAC and GAF sensor(s)	-0.0126685	0.938143	0.977268
Synpcc7942_0619		hypothetical protein	-0.0126373	0.935357	0.977179
Synpcc7942_0022		hypothetical protein	-0.0123988	0.899277	0.96097
Synpcc7942_1287		VCBS	-0.0121982	0.932431	0.975892
Synpcc7942_0114		hypothetical protein	-0.0121339	0.945222	0.980378
Synpcc7942_0182		hypothetical protein	-0.0116691	0.944857	0.980378
Synpcc7942_1607	somA2	probable porin; major outer membrane protein	-0.010763	0.886095	0.955103
Synpcc7942_1082	pacL	ATPase, E1-E2 type	-0.0106291	0.840527	0.93087
Synpcc7942_1199		probable tRNA/rRNA methyltransferase	-0.0105304	0.930766	0.97533
Synpcc7942_1968		hypothetical protein	-0.00912191	0.910201	0.966722
Synpcc7942_0173	cysQ	3'-Phosphoadenosine 5'-phosphosulfate (PAPS) 3'-phosphatase-like	-0.00851569	0.929134	0.974802
Synpcc7942_1371	corA	magnesium and cobalt transport protein CorA	-0.0083258	0.928329	0.974733
Synpcc7942_0763		transcriptional regulator, XRE family	-0.00763529	0.96043	0.986797
Synpcc7942_1827		hypothetical protein	-0.00646484	0.949978	0.982951
Synpcc7942_1108	Hbs or HU-like	bacterial nucleoid protein Hbs	-0.00638277	0.986444	0.995983
Synpcc7942_2236		ATPase	-0.00629705	0.934314	0.977096
Synpcc7942_2544		hypothetical protein	-0.00620861	0.965607	0.988475
Synpcc7942_1733	sufR	transcriptional regulator	-0.00556484	0.963253	0.98782
Synpcc7942_0180		hypothetical protein	-0.00518398	0.986293	0.995983
Synpcc7942_1576		chloride channel protein	-0.0049039	0.959943	0.986797
Synpcc7942_2392		hypothetical protein	-0.00402991	0.988054	0.995983
Synpcc7942_2036		hypothetical protein	-0.00388797	0.970583	0.992394
Synpcc7942_1817	ltnA	response regulator receiver domain protein (CheY-like)	-0.00354942	0.986998	0.995983
Synpcc7942_0060		hypothetical protein	-0.00328638	0.989451	0.995983
Synpcc7942_1398		Cellulose synthase (UDP-forming)	-0.00297629	0.98136	0.995983
Synpcc7942_0698		probable ferredoxin	-0.00295669	0.982738	0.995983
Synpcc7942_0817		putative ferric uptake regulator, FUR family	-0.00261288	0.984625	0.995983
Synpcc7942_2493	natA	ATPase	-0.00251271	0.985137	0.995983
Synpcc7942_1103		glucosamine-6-phosphate isomerase 2	-0.00240367	0.982822	0.995983
Synpcc7942_2344		hypothetical protein	-0.00219902	0.981322	0.995983
Synpcc7942_2284	todF	2-hydroxy-6-oxohepta-24-dienoate hydrolase	-0.00146913	0.988133	0.995983
Synpcc7942_2156	glnA	L-glutamine synthetase	-0.00100071	0.993903	0.998319
Synpcc7942_0427		ATPase	-0.00093	0.995053	0.998319
Synpcc7942_1118		mercuric reductase	-0.000215	0.998675	0.999963
Synpcc7942_0983	deoC	deoxyribose-phosphate aldolase	5.86e-06	0.999963	0.999963
Synpcc7942_0239	petJ	cytochrome C6 soluble cytochrome f	0.000115	0.999389	0.999963
Synpcc7942_2549		hypothetical protein	0.000213	0.99934	0.999963
Synpcc7942_0902		hypothetical protein	0.000317	0.998366	0.999963
Synpcc7942_B2633		hypothetical protein	0.000723	0.988351	0.995983
Synpcc7942_0559	hslO	Hsp33-like chaperonin	0.000805	0.992629	0.998319
Synpcc7942_0937		hypothetical protein	0.000808	0.995088	0.998319
Synpcc7942_0821	ddpA	periplasmic oligopeptide-binding	0.00112865	0.987981	0.995983
Synpcc7942_2162		hypothetical protein	0.00116325	0.995432	0.998319
Synpcc7942_2398		Holliday junction resolvase-like protein	0.00174953	0.993773	0.998319
Synpcc7942_2183	rnhA	RNase HI	0.00220823	0.985165	0.995983
Synpcc7942_0913		N-acetyltransferase-like	0.0027238	0.989339	0.995983
Synpcc7942_1754		hypothetical protein	0.00303216	0.989647	0.995983
Synpcc7942_1867		Deoxyribodipyrimidine photo-lyase family protein	0.00310623	0.972239	0.9935
Synpcc7942_0286		hypothetical protein	0.0032662	0.989241	0.995983
Synpcc7942_1303		hypothetical protein	0.00343737	0.984257	0.995983
Synpcc7942_1004		hypothetical protein	0.00402327	0.980255	0.995983
Synpcc7942_0752		hypothetical protein	0.00426745	0.979207	0.995983
Synpcc7942_1874		RNA methyltransferase TrmH, group 2	0.00428703	0.980125	0.995983
Synpcc7942_1925		probable peptidase	0.00430097	0.957769	0.986797
Synpcc7942_0268		hypothetical protein	0.00461606	0.962776	0.98782
Synpcc7942_1192		hypothetical protein	0.00469282	0.977917	0.995983
Synpcc7942_1110		response regulator receiver domain protein (CheY-like)	0.00516949	0.964555	0.988475
Synpcc7942_1963		hypothetical protein	0.00581246	0.961114	0.986797
Synpcc7942_1332		hypothetical protein	0.00640584	0.969836	0.992217
Synpcc7942_1161		hypothetical protein	0.00646203	0.949371	0.982951
Synpcc7942_0436		hypothetical protein	0.00672559	0.979734	0.995983
Synpcc7942_C2655	#N/A	#N/A	0.00694166	0.934711	0.977096
Synpcc7942_1600		5',5'''-P-1,P-4-tetraphosphate phosphorylase II-like	0.00697069	0.951118	0.982955
Synpcc7942_1256	gst	glutathione S-transferase	0.00738098	0.957114	0.986792
Synpcc7942_1859		diguanylate cyclase/phosphodiesterase with PAS/PAC sensor(s)	0.00743385	0.942503	0.978731
Synpcc7942_1537	stbB	hypothetical protein	0.00747058	0.98362	0.995983
Synpcc7942_0444		hypothetical protein	0.00759735	0.960546	0.986797
Synpcc7942_1506		hypothetical protein	0.00862412	0.960942	0.986797
Synpcc7942_1064		type I restriction-modification	0.00870799	0.953285	0.984018
Synpcc7942_2595		hypothetical protein	0.00900362	0.906034	0.964614
Synpcc7942_1912a	psaM	photosystem I reaction center subunit XII	0.00933422	0.98204	0.995983
Synpcc7942_2094		Beta-Ig-H3/fasciclin	0.00975547	0.965047	0.988475
Synpcc7942_0150		Dolichyl-phosphate beta-D-mannosyltransferase	0.00981718	0.940506	0.977268
Synpcc7942_1504		hypothetical protein	0.00986984	0.949507	0.982951
Synpcc7942_0773	ycf52	conserved hypothetical protein YCF52	0.0100208	0.958498	0.986797
Synpcc7942_1931		probable serine/threonine protein phosphatase	0.0100657	0.939707	0.977268
Synpcc7942_1101		PDZ/DHR/GLGF	0.0101811	0.922017	0.972646
Synpcc7942_2103		hypothetical protein	0.0109939	0.952452	0.983745
Synpcc7942_1823	nblB	PBS lyase HEAT-like repeat	0.011175	0.938306	0.977268
Synpcc7942_2004	sigI	RNA polymerase sigma factor	0.011762	0.940528	0.977268
Synpcc7942_1926		hypothetical protein	0.0117686	0.950745	0.982955
Synpcc7942_1370		hypothetical protein	0.0124654	0.948284	0.982951
Synpcc7942_2158	apcF	allophycocyanin, beta subunit	0.0131858	0.931681	0.975698
Synpcc7942_1409	futA2	iron transport system substrate-binding protein	0.0139656	0.882874	0.954056
Synpcc7942_0164		Iojap-related protein	0.0149577	0.928505	0.974733
Synpcc7942_0119		hypothetical protein	0.0149636	0.922732	0.972808
Synpcc7942_0749		hypothetical protein	0.0152675	0.912798	0.967052
Synpcc7942_2140		cytidine deaminase	0.0154889	0.927991	0.974733
Synpcc7942_1919		transcriptional regulator, XRE family	0.0168862	0.89632	0.959501
Synpcc7942_1803		putative ferric uptake regulator, FUR family	0.0172336	0.940227	0.977268
Synpcc7942_1204		Prevent-host-death protein	0.0180365	0.91503	0.967742
Synpcc7942_0971		hypothetical protein	0.0185446	0.875456	0.950422
Synpcc7942_0577		hypothetical protein	0.0185946	0.937759	0.977268
Synpcc7942_1924		hypothetical protein	0.0187022	0.878471	0.951081
Synpcc7942_0708		hypothetical protein	0.0190337	0.876763	0.950422
Synpcc7942_2153		hypothetical protein	0.0192176	0.938832	0.977268
Synpcc7942_1690		hypothetical protein	0.0193671	0.916974	0.968509
Synpcc7942_1775		phosphate starvation-induced protein	0.0195844	0.892707	0.957291
Synpcc7942_0748		Phage major tail tube protein	0.0199036	0.864743	0.943307
Synpcc7942_0199		hypothetical protein	0.0205643	0.823061	0.928914
Synpcc7942_0313		hypothetical protein	0.0211892	0.874399	0.950242
Synpcc7942_1521	tatD	Sec-independent protein translocase TatD	0.0218387	0.848224	0.934562
Synpcc7942_1396		hypothetical protein	0.0221231	0.907276	0.965342
Synpcc7942_1414		ATPase	0.0223219	0.876254	0.950422
Synpcc7942_1745		hypothetical protein	0.0237377	0.876583	0.950422
Synpcc7942_0363		hypothetical protein	0.0238841	0.903081	0.962944
Synpcc7942_C2660	#N/A	#N/A	0.0239646	0.704216	0.86538
Synpcc7942_2482		hypothetical protein	0.024299	0.914883	0.967742
Synpcc7942_C2656	#N/A	#N/A	0.024332	0.761982	0.899909
Synpcc7942_0102		hypothetical protein	0.0244562	0.926235	0.974717
Synpcc7942_0596		delta(24)-sterol C-methyltransferase	0.0247452	0.826545	0.929103
Synpcc7942_2601	ctaA	putative cytochrome aa3 controlling protein	0.0248609	0.809538	0.921673
Synpcc7942_1107		TPR repeat	0.0259291	0.769182	0.903475
Synpcc7942_1546		putative ribonuclease II	0.0272897	0.7126	0.870731
Synpcc7942_1146		hypothetical protein	0.0288988	0.901086	0.961714
Synpcc7942_0371	metA	homoserine O-succinyltransferase	0.0291471	0.886857	0.955103
Synpcc7942_1646		hypothetical protein	0.029806	0.841928	0.930879
Synpcc7942_0521		hypothetical protein	0.0309403	0.810127	0.921673
Synpcc7942_0223		hypothetical protein	0.0315406	0.893065	0.957291
Synpcc7942_0066		hypothetical protein	0.0316456	0.683447	0.853894
Synpcc7942_2507		hypothetical protein	0.0318054	0.889772	0.956131
Synpcc7942_1892		Rhodanese-like	0.0319465	0.828112	0.929103
Synpcc7942_0907		hypothetical protein	0.0322425	0.854916	0.936723
Synpcc7942_0553		Secretion protein HlyD	0.0324146	0.721812	0.877029
Synpcc7942_1436		hypothetical protein	0.0331156	0.842535	0.930879
Synpcc7942_1430		hypothetical protein	0.0332458	0.774645	0.907426
Synpcc7942_2151		Cellulose synthase (UDP-forming)	0.0338626	0.82701	0.929103
Synpcc7942_0179		Secretion chaperone CsaA	0.0340139	0.896792	0.959501
Synpcc7942_0163		hypothetical protein	0.0345892	0.763136	0.900043
Synpcc7942_1678		hypothetical protein	0.0347001	0.8273	0.929103
Synpcc7942_0908		hypothetical protein	0.0349256	0.776689	0.90859
Synpcc7942_1419	chlL	protochlorophyllide reductase iron-sulfur ATP-binding protein	0.0351436	0.86564	0.94369
Synpcc7942_0934		hypothetical protein	0.0354096	0.790074	0.914104
Synpcc7942_1315	gid	tRNA (uracil-5-)-methyltransferase Gid	0.0355154	0.68391	0.853894
Synpcc7942_1939	gap3	glyceraldehyde-3-phosphate dehydrogenase	0.0366464	0.735911	0.885449
Synpcc7942_0737		hypothetical protein	0.0372283	0.743704	0.889256
Synpcc7942_0185	ggt	gamma-glutamyltransferase. Threonine peptidase. MEROPS family T03	0.0375214	0.66378	0.847346
Synpcc7942_1444		hypothetical protein	0.0382587	0.888912	0.955802
Synpcc7942_2478	psb28-2	photosystem II reaction center W protein	0.0389331	0.823075	0.928914
Synpcc7942_0668		hypothetical protein	0.0391815	0.916323	0.968412
Synpcc7942_1991	mscL	large conductance mechanosensitive channel protein	0.0392438	0.910778	0.966722
Synpcc7942_1686	sbpA	Thiosulphate-binding protein	0.0392986	0.79039	0.914104
Synpcc7942_0686		FO synthase subunit 2	0.0393838	0.729362	0.880019
Synpcc7942_2280		TPR repeat	0.0397609	0.703263	0.865205
Synpcc7942_1525	typA	GTP-binding protein TypA	0.0398464	0.671635	0.850115
Synpcc7942_0709		hypothetical protein	0.0403001	0.853126	0.935948
Synpcc7942_0110		transcriptional regulator, XRE family	0.0406045	0.738118	0.88687
Synpcc7942_1916	sppA	signal peptide peptidase A. Serine peptidase. MEROPS family S49	0.0407638	0.744334	0.889306
Synpcc7942_1133		bacteriocin-processing peptidase. Cysteine peptidase. MEROPS family C39	0.0410512	0.836718	0.930318
Synpcc7942_0418		hypothetical protein	0.0413313	0.890388	0.9562
Synpcc7942_2246		hypothetical protein	0.0416895	0.67539	0.850721
Synpcc7942_1115		hypothetical protein	0.0423012	0.756019	0.894988
Synpcc7942_2422		hypothetical protein	0.042796	0.704912	0.86562
Synpcc7942_1365		Multiple antibiotic resistance (MarC)-related proteins	0.0434265	0.771568	0.905662
Synpcc7942_1218	kaiA	circadian clock protein KaiA	0.0435139	0.788421	0.914104
Synpcc7942_1066		hypothetical protein	0.0435273	0.835348	0.930318
Synpcc7942_0497		hypothetical protein	0.0443968	0.833551	0.930318
Synpcc7942_1693	divK	response regulator receiver domain protein (CheY-like)	0.0473301	0.746033	0.889723
Synpcc7942_1654		hypothetical protein	0.0475069	0.807005	0.920455
Synpcc7942_0399		hypothetical protein	0.0499523	0.741726	0.88901
Synpcc7942_0784		hypothetical protein	0.0512808	0.828198	0.929103
Synpcc7942_1335		probable branched-chain amino acid aminotransferase	0.0518244	0.826123	0.929103
Synpcc7942_1540	isiC	hypothetical protein	0.0524057	0.851473	0.93504
Synpcc7942_0360		hypothetical protein	0.0528099	0.596937	0.805165
Synpcc7942_0432		D-alanyl-D-alanine dipeptidase-like	0.0544436	0.651163	0.84271
Synpcc7942_2105	cynD	nitrate transport ATP-binding subunits C and D	0.0554175	0.666231	0.847346
Synpcc7942_0573		hypothetical protein	0.0555704	0.839385	0.930318
Synpcc7942_0250		hypothetical protein	0.0556098	0.677824	0.852793
Synpcc7942_B2616		hypothetical protein	0.0569741	0.701055	0.864568
Synpcc7942_2336		hypothetical protein	0.0574535	0.842583	0.930879
Synpcc7942_1636	dcoHI	pterin-4-alpha-carbinolamine dehydratase	0.0585262	0.680054	0.853228
Synpcc7942_1222	truB	tRNA pseudouridine synthase B	0.0590924	0.635545	0.833921
Synpcc7942_1395		hypothetical protein	0.059738	0.700062	0.864568
Synpcc7942_1539		hypothetical protein	0.0611215	0.710068	0.869893
Synpcc7942_1025		TPR repeat	0.0612297	0.724999	0.877817
Synpcc7942_2111		xylose repressor	0.0620916	0.758079	0.895912
Synpcc7942_0001	dnaN	DNA polymerase III subunit beta	0.0622757	0.640432	0.8376
Synpcc7942_0051		TPR repeat	0.0626397	0.695931	0.862556
Synpcc7942_0503		hypothetical protein	0.0632831	0.812739	0.921673
Synpcc7942_0975	mraW	S-adenosyl-methyltransferase MraW	0.0652075	0.531477	0.763859
Synpcc7942_2177	natD	integral membrane protein of the ABC-type Nat permease for neutral amino acids NatD	0.0653042	0.506989	0.751147
Synpcc7942_1716		diguanylate cyclase/phosphodiesterase with PAS/PAC sensor(s)	0.0672724	0.422606	0.722737
Synpcc7942_2262		hypothetical protein	0.0675284	0.342169	0.671444
Synpcc7942_1987	rpaC	hypothetical protein	0.0679219	0.802278	0.918838
Synpcc7942_0945		hypothetical protein	0.0683151	0.788773	0.914104
Synpcc7942_0035		hypothetical protein	0.0684529	0.577968	0.794993
Synpcc7942_0757		hypothetical protein	0.0688087	0.83861	0.930318
Synpcc7942_1046		hypothetical protein	0.0695256	0.679024	0.853221
Synpcc7942_0569	rpoD4	DNA-directed RNA polymerase sigma subunit (sigma70/sigma32)-like	0.0697439	0.647239	0.840795
Synpcc7942_1918	BGluT	UDP-glucose:tetrahydrobiopterin glucosyltransferase	0.0702622	0.360742	0.683065
Synpcc7942_2347		hypothetical protein	0.0714326	0.513877	0.754755
Synpcc7942_1935	pilD	type 4 prepilin peptidase 1. Aspartic peptidase. MEROPS family A24A	0.0720945	0.600318	0.807115
Synpcc7942_1947		hypothetical protein	0.0727581	0.54927	0.773361
Synpcc7942_0229		hypothetical protein	0.0729286	0.743647	0.889256
Synpcc7942_0109		DNA-binding ferritin-like protein (oxidative damage protectant)-like	0.0729561	0.649934	0.842381
Synpcc7942_2138		hypothetical protein	0.0739312	0.881525	0.953329
Synpcc7942_1032		hypothetical protein	0.0742241	0.628787	0.83179
Synpcc7942_1588		CBS	0.0746107	0.253593	0.590921
Synpcc7942_0855	pixG	response regulator receiver domain protein (CheY-like)	0.074646	0.765749	0.901683
Synpcc7942_1350		hypothetical protein	0.0751035	0.728722	0.87986
Synpcc7942_1899		hypothetical protein	0.0755839	0.51653	0.754755
Synpcc7942_0687		hypothetical protein	0.0756439	0.331136	0.663423
Synpcc7942_2593		hypothetical protein	0.0759561	0.564177	0.782874
Synpcc7942_0666		Heat shock protein DnaJ-like	0.0763388	0.591426	0.804365
Synpcc7942_1439	ndhD2	NAD(P)H-quinone oxidoreductase subunit D	0.0772197	0.423057	0.722792
Synpcc7942_1890		hypothetical protein	0.0774902	0.58269	0.797681
Synpcc7942_1127	tldD	microcin-processing peptidase 2. Unknown type peptidase. MEROPS family U62	0.0777365	0.415504	0.718407
Synpcc7942_2536		Heat shock protein DnaJ-like	0.0791718	0.628081	0.831509
Synpcc7942_0265		hypothetical protein	0.0842444	0.659146	0.846704
Synpcc7942_0520		hypothetical protein	0.0850203	0.511747	0.753671
Synpcc7942_0862		hypothetical protein	0.0852486	0.59692	0.805165
Synpcc7942_1555		Thf1-like protein	0.085707	0.347572	0.67517
Synpcc7942_1952		hypothetical protein	0.0858884	0.795046	0.916253
Synpcc7942_1634		hypothetical protein	0.0876514	0.800193	0.918071
Synpcc7942_1692		mrr restriction system protein	0.091579	0.612519	0.818428
Synpcc7942_0293		hypothetical protein	0.0929186	0.698574	0.864568
Synpcc7942_0068		ATPase	0.0933437	0.321859	0.65393
Synpcc7942_0311	ksgA	dimethyladenosine transferase	0.0949914	0.612128	0.818428
Synpcc7942_0352		Methionine sulfoxide reductase B	0.095161	0.457679	0.738431
Synpcc7942_2487		hypothetical protein	0.0959541	0.716603	0.87377
Synpcc7942_1297		Malate dehydrogenase (oxaloacetate decarboxylating)	0.0963667	0.396485	0.706539
Synpcc7942_1946		hypothetical protein	0.0968557	0.535306	0.764728
Synpcc7942_0421		hypothetical protein	0.0978375	0.452109	0.735001
Synpcc7942_1132		hypothetical protein	0.0978964	0.452477	0.735001
Synpcc7942_0646		hypothetical protein	0.0986491	0.810683	0.921673
Synpcc7942_0754		hypothetical protein	0.0991098	0.654135	0.844146
Synpcc7942_2144		nuclease (SNase-like)	0.100046	0.463187	0.738613
Synpcc7942_1023		hypothetical protein	0.100087	0.660785	0.847346
Synpcc7942_0774		esterase	0.101406	0.393133	0.706539
Synpcc7942_0244	glgP	Glycogen/starch/alpha-glucan phosphorylase	0.101926	0.207383	0.549946
Synpcc7942_1205		phage_integrase-like	0.103405	0.466853	0.740395
Synpcc7942_0617		hypothetical protein	0.107008	0.456279	0.737985
Synpcc7942_C2657	#N/A	#N/A	0.108869	0.316626	0.648918
Synpcc7942_0186		possible DNA polymerase	0.109321	0.489445	0.74631
Synpcc7942_2018		hypothetical protein	0.112437	0.666954	0.847346
Synpcc7942_2360	amiA	N-acetylmuramoyl-L-alanine amidase	0.115706	0.264687	0.599966
Synpcc7942_0338	petF	Ferredoxin (2Fe-2S)	0.115871	0.439002	0.734396
Synpcc7942_1033		hypothetical protein	0.118424	0.537534	0.766829
Synpcc7942_1889		hypothetical protein	0.119547	0.168751	0.50302
Synpcc7942_1904	hlyD	hemolysin secretion protein-like	0.120492	0.585729	0.800574
Synpcc7942_2407		hypothetical protein	0.120972	0.452333	0.735001
Synpcc7942_1511		hypothetical protein	0.125852	0.446156	0.735001
Synpcc7942_2095		hypothetical protein	0.129301	0.474376	0.740395
Synpcc7942_0532		hypothetical protein	0.130259	0.750056	0.892205
Synpcc7942_B2639		hypothetical protein	0.133017	0.555964	0.778163
Synpcc7942_0782		ATPase	0.134406	0.330296	0.662508
Synpcc7942_1717	glcF	glycolate oxidase subunit (Fe-S) protein	0.134844	0.159617	0.494228
Synpcc7942_1281		hypothetical protein	0.139	0.359894	0.683065
Synpcc7942_0435		hypothetical protein	0.139428	0.401144	0.708348
Synpcc7942_2127	nblA	phycobilisome degradation protein NblA	0.14059	0.665993	0.847346
Synpcc7942_2309	2-cys prx	thioredoxin peroxidase	0.144931	0.589042	0.803197
Synpcc7942_2126		hypothetical protein	0.146196	0.267564	0.601478
Synpcc7942_1543		putative ribonuclease II	0.168734	0.579022	0.795178
Synpcc7942_2484		hypothetical protein	0.170211	0.133387	0.462966
Synpcc7942_1873		two component transcriptional regulator, winged helix family	0.170242	0.460502	0.738613
Synpcc7942_2464		N-acetylmannosamine-6-phosphate 2-epimerase	0.175804	0.156296	0.490078
Synpcc7942_2249		S-adenosylmethionine decarboxylase proenzyme	0.176491	0.269313	0.603164
Synpcc7942_0860		CheW protein	0.179756	0.193323	0.531409
Synpcc7942_1953		6-pyruvoyl tetrahydrobiopterin synthase	0.190203	0.338124	0.668134
Synpcc7942_1374	rluA	ribosomal large subunit pseudouridine synthase D	0.191523	0.0215816	0.228147
Synpcc7942_0046		Methylase involved in ubiquinone/menaquinone biosynthesis-like	0.193921	0.105317	0.426449
Synpcc7942_2523		hypothetical protein	0.19952	0.396499	0.706539
Synpcc7942_0898		ferredoxin like protein	0.203265	0.260133	0.595721
Synpcc7942_0397	lim17	putative neutral invertase	0.204566	0.029776	0.266795
Synpcc7942_0059		hypothetical protein	0.207328	0.499489	0.749666
Synpcc7942_0416		hypothetical protein	0.208297	0.312352	0.648918
Synpcc7942_1765		hypothetical protein	0.213869	0.223021	0.563747
Synpcc7942_2134	amiA	Cell wall hydrolase/autolysin	0.217584	0.0786101	0.398754
Synpcc7942_2479		pilin-like protein	0.226972	0.264583	0.599966
Synpcc7942_1579		dual specificity protein phosphatase	0.229162	0.313917	0.648918
Synpcc7942_2139		probable glutathione S-transferase	0.232455	0.413233	0.716291
Synpcc7942_2413		hypothetical protein	0.232702	0.449009	0.735001
Synpcc7942_2529	gifB	hypothetical protein	0.233068	0.368366	0.68871
Synpcc7942_1333		ExsB	0.238548	0.271916	0.605217
Synpcc7942_1657		hypothetical protein	0.242482	0.303475	0.638709
Synpcc7942_1514		Pseudouridine synthase, Rsu	0.243338	0.0917019	0.415059
Synpcc7942_0155		hypothetical protein	0.246958	0.458945	0.738613
Synpcc7942_1006		TPR repeat	0.250768	0.0840205	0.400197
Synpcc7942_1510	sigF1	RNA polymerase sigma factor SigF	0.253278	0.0113738	0.164957
Synpcc7942_1291	smtB	transcriptional regulator, ArsR family	0.256876	0.146581	0.478186
Synpcc7942_2352	lrtA	sigma 54 modulation protein / SSU ribosomal protein S30P	0.264125	0.355418	0.681055
Synpcc7942_R0031	tRNA-Arg	tRNA-Arg	0.265647	0.411633	0.716291
Synpcc7942_1120		hypothetical protein	0.267247	0.355693	0.681055
Synpcc7942_1547		hypothetical protein	0.27754	0.378909	0.69885
Synpcc7942_0434		hypothetical protein	0.27803	0.0801404	0.398754
Synpcc7942_0192	ycf60	conserved hypothetical protein YCF60	0.288792	0.234908	0.570443
Synpcc7942_0077		transcriptional regulator, XRE family	0.29501	0.106632	0.428165
Synpcc7942_0319		hemolysin A	0.313133	0.0328066	0.269109
Synpcc7942_2604	ctaE	cytochrome c oxidase subunit III	0.316958	0.388793	0.706539
Synpcc7942_0790	rbp3	RNA-binding region RNP-1	0.321	0.210831	0.554572
Synpcc7942_0826		hypothetical protein	0.327717	0.0880076	0.410149
Synpcc7942_1652		Elongator protein 3/MiaB/NifB	0.332431	7.4653e-05	0.0040336
Synpcc7942_2578		hypothetical protein	0.333621	0.0191142	0.215746
Synpcc7942_1036		hypothetical protein	0.335042	0.0574808	0.341763
Synpcc7942_2598		hypothetical protein	0.412643	0.0206917	0.220839
Synpcc7942_1460		hypothetical protein	0.43643	0.212563	0.555167
Synpcc7942_0693		hypothetical protein	0.441938	0.00325899	0.0741421
Synpcc7942_1190	lap	leucyl aminopeptidase	0.444349	0.000936696	0.0368079
Synpcc7942_0940		transcriptional regulator, XRE family	0.479254	0.101749	0.422892
Synpcc7942_2182		hypothetical protein	0.55859	0.156082	0.490078
Synpcc7942_1650		phosphorylase kinase alpha subunit	0.613131	8.57434e-11	2.12e-08	Alleviating
Synpcc7942_0644	cikA	GAF sensor hybrid histidine kinase	0.640345	1.52007e-06	0.000175	Alleviating
Synpcc7942_0361	cp12	hypothetical protein	0.70249	0.0943459	0.417099
Synpcc7942_1012	sphR	two component transcriptional regulator, winged helix family	0.705877	2.96814e-06	0.000292	Alleviating
Synpcc7942_1390		protein kinase C inhibitor	0.734887	0.164052	0.497893
Synpcc7942_1986	pqqL	processing protease	0.749419	7.49574e-08	1.18e-05	Alleviating
Synpcc7942_1226		processing protease	0.758494	7.20886e-10	1.56e-07	Alleviating
Synpcc7942_2577	murQ	N-acetylmuramic acid-6-phosphate etherase	0.940487	1.71135e-07	2.47e-05	Alleviating
