# Supplementary material for: High-throughput interaction screens illuminate the role of c-di-AMP in cyanobacterial nighttime survival
Source: PLoS Genet. 2018 Apr 2;14(4):e1007301. doi: 10.1371/journal.pgen.1007301 (PMC5897029; doi:10.1371/journal.pgen.1007301)
Supplement: S3 Dataset — This file contains the annotated R script for determining genetic interactions, where two genetic backgrounds within the library are compared. Also included are the files on which the script was run to produce interaction scores for the cdaA mutant: 1) “all.poolcount.txt”, the location and reads of barcoded transposon mutants for each sample; 2) “interaction_screen_exp.csv”, with designation of the samples as T0, control genotype, and experimental genotype; 3) “genes.tab”, the gene coordinate file used to map barcoded transposon mutants to genes. (ZIP) [file pgen.1007301.s011.zip]

Archive with 16 entries (13 files):
- Dataset_S3/
- Dataset_S3/interaction_screen_exp.csv
- __MACOSX/
- __MACOSX/Dataset_S3/
- __MACOSX/Dataset_S3/._interaction_screen_exp.csv
- Dataset_S3/InteractionScreen.Rmd
- __MACOSX/Dataset_S3/._InteractionScreen.Rmd
- Dataset_S3/genes.tab
- __MACOSX/Dataset_S3/._genes.tab
- Dataset_S3/all.poolcount.txt
- __MACOSX/Dataset_S3/._all.poolcount.txt
- Dataset_S3/_Rhistory
- __MACOSX/Dataset_S3/.__Rhistory
- Dataset_S3/_DS_Store
- __MACOSX/Dataset_S3/.__DS_Store
- __MACOSX/._Dataset_S3
