# Supplementary material for: High-throughput interaction screens illuminate the role of c-di-AMP in cyanobacterial nighttime survival
Source: PLoS Genet. 2018 Apr 2;14(4):e1007301. doi: 10.1371/journal.pgen.1007301 (PMC5897029; doi:10.1371/journal.pgen.1007301)
Supplement: S3 Dataset — This file contains the annotated R script for determining genetic interactions, where two genetic backgrounds within the library are compared. Also included are the files on which the script was run to produce interaction scores for the cdaA mutant: 1) “all.poolcount.txt”, the location and reads of barcoded transposon mutants for each sample; 2) “interaction_screen_exp.csv”, with designation of the samples as T0, control genotype, and experimental genotype; 3) “genes.tab”, the gene coordinate file used to map barcoded transposon mutants to genes. (ZIP) [file pgen.1007301.s011.zip › Dataset_S3/genes.tab]

locusId	sysName	type	scaffoldId	begin	end	strand	name	desc
Synpcc7942_C2654	pANS_2(orfA)	1	NC_004990	574	1137	-	orfA	orfA
Synpcc7942_C2655	pANS_3(pmaA)	1	NC_004990	1485	1928	+	pmaA	pmaA
Synpcc7942_C2656	pANS_4(pmaB)	1	NC_004990	1938	2483	+	pmaB	pmaB
Synpcc7942_C2657	pANS_5(orfD)	1	NC_004990	2644	3159	-	orfD	orfD
Synpcc7942_C2658	pANS_6(repB)	1	NC_004990	3567	4040	-	repB	repB
Synpcc7942_C2659	pANS_7(repA)	1	NC_004990	3995	6625	-	repA	repA
Synpcc7942_C2660	pANS_8(orfG)	1	NC_004990	6800	7402	-	orfG	orfG
Synpcc7942_B2615	B2615	1	NC_007595	65	394	-		hypothetical protein
Synpcc7942_B2626	B2626(parB)	1	NC_007595	497	1321	-	parB	hypothetical protein
Synpcc7942_B2637	B2637(parA)	1	NC_007595	1318	1929	-	parA	ParA-like protein
Synpcc7942_B2648	B2648(sepA2)	1	NC_007595	2063	2329	+	sepA2	hypothetical protein
Synpcc7942_B2659	B2659(septT2)	1	NC_007595	2340	2723	+	septT2	nucleic acid-binding protein,contains PIN domain
Synpcc7942_B2654	B2654	1	NC_007595	2720	3070	-		hypothetical protein
Synpcc7942_B2661	B2661	1	NC_007595	3160	5040	-		cysteine desulfurase
Synpcc7942_B2662	B2662(srpI)	1	NC_007595	5275	6195	-	srpI	major membrane protein I
Synpcc7942_B2663	B2663(srpH)	1	NC_007595	6290	7249	-	srpH	putative serine acetyltransferase
Synpcc7942_B2664	B2664(srpG)	1	NC_007595	7246	8235	-	srpG	cysteine synthase
Synpcc7942_B2616	B2616	1	NC_007595	8691	9050	+		hypothetical protein
Synpcc7942_B2617	B2617	1	NC_007595	9300	9845	-		hypothetical protein
Synpcc7942_B2618	B2618	1	NC_007595	9947	10381	+		transcriptional regulator, BadM/Rrf2 family
Synpcc7942_B2619	B2619	1	NC_007595	10600	11178	+		carbonic anhydrase, putative
Synpcc7942_B2620	B2620(srpA)	1	NC_007595	11202	12299	+	srpA	putative catalase
Synpcc7942_B2621	B2621(srpB)	1	NC_007595	12400	12948	+	srpB	Uncharacterized membrane protein-like
Synpcc7942_B2622	B2622(srpC)	1	NC_007595	13100	14281	+	srpC	probable chromate transport transmembrane protein
Synpcc7942_B2623	B2623(srpD)	1	NC_007595	14412	15401	+	srpD	cysteine synthase A
Synpcc7942_B2624	B2624	1	NC_007595	15398	16924	+		gamma-glutamyltransferase 2. Threonine peptidase. MEROPS family T03
Synpcc7942_B2625	B2625	1	NC_007595	17149	17676	+		hypothetical protein
Synpcc7942_B2627	B2627	1	NC_007595	17687	18748	+		hypothetical protein
Synpcc7942_B2628	B2628(srpKLM)	1	NC_007595	18745	19557	+	srpKLM	sulfonate ABC transporter, ATP-binding protein, putative
Synpcc7942_B2629	B2629(srpKLM)	1	NC_007595	19583	20806	+	srpKLM	sulfonate ABC transporter, periplasmic sulfonate-binding protein, putative
Synpcc7942_B2630	B2630(srpM)	1	NC_007595	20808	21608	+	srpM	sulfonate ABC transporter, permease protein, putative
Synpcc7942_B2631	B2631	1	NC_007595	21934	22212	+		hypothetical protein
Synpcc7942_B2652	B2652	1	NC_007595	22166	22417	+		hypothetical protein
Synpcc7942_B2655	B2655	1	NC_007595	22675	23511	-		hypothetical protein
Synpcc7942_B2632	B2632	1	NC_007595	23609	24160	-		hypothetical protein
Synpcc7942_B2633	B2633	1	NC_007595	24871	27870	+		hypothetical protein
Synpcc7942_B2656	B2656	1	NC_007595	27980	28894	-		hypothetical protein
Synpcc7942_B2657	B2657	1	NC_007595	29150	29365	-		hypothetical protein
Synpcc7942_B2634	B2634	1	NC_007595	29941	31320	-		hypothetical protein
Synpcc7942_B2635	B2635	1	NC_007595	31738	32697	+		hypothetical protein
Synpcc7942_B2636	B2636	1	NC_007595	33473	33760	+		hypothetical protein
Synpcc7942_B2658	B2658	1	NC_007595	34129	34359	-		hypothetical protein
Synpcc7942_B2638	B2638	1	NC_007595	34543	34836	+		hypothetical protein
Synpcc7942_B2639	B2639	1	NC_007595	34802	35131	+		hypothetical protein
Synpcc7942_B2640	B2640	1	NC_007595	35646	36077	-		hypothetical protein
Synpcc7942_B2641	B2641	1	NC_007595	36267	36392	+		hypothetical protein
Synpcc7942_B2642	B2642	1	NC_007595	36501	37493	-		putative zinc-binding oxidoreductase
Synpcc7942_B2643	B2643	1	NC_007595	37703	38428	-		ThiJ family protein
Synpcc7942_B2644	B2644(narL)	1	NC_007595	38521	39228	+	narL	response regulator receiver domain protein (CheY-like)
Synpcc7942_B2645	B2645	1	NC_007595	39571	40194	+		hypothetical protein
Synpcc7942_B2646	B2646	1	NC_007595	40470	41786	-		two-component sensor histidine kinase
Synpcc7942_B2647	B2647	1	NC_007595	41755	42429	-		response regulator receiver domain protein (CheY-like)
Synpcc7942_B2649	B2649	1	NC_007595	42652	43134	+		hypothetical protein
Synpcc7942_B2650	B2650	1	NC_007595	43298	43888	+		hypothetical protein
Synpcc7942_B2660	B2660	1	NC_007595	43857	44252	+		hypothetical protein
Synpcc7942_B2651	B2651(xerC)	1	NC_007595	44779	45741	-	xerC	integrase/recombinase
Synpcc7942_B2653	B2653(sepA1T1)	1	NC_007595	45831	46181	-	sepA1T1	transcriptional modulator of MazE/toxin, MazF
Synpcc7942_0001	0001(dnaN)	1	NC_007604	65	1237	+	dnaN	DNA polymerase III subunit beta
Synpcc7942_0002	0002	1	NC_007604	1262	2134	+		hypothetical protein
Synpcc7942_0003	0003(purL)	1	NC_007604	2178	4511	+	purL	phosphoribosylformylglycinamidine synthase II
Synpcc7942_0004	0004(purF)	1	NC_007604	4596	6077	+	purF	amidophosphoribosyltransferase
Synpcc7942_0005	0005	1	NC_007604	6111	7706	-		hypothetical protein
Synpcc7942_0006	0006	1	NC_007604	7779	8192	-		hypothetical protein
Synpcc7942_0007	0007	1	NC_007604	8189	8539	-		hypothetical protein
Synpcc7942_0008	0008	1	NC_007604	8536	8859	-		hypothetical protein
Synpcc7942_0009	0009(argG)	1	NC_007604	8964	10166	+	argG	argininosuccinate synthase
Synpcc7942_0010	0010	1	NC_007604	10252	10878	-		hypothetical protein
Synpcc7942_0011	0011	1	NC_007604	10998	11474	-		hypothetical protein
Synpcc7942_0012	0012(rpsF)	1	NC_007604	11641	11964	-	rpsF	30S ribosomal protein S6
Synpcc7942_0013	0013	1	NC_007604	12321	13028	+		hypothetical protein
Synpcc7942_0014	0014	1	NC_007604	13067	13411	-		hypothetical protein
Synpcc7942_0015	0015	1	NC_007604	13577	14248	-		putative hydroxylase
Synpcc7942_0016	0016	1	NC_007604	15020	15604	+		hypothetical protein
Synpcc7942_0017	0017(eda)	1	NC_007604	15630	16193	-	eda	keto-hydroxyglutarate-aldolase/keto-deoxy- phosphogluconate aldolase
Synpcc7942_0018	0018(glyS)	1	NC_007604	16206	18392	-	glyS	glycyl-tRNA synthetase subunit beta
Synpcc7942_0019	0019(sir)	1	NC_007604	18615	20489	+	sir	Sulfite reductase, ferredoxin dependent
Synpcc7942_0020	0020	1	NC_007604	20490	21092	+		hypothetical protein
Synpcc7942_0021	0021(cobK)	1	NC_007604	21134	21874	-	cobK	cobalt-precorrin-6x reductase
Synpcc7942_0022	0022	1	NC_007604	21880	23049	-		hypothetical protein
Synpcc7942_0023	0023(cax)	1	NC_007604	23057	24121	-	cax	calcium/proton exchanger
Synpcc7942_0024	0024	1	NC_007604	24181	25371	-		hypothetical protein
Synpcc7942_0025	0025	1	NC_007604	25416	27122	+		hypothetical protein
Synpcc7942_0026	0026	1	NC_007604	27082	28059	-		hypothetical protein
Synpcc7942_0027	0027(bioF)	1	NC_007604	28184	29350	+	bioF	8-amino-7-oxononanoate synthase
Synpcc7942_0028	0028	1	NC_007604	29347	30015	+		hypothetical protein
Synpcc7942_0029	0029	1	NC_007604	30012	30833	+		hypothetical protein
Synpcc7942_0030	0030(bioD)	1	NC_007604	30839	31471	+	bioD	dethiobiotin synthase
Synpcc7942_0031	0031(bioA)	1	NC_007604	31464	32738	+	bioA	aminotransferase
Synpcc7942_0032	0032	1	NC_007604	32849	33202	-		hypothetical protein
Synpcc7942_0033	0033	1	NC_007604	33174	33506	-		hypothetical protein
Synpcc7942_0034	0034	1	NC_007604	33685	33798	+		N-acetylornithine aminotransferase
Synpcc7942_0035	0035	1	NC_007604	34357	35115	-		hypothetical protein
Synpcc7942_0036	0036	1	NC_007604	35341	36126	+		hypothetical protein
Synpcc7942_0037	0037	1	NC_007604	36123	36326	-		hypothetical protein
Synpcc7942_0038	0038(mutT)	1	NC_007604	36479	36955	+	mutT	mutator MutT protein
Synpcc7942_0039	0039(gnd)	1	NC_007604	37130	38545	+	gnd	6-phosphogluconate dehydrogenase
Synpcc7942_0040	0040(folB)	1	NC_007604	38630	39007	+	folB	dihydroneopterin aldolase Dihydroneopterin aldolase
Synpcc7942_0041	0041	1	NC_007604	39441	40745	+		probable transport protein
Synpcc7942_0042	0042(rpmB)	1	NC_007604	40855	41091	-	rpmB	50S ribosomal protein L28
Synpcc7942_0043	0043	1	NC_007604	41131	41496	-		hypothetical protein
Synpcc7942_0044	0044	1	NC_007604	41495	43477	+		hypothetical protein
Synpcc7942_0045	0045	1	NC_007604	43572	44927	+		TPR repeat
Synpcc7942_0046	0046	1	NC_007604	45164	46507	+		Methylase involved in ubiquinone/menaquinone biosynthesis-like
Synpcc7942_0047	0047	1	NC_007604	46515	48881	+		TPR repeat
Synpcc7942_0048	0048	1	NC_007604	48927	49361	-		pilin polypeptide PilA-like
Synpcc7942_0049	0049(pilA)	1	NC_007604	49550	49984	-	pilA	pilin polypeptide PilA-like
Synpcc7942_0050	0050	1	NC_007604	50070	52616	+		hypothetical protein
Synpcc7942_0051	0051	1	NC_007604	52606	54507	-		TPR repeat
Synpcc7942_0052	0052	1	NC_007604	54512	55030	-		hypothetical protein
Synpcc7942_0053	0053	1	NC_007604	55204	56352	-		hypothetical protein
Synpcc7942_0054	0054	1	NC_007604	56423	57190	-		hypothetical protein
Synpcc7942_0055	0055	1	NC_007604	57223	57906	-		hypothetical protein
Synpcc7942_0056	0056(rfbE)	1	NC_007604	57941	59068	-	rfbE	perosamine synthetase
Synpcc7942_0057	0057	1	NC_007604	59072	60304	-		putative C-3 methyl transferase
Synpcc7942_0058	0058(rfbC)	1	NC_007604	60301	60846	-	rfbC	dTDP-4-dehydrorhamnose 3,5-epimerase
Synpcc7942_0059	0059	1	NC_007604	60867	61112	-		hypothetical protein
Synpcc7942_0060	0060	1	NC_007604	61091	61369	-		hypothetical protein
Synpcc7942_0061	0061(rfbG)	1	NC_007604	61366	62472	-	rfbG	CDP-glucose 4,6-dehydratase
Synpcc7942_0062	0062(rfbF)	1	NC_007604	62469	63242	-	rfbF	glucose-1-phosphate cytidylyltransferase
Synpcc7942_0063	0063	1	NC_007604	64266	64706	-		dual specificity protein phosphatase
Synpcc7942_0064	0064	1	NC_007604	64703	64870	-		hypothetical protein
Synpcc7942_0065	0065(infC)	1	NC_007604	64987	65541	-	infC	translation initiation factor IF-3
Synpcc7942_0066	0066	1	NC_007604	65658	67172	-		hypothetical protein
Synpcc7942_0067	0067	1	NC_007604	67177	67986	-		probable permease protein of ABC transporter
Synpcc7942_0068	0068	1	NC_007604	67991	68980	-		ATPase
Synpcc7942_0069	0069	1	NC_007604	69079	69375	+		hypothetical protein
Synpcc7942_0070	0070	1	NC_007604	69378	69938	-		hypothetical protein
Synpcc7942_0071	0071(degT)	1	NC_007604	69940	71139	-	degT	pleiotropic regulatory protein-like
Synpcc7942_0072	0072	1	NC_007604	71307	71960	-		hypothetical protein
Synpcc7942_0073	0073(lytB)	1	NC_007604	72000	73196	-	lytB	4-hydroxy-3-methylbut-2-enyl diphosphate reductase
Synpcc7942_0074	0074	1	NC_007604	73306	73659	-		hypothetical protein
Synpcc7942_0075	0075(pepP)	1	NC_007604	73775	75088	+	pepP	aminopeptidase P. Metallo peptidase. MEROPS family M24B
Synpcc7942_0076	0076	1	NC_007604	75091	75852	+		extracellular solute-binding protein, family 3
Synpcc7942_0077	0077	1	NC_007604	75928	76617	+		transcriptional regulator, XRE family
Synpcc7942_0078	0078	1	NC_007604	76614	77063	-		hypothetical protein
Synpcc7942_0079	0079(ycf41)	1	NC_007604	77138	77584	-	ycf41	conserved hypothetical protein YCF41
Synpcc7942_0080	0080	1	NC_007604	77648	78871	-		probable ABC transporter permease protein
Synpcc7942_0081	0081	1	NC_007604	78987	79196	-		RNA-binding S4
Synpcc7942_0082	0082(mdlB)	1	NC_007604	79265	81013	+	mdlB	ATPase
Synpcc7942_0083	0083	1	NC_007604	81023	81220	+		hypothetical protein
Synpcc7942_0084	0084	1	NC_007604	81217	81918	+		hypothetical protein
Synpcc7942_0085	0085	1	NC_007604	82179	82865	-		HAD-superfamily hydrolase subfamily IA, variant 3
Synpcc7942_0086	0086(glgX)	1	NC_007604	82871	84955	-	glgX	isoamylase. Glycosyl Hydrolase family 13.
Synpcc7942_0087	0087	1	NC_007604	84964	86475	-		hypothetical protein
Synpcc7942_0088	0088	1	NC_007604	86547	87269	+		hypothetical protein
Synpcc7942_0089	0089(clcD)	1	NC_007604	87881	88615	-	clcD	Carboxymethylenebutenolidase
Synpcc7942_0090	0090	1	NC_007604	88735	89718	+		transcriptional regulator, GntR family
Synpcc7942_0091	0091(ycf21)	1	NC_007604	89715	90326	-	ycf21	conserved hypothetical protein YCF21
Synpcc7942_0092	0092	1	NC_007604	90583	90930	-		hypothetical protein
Synpcc7942_0093	0093(tmk)	1	NC_007604	91029	91676	+	tmk	Thymidylate kinase
Synpcc7942_0094	0094(dnaX)	1	NC_007604	91676	92611	+	dnaX	DNA polymerase III subunit delta'
Synpcc7942_0095	0095(rpaA)	1	NC_007604	92590	93339	-	rpaA	two component transcriptional regulator, winged helix family
Synpcc7942_0096	0096	1	NC_007604	93764	94285	-		hypothetical protein
Synpcc7942_0097	0097(cobN)	1	NC_007604	94375	98166	-	cobN	cobaltochelatase
Synpcc7942_0098	0098(pyk2)	1	NC_007604	98302	100086	-	pyk2	pyruvate kinase
Synpcc7942_0099	0099	1	NC_007604	100202	100531	+		hypothetical protein
Synpcc7942_0100	0100	1	NC_007604	100528	101082	-		hypothetical protein
Synpcc7942_0101	0101(ndbA)	1	NC_007604	101259	102593	+	ndbA	type 2 NADH dehydrogenase
Synpcc7942_0102	0102	1	NC_007604	102674	103237	+		hypothetical protein
Synpcc7942_0103	0103	1	NC_007604	103268	103645	-		Ankyrin
Synpcc7942_0104	0104	1	NC_007604	103632	104408	-		hypothetical protein
Synpcc7942_0105	0105(nadE)	1	NC_007604	104653	106377	-	nadE	NAD synthetase
Synpcc7942_0106	0106(nadD)	1	NC_007604	106374	106952	-	nadD	nicotinic acid mononucleotide adenyltransferase
Synpcc7942_0107	0107	1	NC_007604	106965	108383	-		Small GTP-binding protein domain
Synpcc7942_0108	0108	1	NC_007604	108556	108816	+		sulfiredoxin
Synpcc7942_0109	0109	1	NC_007604	108877	109383	+		DNA-binding ferritin-like protein (oxidative damage protectant)-like
Synpcc7942_0110	0110	1	NC_007604	109390	109947	+		transcriptional regulator, XRE family
Synpcc7942_0111	0111(dnaK)	1	NC_007604	110012	111607	+	dnaK	DnaK protein-like
Synpcc7942_0112	0112(phr)	1	NC_007604	111686	113140	+	phr	Deoxyribodipyrimidine photo-lyase type I
Synpcc7942_0113	0113(petL)	1	NC_007604	113196	113288	+	petL	cytochrome b6f complex subunit PetL
Synpcc7942_0114	0114	1	NC_007604	113327	113698	+		hypothetical protein
Synpcc7942_0115	0115	1	NC_007604	113631	114146	-		hypothetical protein
Synpcc7942_0116	0116(cscK)	1	NC_007604	114299	115273	+	cscK	fructokinase
Synpcc7942_0117	0117	1	NC_007604	115391	116722	+		thiol methyltransferase 1-like
Synpcc7942_0118	0118(gatB)	1	NC_007604	116943	118427	+	gatB	aspartyl/glutamyl-tRNA amidotransferase subunit B
Synpcc7942_0119	0119	1	NC_007604	118735	119292	-		hypothetical protein
Synpcc7942_0120	0120	1	NC_007604	119508	119993	-		Cytosine/adenosine deaminase-like
Synpcc7942_0121	0121	1	NC_007604	120013	121239	-		hypothetical protein
Synpcc7942_0122	0122	1	NC_007604	121831	123408	-		EAL
Synpcc7942_0123	0123	1	NC_007604	123808	123897	-		hypothetical protein
Synpcc7942_0124	0124	1	NC_007604	124070	124669	-		thiol methyltransferase 1-like
Synpcc7942_0125	0125(hisB)	1	NC_007604	124738	125367	-	hisB	imidazoleglycerol-phosphate dehydratase
Synpcc7942_0126	0126(envM)	1	NC_007604	125382	126158	-	envM	enoyl-(acyl carrier protein) reductase
Synpcc7942_0127	0127(ntcA)	1	NC_007604	126390	127058	+	ntcA	transcriptional regulator, Crp/Fnr family
Synpcc7942_0128	0128	1	NC_007604	127151	128449	+		hypothetical protein
Synpcc7942_0129	0129	1	NC_007604	128446	128877	+		Resolvase, RNase H-like fold
Synpcc7942_0130	0130	1	NC_007604	128822	129409	-		hypothetical protein
Synpcc7942_0131	0131	1	NC_007604	129670	132495	-		cyclic nucleotide-binding domain (cNMP-BD) protein
Synpcc7942_0132	0132	1	NC_007604	132721	133770	-		hypothetical protein
Synpcc7942_0133	0133	1	NC_007604	133915	134754	+		hypothetical protein
Synpcc7942_0134	0134	1	NC_007604	134745	136052	+		hypothetical protein
Synpcc7942_0135	0135(rapQ)	1	NC_007604	136016	136651	-	rapQ	Methylase involved in ubiquinone/menaquinone biosynthesis-like
Synpcc7942_0136	0136	1	NC_007604	136706	138013	-		phage integrase
Synpcc7942_0137	0137(hemH)	1	NC_007604	138115	139278	+	hemH	ferrochelatase
Synpcc7942_0138	0138	1	NC_007604	139416	140018	+		Membrane proteins, metalloendopeptidase-like
Synpcc7942_0139	0139(ilvB)	1	NC_007604	140268	142106	+	ilvB	acetolactate synthase 3 catalytic subunit
Synpcc7942_0140	0140	1	NC_007604	142233	142631	-		hypothetical protein
Synpcc7942_0141	0141(secF)	1	NC_007604	142618	143562	-	secF	preprotein translocase subunit SecF
Synpcc7942_0142	0142(secD)	1	NC_007604	143572	144966	-	secD	preprotein translocase subunit SecD
Synpcc7942_0143	0143(pdhB)	1	NC_007604	145003	145983	-	pdhB	pyruvate/2-oxoglutarate dehydrogenase complex dehydrogenase (E1) component
Synpcc7942_0144	0144	1	NC_007604	146268	146720	+		hypothetical protein
Synpcc7942_0145	0145	1	NC_007604	146717	147040	-		hypothetical protein
Synpcc7942_0146	0146	1	NC_007604	147160	147855	+		hypothetical protein
Synpcc7942_0147	0147	1	NC_007604	148159	148491	-		hypothetical protein
Synpcc7942_0148	0148	1	NC_007604	148646	150190	+		hypothetical protein
Synpcc7942_0149	0149	1	NC_007604	150187	150744	-		methylated-DNA--protein-cysteine methyltransferase
Synpcc7942_0150	0150	1	NC_007604	150752	151918	-		Dolichyl-phosphate beta-D-mannosyltransferase
Synpcc7942_0151	0151(psfR)	1	NC_007604	152527	154917	+	psfR	response regulator receiver modulated diguanylate cyclase
Synpcc7942_0152	0152(mraY)	1	NC_007604	154914	156011	-	mraY	phospho-N-acetylmuramoyl-pentapeptide- transferase
Synpcc7942_0153	0153	1	NC_007604	156026	156307	-		hypothetical protein
Synpcc7942_0154	0154	1	NC_007604	156340	156957	+		hypothetical protein
Synpcc7942_0155	0155	1	NC_007604	156954	157184	+		hypothetical protein
Synpcc7942_0156	0156	1	NC_007604	157210	158841	-		phosphoglucomutase
Synpcc7942_0157	0157	1	NC_007604	159042	159560	-		hypothetical protein
Synpcc7942_0158	0158(moeB)	1	NC_007604	159996	161171	-	moeB	hypothetical protein
Synpcc7942_0159	0159	1	NC_007604	161198	161632	-		Mov34/MPN/PAD-1
Synpcc7942_0160	0160(era)	1	NC_007604	161726	162661	+	era	GTP-binding protein Era
Synpcc7942_0161	0161	1	NC_007604	162764	163306	+		hypothetical protein
Synpcc7942_0162	0162	1	NC_007604	163405	163755	+		hypothetical protein
Synpcc7942_0163	0163	1	NC_007604	163761	164510	+		hypothetical protein
Synpcc7942_0164	0164	1	NC_007604	164548	164967	+		Iojap-related protein
Synpcc7942_0165	0165(ycf36)	1	NC_007604	164986	165486	+	ycf36	hypothetical protein
Synpcc7942_0166	0166	1	NC_007604	165483	166436	+		hypothetical protein
Synpcc7942_0167	0167	1	NC_007604	166695	166925	-		hypothetical protein
Synpcc7942_0168	0168	1	NC_007604	167065	167748	+		hypothetical protein
Synpcc7942_0169	0169(glnN)	1	NC_007604	168176	170347	+	glnN	glutamate-ammonia ligase, glutamine synthetase type III
Synpcc7942_0170	0170	1	NC_007604	170498	170752	+		hypothetical protein
Synpcc7942_0171	0171(cysM)	1	NC_007604	170797	171915	+	cysM	cysteine synthase A
Synpcc7942_0172	0172	1	NC_007604	171912	172205	+		hypothetical protein
Synpcc7942_0173	0173(cysQ)	1	NC_007604	172202	173071	-	cysQ	3'-Phosphoadenosine 5'-phosphosulfate (PAPS) 3'-phosphatase-like
Synpcc7942_0174	0174	1	NC_007604	173111	173989	+		hypothetical protein
Synpcc7942_0175	0175	1	NC_007604	173986	174198	+		hypothetical protein
Synpcc7942_0176	0176	1	NC_007604	174311	174712	+		hypothetical protein
Synpcc7942_0177	0177	1	NC_007604	174709	175497	-		ABC-type uncharacterized transport system permease component-like
Synpcc7942_0178	0178	1	NC_007604	175494	176471	-		ATPase
Synpcc7942_0179	0179	1	NC_007604	176742	177095	+		Secretion chaperone CsaA
Synpcc7942_0180	0180	1	NC_007604	177550	178422	-		hypothetical protein
Synpcc7942_0181	0181	1	NC_007604	178419	179792	-		ATPase
Synpcc7942_0182	0182	1	NC_007604	180156	180881	-		hypothetical protein
Synpcc7942_0183	0183	1	NC_007604	181078	181467	+		hypothetical protein
Synpcc7942_0184	0184(pit)	1	NC_007604	181464	182555	+	pit	putative phosphate permease
Synpcc7942_0185	0185(ggt)	1	NC_007604	182620	184146	+	ggt	gamma-glutamyltransferase. Threonine peptidase. MEROPS family T03
Synpcc7942_0186	0186	1	NC_007604	184160	184411	+		possible DNA polymerase
Synpcc7942_0187	0187	1	NC_007604	184418	185461	-		hypothetical protein
Synpcc7942_0188	0188	1	NC_007604	185682	187418	+		diguanylate cyclase/phosphodiesterase (GGDEF &amp; EAL domains) with PAS/PAC sensor(s)
Synpcc7942_0189	0189(guaA)	1	NC_007604	187531	189258	-	guaA	bifunctional GMP synthase/glutamine amidotransferase protein
Synpcc7942_0190	0190(cbiD)	1	NC_007604	189273	190397	-	cbiD	cobalt-precorrin-6A synthase
Synpcc7942_0191	0191	1	NC_007604	190472	191620	+		Serine--glyoxylate transaminase
Synpcc7942_0192	0192(ycf60)	1	NC_007604	191710	192186	-	ycf60	conserved hypothetical protein YCF60
Synpcc7942_0193	0193	1	NC_007604	192247	192471	-		hypothetical protein
Synpcc7942_0194	0194(polA)	1	NC_007604	192655	195516	-	polA	DNA polymerase I
Synpcc7942_0195	0195	1	NC_007604	195630	196058	+		hypothetical protein
Synpcc7942_0196	0196	1	NC_007604	196094	197575	-		Beta-carotene 15,15'-dioxygenase
Synpcc7942_0197	0197	1	NC_007604	197572	198933	-		folate/biopterin transporter
Synpcc7942_0198	0198(ndbC)	1	NC_007604	198993	200429	-	ndbC	type 2 NADH dehydrogenase
Synpcc7942_0199	0199	1	NC_007604	200426	201352	-		hypothetical protein
Synpcc7942_0200	0200	1	NC_007604	201352	201888	-		hypothetical protein
Synpcc7942_0201	0201(ccoO)	1	NC_007604	201889	202641	-	ccoO	hypothetical protein
Synpcc7942_0202	0202(ccoN)	1	NC_007604	202638	204089	-	ccoN	Cbb3-type cytochrome oxidase subunit 1-like
Synpcc7942_0203	0203(ribD)	1	NC_007604	204483	205589	-	ribD	5-amino-6-(5-phosphoribosylamino)uracil reductase / diaminohydroxyphosphoribosylaminopyrimidine deaminase
Synpcc7942_0204	0204	1	NC_007604	205582	206046	-		hypothetical protein
Synpcc7942_0205	0205	1	NC_007604	206198	207214	+		nicotinamide-nucleotide adenylyltransferase
Synpcc7942_0206	0206	1	NC_007604	207362	208750	+		hypothetical protein
Synpcc7942_0207	0207	1	NC_007604	208813	208983	+		hypothetical protein
Synpcc7942_0208	0208	1	NC_007604	209056	211827	+		TPR repeat
Synpcc7942_0209	0209(maf)	1	NC_007604	211824	212450	-	maf	Maf-like protein
Synpcc7942_0210	0210	1	NC_007604	212496	212897	+		hypothetical protein
Synpcc7942_0211	0211(cobQ)	1	NC_007604	212909	214384	+	cobQ	cobyric acid synthase
Synpcc7942_0212	0212(aroC)	1	NC_007604	214471	215559	+	aroC	chorismate synthase
Synpcc7942_0213	0213	1	NC_007604	215643	216188	-		hypothetical protein
Synpcc7942_0214	0214	1	NC_007604	216509	217432	+		hypothetical protein
Synpcc7942_0215	0215	1	NC_007604	217424	217813	-		hypothetical protein
Synpcc7942_0216	0216	1	NC_007604	217948	218964	-		putative zinc-binding oxidoreductase
Synpcc7942_0217	0217	1	NC_007604	219113	219871	+		phosphatase-like
Synpcc7942_0218	0218	1	NC_007604	220024	220191	-		hypothetical protein
Synpcc7942_0219	0219	1	NC_007604	220316	220636	-		hypothetical protein
Synpcc7942_0220	0220(minD)	1	NC_007604	220639	221397	-	minD	probable cell division inhibitor MinD
Synpcc7942_0221	0221(glk)	1	NC_007604	221498	222535	+	glk	glucokinase
Synpcc7942_0222	0222	1	NC_007604	222532	223398	+		hypothetical protein
Synpcc7942_0223	0223	1	NC_007604	223395	223805	-		hypothetical protein
Synpcc7942_0224	0224(psbN)	1	NC_007604	223821	223961	-	psbN	photosystem II reaction center protein N
Synpcc7942_0225	0225(psbH)	1	NC_007604	224060	224263	+	psbH	photosystem II reaction center protein PsbH
Synpcc7942_0226	0226	1	NC_007604	224357	224632	+		Sec-independent protein translocase TatA
Synpcc7942_0227	0227(pth)	1	NC_007604	224629	225255	+	pth	peptidyl-tRNA hydrolase
Synpcc7942_0228	0228	1	NC_007604	225284	225544	+		hypothetical protein
Synpcc7942_0229	0229	1	NC_007604	225658	226221	+		hypothetical protein
Synpcc7942_0230	0230	1	NC_007604	226263	227309	-		hypothetical protein
Synpcc7942_0231	0231	1	NC_007604	227407	227931	-		putative acetyltransferase
Synpcc7942_0232	0232(aroA)	1	NC_007604	227939	229285	-	aroA	3-phosphoshikimate 1-carboxyvinyltransferase
Synpcc7942_0233	0233	1	NC_007604	229629	230054	-		hypothetical protein
Synpcc7942_0234	0234	1	NC_007604	230158	231150	-		hypothetical protein
Synpcc7942_0235	0235	1	NC_007604	231162	231677	+		cyclic nucleotide-binding domain (cNMP-BD) protein
Synpcc7942_0236	0236	1	NC_007604	232018	232557	+		cyclic nucleotide-binding domain (cNMP-BD) protein
Synpcc7942_0237	0237	1	NC_007604	232565	233143	-		hypothetical protein
Synpcc7942_0238	0238	1	NC_007604	233143	234324	-		hypothetical protein
Synpcc7942_0239	0239(petJ)	1	NC_007604	234331	234669	-	petJ	cytochrome C6 soluble cytochrome f
Synpcc7942_0240	0240(apcD)	1	NC_007604	234851	235342	-	apcD	hypothetical protein
Synpcc7942_0241	0241(rumA)	1	NC_007604	235487	236854	+	rumA	23S rRNA (uracil-5-)-methyltransferase RumA
Synpcc7942_0242	0242	1	NC_007604	237166	238275	-		K+-dependent Na+/Ca+ exchanger related-protein
Synpcc7942_0243	0243(hliC)	1	NC_007604	238379	238522	-	hliC	possible high light inducible polypeptide HliC
Synpcc7942_0244	0244(glgP)	1	NC_007604	238622	241156	-	glgP	Glycogen/starch/alpha-glucan phosphorylase
Synpcc7942_0245	0245(gap1)	1	NC_007604	241168	242229	-	gap1	glyceraldehyde-3-phosphate dehydrogenase
Synpcc7942_0246	0246	1	NC_007604	242421	243500	+		extracellular solute-binding protein, family 3
Synpcc7942_0247	0247(bgtB)	1	NC_007604	243507	244640	+	bgtB	ABC-type permease for basic amino acids and glutamine
Synpcc7942_0248	0248	1	NC_007604	244642	245832	+		Amino acid ABC transporter, permease protein, 3-TM region, His/Glu/Gln/Arg/opine
Synpcc7942_0249	0249(bgtA)	1	NC_007604	245851	246636	+	bgtA	ATPase
Synpcc7942_0250	0250	1	NC_007604	246639	247106	+		hypothetical protein
Synpcc7942_0251	0251	1	NC_007604	247110	247880	+		Exonuclease
Synpcc7942_0252	0252(cp12)	1	NC_007604	247909	248136	-	cp12	hypothetical protein
Synpcc7942_0253	0253	1	NC_007604	248171	248629	-		hypothetical protein
Synpcc7942_0254	0254(gyrA)	1	NC_007604	248859	251429	+	gyrA	DNA gyrase subunit A
Synpcc7942_0255	0255	1	NC_007604	251503	252783	-		ATPase
Synpcc7942_0256	0256(ama)	1	NC_007604	252873	254099	+	ama	Peptidase M20D, amidohydrolase
Synpcc7942_0257	0257	1	NC_007604	254096	254845	-		Protein of unknown function DUF92, transmembrane
Synpcc7942_0258	0258	1	NC_007604	254894	255334	+		hypothetical protein
Synpcc7942_0259	0259	1	NC_007604	255474	255806	+		hypothetical protein
Synpcc7942_0260	0260(clpC)	1	NC_007604	255961	258435	-	clpC	ATPase
Synpcc7942_0261	0261(rimI)	1	NC_007604	258579	259178	-	rimI	ribosomal-protein-alanine acetyltransferase
Synpcc7942_0262	0262(lysA)	1	NC_007604	259226	260620	+	lysA	diaminopimelate decarboxylase
Synpcc7942_0263	0263	1	NC_007604	260700	261620	+		Protein of unknown function DUF147
Synpcc7942_0264	0264(uppS)	1	NC_007604	261617	262372	+	uppS	Undecaprenyl pyrophosphate synthetase
Synpcc7942_0265	0265	1	NC_007604	262385	262660	-		hypothetical protein
Synpcc7942_0266	0266(dnaJ4)	1	NC_007604	262638	263195	-	dnaJ4	Heat shock protein DnaJ-like
Synpcc7942_0267	0267(gidB)	1	NC_007604	263757	264485	+	gidB	glucose-inhibited division protein B
Synpcc7942_0268	0268	1	NC_007604	264482	264964	-		hypothetical protein
Synpcc7942_0269	0269	1	NC_007604	264976	265857	-		hypothetical protein
Synpcc7942_0270	0270	1	NC_007604	265975	267168	+		TPR repeat
Synpcc7942_0271	0271(cobA)	1	NC_007604	267165	267896	+	cobA	uroporphyrinogen-III C-methyltransferase
Synpcc7942_0272	0272(hemD)	1	NC_007604	267889	268683	+	hemD	Uroporphyrinogen-III synthase
Synpcc7942_0273	0273(coaE)	1	NC_007604	268662	269291	+	coaE	Dephospho-CoA kinase
Synpcc7942_0274	0274	1	NC_007604	269329	269667	+		hypothetical protein
Synpcc7942_0275	0275	1	NC_007604	269657	269989	+		hypothetical protein
Synpcc7942_0276	0276(glcD)	1	NC_007604	270001	271473	-	glcD	glycolate oxidase subunit GlcD
Synpcc7942_0277	0277(ligA)	1	NC_007604	271493	273532	-	ligA	NAD-dependent DNA ligase LigA
Synpcc7942_0278	0278(hoxE)	1	NC_007604	273657	274154	+	hoxE	bidirectional hydrogenase complex protein HoxE
Synpcc7942_0279	0279(hoxF)	1	NC_007604	274154	275758	+	hoxF	NADH dehydrogenase (quinone)
Synpcc7942_0280	0280(cinA)	1	NC_007604	275768	277033	-	cinA	competence damage-inducible protein A
Synpcc7942_0281	0281	1	NC_007604	277043	278116	-		probable glycosyltransferase
Synpcc7942_0282	0282(glyA)	1	NC_007604	278139	279422	-	glyA	serine hydroxymethyltransferase
Synpcc7942_0283	0283	1	NC_007604	279619	280623	-		Dihydrouridine synthase TIM-barrel protein nifR3
Synpcc7942_0284	0284(ccmK3)	1	NC_007604	280701	281009	+	ccmK3	carbon dioxide concentrating mechanism protein CcmK
Synpcc7942_0285	0285(ccmK4)	1	NC_007604	281054	281395	+	ccmK4	carbon dioxide concentrating mechanism protein CcmK
Synpcc7942_0286	0286	1	NC_007604	281480	281842	+		hypothetical protein
Synpcc7942_0287	0287	1	NC_007604	281897	282592	+		hypothetical protein
Synpcc7942_0288	0288(glmU)	1	NC_007604	282604	283962	-	glmU	glucosamine-1-phosphate N-acetyltransferase / UDP-N-acetylglucosamine pyrophosphorylase
Synpcc7942_0289	0289(secA)	1	NC_007604	284148	286994	+	secA	preprotein translocase subunit SecA
Synpcc7942_0290	0290(pyrD)	1	NC_007604	287003	288139	+	pyrD	dihydroorotate dehydrogenase 2
Synpcc7942_0291	0291	1	NC_007604	288312	288530	+		hypothetical protein
Synpcc7942_0292	0292(dfp)	1	NC_007604	288534	289760	+	dfp	bifunctional phosphopantothenoylcysteine decarboxylase/phosphopantothenate synthase
Synpcc7942_0293	0293	1	NC_007604	289757	290095	-		hypothetical protein
Synpcc7942_0294	0294(psbO)	1	NC_007604	290394	291227	+	psbO	photosystem II manganese-stabilizing polypeptide
Synpcc7942_0295	0295(sat)	1	NC_007604	291417	292604	+	sat	sulfate adenylyltransferase
Synpcc7942_0296	0296	1	NC_007604	292750	294765	+		hypothetical protein
Synpcc7942_0297	0297(ftsH)	1	NC_007604	294872	296713	+	ftsH	FtsH peptidase homologue, chloroplast. Metallo peptidase. MEROPS family M41
Synpcc7942_0298	0298	1	NC_007604	296980	297627	-		hypothetical protein
Synpcc7942_0299	0299(mreC)	1	NC_007604	297624	298373	-	mreC	rod shape-determining protein MreC
Synpcc7942_0300	0300(mreB)	1	NC_007604	298398	299435	-	mreB	rod shape-determining protein MreB
Synpcc7942_0301	0301(ssb)	1	NC_007604	299628	299990	+	ssb	single-strand DNA-binding protein
Synpcc7942_0302	0302	1	NC_007604	300008	301447	-		Phospholipase D/Transphosphatidylase
Synpcc7942_0303	0303	1	NC_007604	301543	302697	+		response regulator receiver domain protein (CheY-like)
Synpcc7942_0304	0304	1	NC_007604	302833	303480	+		hypothetical protein
Synpcc7942_0305	0305	1	NC_007604	303815	304045	+		hypothetical protein
Synpcc7942_0306	0306(chlP)	1	NC_007604	304039	304347	-	chlP	hypothetical protein
Synpcc7942_0307	0307(napA)	1	NC_007604	304710	305936	-	napA	Na+/H+ antiporter
Synpcc7942_0308	0308(chpX)	1	NC_007604	305969	307108	-	chpX	CO2 hydration protein
Synpcc7942_0309	0309(ndhF4)	1	NC_007604	307139	309043	-	ndhF4	NAD(P)H-quinone oxidoreductase subunit F
Synpcc7942_0310	0310(ispE)	1	NC_007604	309473	310417	-	ispE	4-diphosphocytidyl-2-C-methyl-D-erythritol kinase
Synpcc7942_0311	0311(ksgA)	1	NC_007604	310414	311253	-	ksgA	dimethyladenosine transferase
Synpcc7942_0312	0312	1	NC_007604	311280	311708	-		hypothetical protein
Synpcc7942_0313	0313	1	NC_007604	311762	312274	+		hypothetical protein
Synpcc7942_0314	0314	1	NC_007604	312403	313032	-		succinate dehydrogenase subunit C
Synpcc7942_0315	0315(purB)	1	NC_007604	313079	314374	-	purB	adenylosuccinate lyase
Synpcc7942_0316	0316(digD)	1	NC_007604	314432	314623	-	digD	hypothetical protein
Synpcc7942_0317	0317	1	NC_007604	314897	315355	+		hypothetical protein
Synpcc7942_0318	0318	1	NC_007604	315642	316097	+		hypothetical protein
Synpcc7942_0319	0319	1	NC_007604	316162	316980	+		hemolysin A
Synpcc7942_0320	0320(galE)	1	NC_007604	317010	318008	+	galE	UDP-galactose 4-epimerase
Synpcc7942_0321	0321(glnB)	1	NC_007604	318147	318485	-	glnB	nitrogen regulatory protein P-II
Synpcc7942_0322	0322(ycf44)	1	NC_007604	318679	320049	-	ycf44	c-type cytochrome biogenesis protein
Synpcc7942_0323	0323(ccdA)	1	NC_007604	320046	320804	-	ccdA	Cytochrome c biogenesis protein-like
Synpcc7942_0324	0324(ftsW)	1	NC_007604	320824	322008	-	ftsW	cell division protein FtsW
Synpcc7942_0325	0325(apcC)	1	NC_007604	322093	322296	-	apcC	Lc 7.8 apoprotein (core components of the phycobilisomes)
Synpcc7942_0326	0326(apcB)	1	NC_007604	322388	322873	-	apcB	allophycocyanin, beta subunit
Synpcc7942_0327	0327(apcA)	1	NC_007604	322930	323415	-	apcA	allophycocyanin alpha chain
Synpcc7942_0328	0328(apcE)	1	NC_007604	323781	325898	-	apcE	phycobilisome core-membrane linker polypeptide
Synpcc7942_0329	0329	1	NC_007604	326113	327357	+		hypothetical protein
Synpcc7942_0330	0330(atp1)	1	NC_007604	327394	327900	+	atp1	hypothetical protein
Synpcc7942_0331	0331(atpI)	1	NC_007604	327926	328711	+	atpI	F0F1 ATP synthase subunit A
Synpcc7942_0332	0332(atpH)	1	NC_007604	328854	329099	+	atpH	F0F1 ATP synthase subunit C
Synpcc7942_0333	0333(atpG)	1	NC_007604	329244	329720	+	atpG	F0F1 ATP synthase subunit B'
Synpcc7942_0334	0334(atpF)	1	NC_007604	329764	330279	+	atpF	F0F1 ATP synthase subunit B
Synpcc7942_0335	0335(atpD)	1	NC_007604	330289	330831	+	atpD	F0F1 ATP synthase subunit delta
Synpcc7942_0336	0336(atpA)	1	NC_007604	330878	332395	+	atpA	F0F1 ATP synthase subunit alpha
Synpcc7942_0337	0337(atpC)	1	NC_007604	332458	333408	+	atpC	F0F1 ATP synthase subunit gamma
Synpcc7942_0338	0338(petF)	1	NC_007604	333517	333834	+	petF	Ferredoxin (2Fe-2S)
Synpcc7942_0339	0339	1	NC_007604	333995	335074	+		hypothetical protein
Synpcc7942_0340	0340	1	NC_007604	335071	335652	+		hypothetical protein
Synpcc7942_0341	0341	1	NC_007604	335633	336205	+		hypothetical protein
Synpcc7942_0342	0342	1	NC_007604	336363	336590	+		hypothetical protein
Synpcc7942_0343	0343(psb27)	1	NC_007604	336654	337055	+	psb27	photosystem II 11 kD protein
Synpcc7942_0344	0344	1	NC_007604	337408	338451	-		probable peptidase
Synpcc7942_0345	0345(birA)	1	NC_007604	338536	339306	-	birA	Biotin--acetyl-CoA-carboxylase ligase
Synpcc7942_0346	0346	1	NC_007604	339352	340131	+		Protein of unknown function DUF152
Synpcc7942_0347	0347	1	NC_007604	340288	340452	+		hypothetical protein
Synpcc7942_0348	0348(recA)	1	NC_007604	340698	341768	-	recA	recombinase A
Synpcc7942_0349	0349	1	NC_007604	341883	342443	-		hypothetical protein
Synpcc7942_0350	0350	1	NC_007604	342793	343671	+		ATPase
Synpcc7942_0351	0351(ycf22)	1	NC_007604	343699	344832	+	ycf22	putative ABC transport system substrate-binding protein
Synpcc7942_0352	0352	1	NC_007604	344823	345431	-		Methionine sulfoxide reductase B
Synpcc7942_0353	0353	1	NC_007604	345470	346432	+		Na+-dependent transporter-like
Synpcc7942_0354	0354(bgl)	1	NC_007604	346832	348460	-	bgl	Beta-glucosidase-related glycosidase-like
Synpcc7942_0355	0355(rbfA)	1	NC_007604	348457	348870	-	rbfA	ribosome-binding factor A
Synpcc7942_0356	0356(ycf33)	1	NC_007604	348922	349146	-	ycf33	conserved hypothetical protein YCF33
Synpcc7942_0357	0357(ictB)	1	NC_007604	349875	351278	-	ictB	Inorganic carbon transporter
Synpcc7942_0358	0358(dc13)	1	NC_007604	351309	351950	-	dc13	tRNA (guanine-N(7))-methyltransferase
Synpcc7942_0359	0359	1	NC_007604	352026	353207	+		hypothetical protein
Synpcc7942_0360	0360	1	NC_007604	353103	354299	-		hypothetical protein
Synpcc7942_0361	0361(cp12)	1	NC_007604	354532	354759	+	cp12	hypothetical protein
Synpcc7942_0362	0362	1	NC_007604	354884	355483	+		hypothetical protein
Synpcc7942_0363	0363	1	NC_007604	355509	355793	+		hypothetical protein
Synpcc7942_0364	0364	1	NC_007604	355865	356416	+		hypothetical protein
Synpcc7942_0365	0365	1	NC_007604	356676	357305	+		response regulator receiver domain protein (CheY-like)
Synpcc7942_0366	0366(ltnT)	1	NC_007604	357549	359732	+	ltnT	putative sulfate transporter
Synpcc7942_0367	0367	1	NC_007604	359767	360690	-		Na+-dependent transporter-like
Synpcc7942_0368	0368(xseA)	1	NC_007604	360711	362063	+	xseA	exodeoxyribonuclease VII large subunit
Synpcc7942_0369	0369(aoxB)	1	NC_007604	362147	363601	+	aoxB	putative flavin-containing monoamine oxidase
Synpcc7942_0370	0370(metY)	1	NC_007604	363763	365067	+	metY	O-acetylhomoserine/O-acetylserine sulfhydrylase
Synpcc7942_0371	0371(metA)	1	NC_007604	365116	366015	+	metA	homoserine O-succinyltransferase
Synpcc7942_0372	0372	1	NC_007604	366053	366853	+		hypothetical protein
Synpcc7942_0373	0373	1	NC_007604	366738	368024	-		hypothetical protein
Synpcc7942_0374	0374	1	NC_007604	368290	368574	-		hypothetical protein
Synpcc7942_0375	0375(ymxG)	1	NC_007604	368929	370344	-	ymxG	processing protease
Synpcc7942_0376	0376(pqqE)	1	NC_007604	370341	371867	-	pqqE	putative zinc protease protein
Synpcc7942_0377	0377(rpoD4)	1	NC_007604	371868	372206	-	rpoD4	hypothetical protein
Synpcc7942_0378	0378(ycf63)	1	NC_007604	372532	373326	+	ycf63	Protein of unknown function DUF140
Synpcc7942_0379	0379	1	NC_007604	373380	373763	+		hypothetical protein
Synpcc7942_0380	0380	1	NC_007604	373785	374828	+		hypothetical protein
Synpcc7942_0381	0381	1	NC_007604	375032	375346	-		hypothetical protein
Synpcc7942_0382	0382	1	NC_007604	375456	375722	-		hypothetical protein
Synpcc7942_0383	0383	1	NC_007604	375762	376448	-		hypothetical protein
Synpcc7942_0384	0384	1	NC_007604	376527	377237	-		hypothetical protein
Synpcc7942_0385	0385(chlP)	1	NC_007604	377321	378694	-	chlP	geranylgeranyl reductase
Synpcc7942_0386	0386	1	NC_007604	378981	380390	+		hypothetical protein
Synpcc7942_0387	0387	1	NC_007604	380395	380901	+		hypothetical protein
Synpcc7942_0388	0388(rfaG)	1	NC_007604	380870	381991	-	rfaG	probable glycosyltransferase
Synpcc7942_0389	0389	1	NC_007604	382081	382332	+		hypothetical protein
Synpcc7942_0390	0390(chrA)	1	NC_007604	382303	383454	-	chrA	Chromate transporter
Synpcc7942_0391	0391	1	NC_007604	383545	385125	-		hypothetical protein
Synpcc7942_0392	0392(mltA)	1	NC_007604	385350	386528	-	mltA	probable membrane-bound lytic transglycosylase A
Synpcc7942_0393	0393	1	NC_007604	386677	387357	+		hypothetical protein
Synpcc7942_0394	0394(cdsA)	1	NC_007604	387354	388220	-	cdsA	phosphatidate cytidylyltransferase
Synpcc7942_0395	0395	1	NC_007604	388494	389618	+		hypothetical protein
Synpcc7942_0396	0396(purH)	1	NC_007604	389953	391494	+	purH	bifunctional phosphoribosylaminoimidazolecarboxamide formyltransferase/IMP cyclohydrolase
Synpcc7942_0397	0397(lim17)	1	NC_007604	391532	392923	+	lim17	putative neutral invertase
Synpcc7942_0398	0398	1	NC_007604	392990	393448	+		hypothetical protein
Synpcc7942_0399	0399	1	NC_007604	393793	394545	-		hypothetical protein
Synpcc7942_0400	0400(trpG)	1	NC_007604	394579	395181	-	trpG	anthranilate synthase, component II
Synpcc7942_0401	0401(dgkA)	1	NC_007604	395246	395731	-	dgkA	diacylglycerol kinase
Synpcc7942_0402	0402	1	NC_007604	396872	397396	-		hypothetical protein
Synpcc7942_0403	0403	1	NC_007604	397398	397577	-		hypothetical protein
Synpcc7942_0404	0404(prfB)	1	NC_007604	397595	398509	-	prfB	peptide chain release factor 2
Synpcc7942_0405	0405(holA)	1	NC_007604	398870	399868	+	holA	DNA polymerase III subunit delta
Synpcc7942_0406	0406	1	NC_007604	399953	400354	+		hypothetical protein
Synpcc7942_0407	0407(psaK1)	1	NC_007604	400429	400671	-	psaK1	photosystem I reaction center subunit X
Synpcc7942_0408	0408(trpF)	1	NC_007604	400768	401421	+	trpF	N-(5'-phosphoribosyl)anthranilate isomerase
Synpcc7942_0409	0409	1	NC_007604	401464	401748	-		hypothetical protein
Synpcc7942_0410	0410	1	NC_007604	401750	402022	-		hypothetical protein
Synpcc7942_0411	0411(trpA)	1	NC_007604	402191	402991	-	trpA	tryptophan synthase subunit alpha
Synpcc7942_0412	0412	1	NC_007604	403022	403351	-		hypothetical protein
Synpcc7942_0413	0413(ndhL)	1	NC_007604	403352	403768	-	ndhL	hypothetical protein
Synpcc7942_0414	0414	1	NC_007604	404016	405188	+		hypothetical protein
Synpcc7942_0415	0415	1	NC_007604	405168	406145	-		hypothetical protein
Synpcc7942_0416	0416	1	NC_007604	406389	406772	+		hypothetical protein
Synpcc7942_0417	0417	1	NC_007604	406851	408359	+		ATPase
Synpcc7942_0418	0418	1	NC_007604	408494	408844	+		hypothetical protein
Synpcc7942_0419	0419(bioB)	1	NC_007604	408941	409903	-	bioB	biotin synthase
Synpcc7942_0420	0420	1	NC_007604	409951	411516	-		hypothetical protein
Synpcc7942_0421	0421	1	NC_007604	411548	411946	-		hypothetical protein
Synpcc7942_0422	0422	1	NC_007604	412147	413289	+		hypothetical protein
Synpcc7942_0423	0423	1	NC_007604	413396	413614	-		hypothetical protein
Synpcc7942_0424	0424(psbAI)	1	NC_007604	413873	414955	+	psbAI	photosystem q(b) protein
Synpcc7942_0425	0425	1	NC_007604	415064	415441	-		hypothetical protein
Synpcc7942_0426	0426(scpB)	1	NC_007604	415535	416086	-	scpB	condensin subunit ScpB
Synpcc7942_0427	0427	1	NC_007604	416103	416951	-		ATPase
Synpcc7942_0428	0428(leuA)	1	NC_007604	416982	418610	-	leuA	putative alpha-isopropylmalate/homocitrate synthase family transferase
Synpcc7942_0429	0429	1	NC_007604	418681	419220	-		hypothetical protein
Synpcc7942_0430	0430(dxs)	1	NC_007604	419382	421292	+	dxs	1-deoxy-D-xylulose-5-phosphate synthase
Synpcc7942_0431	0431	1	NC_007604	421289	422557	+		hypothetical protein
Synpcc7942_0432	0432	1	NC_007604	422547	423245	+		D-alanyl-D-alanine dipeptidase-like
Synpcc7942_0433	0433	1	NC_007604	423632	424840	+		hypothetical protein
Synpcc7942_0434	0434	1	NC_007604	425057	426064	+		hypothetical protein
Synpcc7942_0435	0435	1	NC_007604	426075	426830	+		hypothetical protein
Synpcc7942_0436	0436	1	NC_007604	426845	427150	+		hypothetical protein
Synpcc7942_0437	0437	1	NC_007604	427463	428029	+		putative glutathione peroxidase
Synpcc7942_0438	0438	1	NC_007604	427989	428495	+		hypothetical protein
Synpcc7942_0439	0439(chlM)	1	NC_007604	428611	429300	-	chlM	Mg-protoporphyrin IX methyl transferase
Synpcc7942_0440	0440(nagA)	1	NC_007604	429346	430473	-	nagA	N-acetylglucosamine 6-phosphate deacetylase
Synpcc7942_0441	0441(purE)	1	NC_007604	430523	431191	+	purE	phosphoribosylaminoimidazole carboxylase, catalytic subunit
Synpcc7942_0442	0442(amt1)	1	NC_007604	431458	432951	+	amt1	ammonium transporter
Synpcc7942_0443	0443	1	NC_007604	433076	434317	-		hypothetical protein
Synpcc7942_0444	0444	1	NC_007604	434357	435040	-		hypothetical protein
Synpcc7942_0445	0445(oppC)	1	NC_007604	435383	436438	-	oppC	ABC-type dipeptide/oligopeptide/nickel transport systems permease components-like
Synpcc7942_0446	0446(rpsN)	1	NC_007604	436519	436821	-	rpsN	30S ribosomal protein S14
Synpcc7942_0447	0447(nth)	1	NC_007604	436851	437537	-	nth	DNA-(apurinic or apyrimidinic site) lyase / endonuclease III
Synpcc7942_0448	0448	1	NC_007604	437534	438628	-		YUP8H12.25 {{Arabidopsis thaliana}}-type protein. Metallo peptidase. MEROPS family M50B
Synpcc7942_0449	0449(serS)	1	NC_007604	438675	440006	-	serS	seryl-tRNA synthetase
Synpcc7942_0450	0450(nifU)	1	NC_007604	440050	440295	-	nifU	putative NifU-like protein
Synpcc7942_0451	0451	1	NC_007604	440670	441299	+		esterase
Synpcc7942_0452	0452	1	NC_007604	441357	441836	-		hypothetical protein
Synpcc7942_0453	0453	1	NC_007604	442022	443236	+		GAF sensor signal transduction histidine kinase
Synpcc7942_0454	0454(cobS)	1	NC_007604	443217	443972	-	cobS	cobalamin synthase
Synpcc7942_0455	0455(tgt)	1	NC_007604	444001	445155	+	tgt	queuine tRNA-ribosyltransferase
Synpcc7942_0456	0456(psbK)	1	NC_007604	445209	445346	+	psbK	photosystem II reaction center protein PsbK precursor
Synpcc7942_0457	0457	1	NC_007604	445562	446179	+		hypothetical protein
Synpcc7942_0458	0458(fghA)	1	NC_007604	446215	447051	-	fghA	Carboxylesterase
Synpcc7942_0459	0459	1	NC_007604	447057	448166	-		glutathione-dependent formaldehyde dehydrogenase
Synpcc7942_0460	0460	1	NC_007604	448306	448779	-		putative acetyltransferase
Synpcc7942_0461	0461	1	NC_007604	448876	449313	-		hypothetical protein
Synpcc7942_0462	0462	1	NC_007604	449370	449957	-		hypothetical protein
Synpcc7942_0463	0463	1	NC_007604	449957	450448	-		protein tyrosine phosphatase
Synpcc7942_0464	0464	1	NC_007604	450539	450934	-		hypothetical protein
Synpcc7942_0465	0465	1	NC_007604	451023	451748	-		hypothetical protein
Synpcc7942_0466	0466	1	NC_007604	451838	454087	+		Cellulose synthase (UDP-forming)
Synpcc7942_0467	0467	1	NC_007604	454004	454837	-		Peptidase, metallopeptidase
Synpcc7942_0468	0468(secG)	1	NC_007604	454806	455045	-	secG	preprotein translocase subunit SecG
Synpcc7942_0469	0469(yibO)	1	NC_007604	455066	456664	-	yibO	phosphoglyceromutase
Synpcc7942_0470	0470	1	NC_007604	457211	457744	+		hypothetical protein
Synpcc7942_0471	0471(lacG)	1	NC_007604	457882	458712	+	lacG	ABC-type sugar transport system permease component-like
Synpcc7942_0472	0472	1	NC_007604	458795	459019	+		Exodeoxyribonuclease VII small subunit
Synpcc7942_0473	0473	1	NC_007604	459096	460202	+		NADH:flavin oxidoreductase Old Yellow Enzyme family-like
Synpcc7942_0474	0474	1	NC_007604	460296	460433	-		hypothetical protein
Synpcc7942_0475	0475(petN)	1	NC_007604	460449	460544	-	petN	cytochrome b6-f complex subunit VIII
Synpcc7942_0476	0476(clpS)	1	NC_007604	460552	460962	+	clpS	ATP-dependent Clp protease adaptor
Synpcc7942_0477	0477(ylmG)	1	NC_007604	460994	461293	-	ylmG	conserved hypothetical protein YCF19
Synpcc7942_0478	0478(lepB)	1	NC_007604	461324	461935	-	lepB	thylakoidal processing peptidase. Serine peptidase. MEROPS family S26A
Synpcc7942_0479	0479(lepA)	1	NC_007604	461935	463749	-	lepA	GTP-binding protein LepA
Synpcc7942_0480	0480	1	NC_007604	463901	465634	+		GAF sensor signal transduction histidine kinase
Synpcc7942_0481	0481	1	NC_007604	465713	466828	+		protease
Synpcc7942_0482	0482	1	NC_007604	467004	468773	-		Peptidoglycan glycosyltransferase
Synpcc7942_0483	0483	1	NC_007604	468776	469219	-		hypothetical protein
Synpcc7942_0484	0484	1	NC_007604	469432	470874	-		hypothetical protein
Synpcc7942_0485	0485(gpmB)	1	NC_007604	470975	472312	+	gpmB	phosphoglycerate mutase
Synpcc7942_0486	0486(pyrC)	1	NC_007604	472319	473554	+	pyrC	dihydroorotase
Synpcc7942_0487	0487(lepB)	1	NC_007604	473510	474172	-	lepB	thylakoidal processing peptidase. Serine peptidase. MEROPS family S26A
Synpcc7942_0488	0488	1	NC_007604	474316	475644	+		dihydroorotase
Synpcc7942_0489	0489(aldA)	1	NC_007604	475665	477044	-	aldA	aldehyde dehydrogenase
Synpcc7942_0490	0490	1	NC_007604	477395	479440	+		diguanylate cyclase with PAS/PAC sensor
Synpcc7942_0491	0491	1	NC_007604	479700	479837	+		hypothetical protein
Synpcc7942_0492	0492(ribF)	1	NC_007604	479877	480824	-	ribF	bifunctional riboflavin kinase/FMN adenylyltransferase
Synpcc7942_0493	0493	1	NC_007604	480967	482451	+		hypothetical protein
Synpcc7942_0494	0494	1	NC_007604	482631	482984	-		hypothetical protein
Synpcc7942_0495	0495	1	NC_007604	482981	483517	-		hypothetical protein
Synpcc7942_0496	0496	1	NC_007604	483634	484323	-		hypothetical protein
Synpcc7942_0497	0497	1	NC_007604	484328	484504	-		hypothetical protein
Synpcc7942_0498	0498	1	NC_007604	484585	487098	+		mannose-1-phosphate guanyltransferase
Synpcc7942_0499	0499	1	NC_007604	487375	488370	-		hydroxyneurosporene-O-methyltransferase
Synpcc7942_0500	0500	1	NC_007604	488470	488823	-		hypothetical protein
Synpcc7942_0501	0501	1	NC_007604	488833	489483	-		Nucleoside-diphosphate-sugar epimerase-like
Synpcc7942_0502	0502	1	NC_007604	489508	490074	-		hypothetical protein
Synpcc7942_0503	0503	1	NC_007604	490074	490382	-		hypothetical protein
Synpcc7942_0504	0504(hemA)	1	NC_007604	490382	491698	-	hemA	glutamyl-tRNA reductase
Synpcc7942_0505	0505(glpX)	1	NC_007604	491830	492867	-	glpX	fructose 1,6-bisphosphatase II
Synpcc7942_0506	0506(pyrH)	1	NC_007604	492988	493749	+	pyrH	uridylate kinase
Synpcc7942_0507	0507(frr)	1	NC_007604	493736	494284	+	frr	ribosome recycling factor
Synpcc7942_0508	0508	1	NC_007604	494291	495421	+		geranylgeranyl reductase
Synpcc7942_0509	0509	1	NC_007604	495460	495933	+		hypothetical protein
Synpcc7942_0510	0510(serB)	1	NC_007604	495930	496580	-	serB	2-hydroxy-3-keto-5-methylthiopentenyl-1- phosphate phosphatase
Synpcc7942_0511	0511(ccsA)	1	NC_007604	496602	497579	-	ccsA	ABC-type transport system involved in cytochrome c biogenesis permease component-like
Synpcc7942_0512	0512(ycf84)	1	NC_007604	497624	498808	-	ycf84	conserved hypothetical protein YCF84
Synpcc7942_0513	0513	1	NC_007604	498901	499653	-		ATPase
Synpcc7942_0514	0514	1	NC_007604	499683	500105	-		hypothetical protein
Synpcc7942_0515	0515	1	NC_007604	500143	500565	-		hypothetical protein
Synpcc7942_0516	0516(ctpB)	1	NC_007604	500562	501884	-	ctpB	C-terminal processing peptidase-2. Serine peptidase. MEROPS family S41A
Synpcc7942_0517	0517(recJ)	1	NC_007604	502006	504333	-	recJ	exonuclease RecJ
Synpcc7942_0518	0518	1	NC_007604	504393	505556	+		hypothetical protein
Synpcc7942_0519	0519	1	NC_007604	505620	506138	+		hypothetical protein
Synpcc7942_0520	0520	1	NC_007604	506188	506829	+		hypothetical protein
Synpcc7942_0521	0521	1	NC_007604	506835	507422	+		hypothetical protein
Synpcc7942_0522	0522	1	NC_007604	507941	508312	+		hypothetical protein
Synpcc7942_0523	0523	1	NC_007604	508314	508703	-		hypothetical protein
Synpcc7942_0524	0524	1	NC_007604	508795	509202	-		hypothetical protein
Synpcc7942_0525	0525(aroB)	1	NC_007604	509226	510332	-	aroB	3-dehydroquinate synthase
Synpcc7942_0526	0526(lacF)	1	NC_007604	510412	511293	+	lacF	ABC-type sugar transport systems permease components-like
Synpcc7942_0527	0527	1	NC_007604	511398	512234	-		hypothetical protein
Synpcc7942_0528	0528	1	NC_007604	512589	513578	-		Lipopolysaccharide biosynthesis proteins LPS
Synpcc7942_0529	0529(nagB)	1	NC_007604	513543	514331	+	nagB	6-phosphogluconolactonase
Synpcc7942_0530	0530	1	NC_007604	514335	515288	+		4Fe-4S cluster binding
Synpcc7942_0531	0531	1	NC_007604	515313	516176	+		TPR repeat
Synpcc7942_0532	0532	1	NC_007604	516414	516767	-		hypothetical protein
Synpcc7942_0533	0533	1	NC_007604	516764	517000	-		hypothetical protein
Synpcc7942_0534	0534(glmS)	1	NC_007604	517016	518941	-	glmS	D-fructose-6-phosphate amidotransferase
Synpcc7942_0535	0535(psaC)	1	NC_007604	519088	519333	-	psaC	photosystem I subunit VII
Synpcc7942_0536	0536(acpP)	1	NC_007604	519792	520034	+	acpP	acyl carrier protein
Synpcc7942_0537	0537(fabF)	1	NC_007604	520102	521355	+	fabF	3-oxoacyl-(acyl carrier protein) synthase II
Synpcc7942_0538	0538(tktA)	1	NC_007604	521502	523508	+	tktA	transketolase
Synpcc7942_0539	0539	1	NC_007604	523604	524353	+		hypothetical protein
Synpcc7942_0540	0540	1	NC_007604	524367	524828	+		hypothetical protein
Synpcc7942_0541	0541	1	NC_007604	524832	525062	+		hypothetical protein
Synpcc7942_0542	0542(lipA)	1	NC_007604	525360	526253	+	lipA	lipoyl synthase
Synpcc7942_0543	0543	1	NC_007604	526250	526813	-		hypothetical protein
Synpcc7942_0544	0544	1	NC_007604	526892	527161	+		YciI-like protein
Synpcc7942_0545	0545	1	NC_007604	527143	527835	+		hypothetical protein
Synpcc7942_0546	0546(nha4)	1	NC_007604	527876	530023	+	nha4	Na+/H+ antiporter
Synpcc7942_0547	0547	1	NC_007604	530057	530566	-		hypothetical protein
Synpcc7942_0548	0548	1	NC_007604	530623	531783	-		hypothetical protein
Synpcc7942_0549	0549	1	NC_007604	531884	532645	+		hypothetical protein
Synpcc7942_0550	0550	1	NC_007604	532654	533037	+		hypothetical protein
Synpcc7942_0551	0551	1	NC_007604	533570	533941	+		hypothetical protein
Synpcc7942_0552	0552(nfrC)	1	NC_007604	534067	535185	+	nfrC	UDP-N-acetylglucosamine 2-epimerase
Synpcc7942_0553	0553	1	NC_007604	535182	536534	-		Secretion protein HlyD
Synpcc7942_0554	0554(ychF)	1	NC_007604	536594	537685	+	ychF	translation-associated GTPase
Synpcc7942_0555	0555	1	NC_007604	537790	538509	+		zinc metalloprotease
Synpcc7942_0556	0556(srrB)	1	NC_007604	538506	539219	-	srrB	two component transcriptional regulator, winged helix family
Synpcc7942_0557	0557	1	NC_007604	539414	539605	+		hypothetical protein
Synpcc7942_0558	0558	1	NC_007604	539683	540297	+		hypothetical protein
Synpcc7942_0559	0559(hslO)	1	NC_007604	540349	541242	-	hslO	Hsp33-like chaperonin
Synpcc7942_0560	0560	1	NC_007604	541275	541979	-		ATPase
Synpcc7942_0561	0561	1	NC_007604	542054	543049	+		hypothetical protein
Synpcc7942_0562	0562	1	NC_007604	543141	543596	+		hypothetical protein
Synpcc7942_0563	0563(uvrB)	1	NC_007604	543654	545654	-	uvrB	excinuclease ABC subunit B
Synpcc7942_0564	0564	1	NC_007604	545774	546487	+		ATPase
Synpcc7942_0565	0565	1	NC_007604	546588	547250	+		FHA domain containing protein
Synpcc7942_0566	0566	1	NC_007604	547262	548017	+		HAD-superfamily hydrolase subfamily IIB
Synpcc7942_0567	0567	1	NC_007604	548019	549368	-		hypothetical protein
Synpcc7942_0568	0568(codA)	1	NC_007604	549371	550687	-	codA	cytosine deaminase
Synpcc7942_0569	0569(rpoD4)	1	NC_007604	550718	551653	-	rpoD4	DNA-directed RNA polymerase sigma subunit (sigma70/sigma32)-like
Synpcc7942_0570	0570(dnaE)	1	NC_007604	551878	553221	-	dnaE	DNA polymerase III subunit alpha
Synpcc7942_0571	0571	1	NC_007604	553324	554697	-		sugar (Glycoside-Pentoside-Hexuronide) transporter
Synpcc7942_0572	0572	1	NC_007604	554694	555134	-		hypothetical protein
Synpcc7942_0573	0573	1	NC_007604	555297	555533	-		hypothetical protein
Synpcc7942_0574	0574	1	NC_007604	555612	556442	+		hypothetical protein
Synpcc7942_0575	0575	1	NC_007604	556414	556977	-		hypothetical protein
Synpcc7942_0576	0576(thiG)	1	NC_007604	557200	558060	+	thiG	thiazole synthase
Synpcc7942_0577	0577	1	NC_007604	558144	558314	+		hypothetical protein
Synpcc7942_0578	0578(sqdB)	1	NC_007604	558408	559616	+	sqdB	UDP-sulfoquinovose synthase
Synpcc7942_0579	0579(sqdX)	1	NC_007604	559632	560765	+	sqdX	sulfolipid sulfoquinovosyldiacylglycerol biosynthesis protein
Synpcc7942_0580	0580(ftsI)	1	NC_007604	560720	562537	-	ftsI	Peptidoglycan glycosyltransferase
Synpcc7942_0581	0581	1	NC_007604	562634	562981	-		hypothetical protein
Synpcc7942_0582	0582	1	NC_007604	563020	564024	-		hypothetical protein
Synpcc7942_0583	0583(chlI)	1	NC_007604	564123	565217	+	chlI	protoporphyrin IX magnesium-chelatase
Synpcc7942_0584	0584(rpiA)	1	NC_007604	565354	566079	-	rpiA	ribose-5-phosphate isomerase A
Synpcc7942_0585	0585	1	NC_007604	566168	567388	-		PDZ/DHR/GLGF
Synpcc7942_0586	0586	1	NC_007604	567539	568279	-		hypothetical protein
Synpcc7942_0587	0587(valS)	1	NC_007604	573854	576583	+	valS	valyl-tRNA synthetase
Synpcc7942_0588	0588(purT)	1	NC_007604	576665	577840	-	purT	phosphoribosylglycinamide formyltransferase 2
Synpcc7942_0589	0589	1	NC_007604	577911	578573	+		Fe-S-cluster oxidoreductase-like
Synpcc7942_0590	0590	1	NC_007604	578620	578967	+		membrane protein-like
Synpcc7942_0591	0591	1	NC_007604	578972	579298	+		membrane protein-like
Synpcc7942_0592	0592(pfkA)	1	NC_007604	579312	580394	-	pfkA	6-phosphofructokinase
Synpcc7942_0593	0593	1	NC_007604	580422	581174	-		hypothetical protein
Synpcc7942_0594	0594	1	NC_007604	581205	582881	-		hypothetical protein
Synpcc7942_0595	0595	1	NC_007604	582850	583398	-		hypothetical protein
Synpcc7942_0596	0596	1	NC_007604	583496	584428	+		delta(24)-sterol C-methyltransferase
Synpcc7942_0597	0597(menB)	1	NC_007604	584425	585264	-	menB	naphthoate synthase
Synpcc7942_0598	0598	1	NC_007604	585701	587473	+		Peptidoglycan-binding LysM
Synpcc7942_0599	0599	1	NC_007604	587802	588404	-		putative transcriptional regulator, TetR family
Synpcc7942_0600	0600(prkE)	1	NC_007604	588528	590060	-	prkE	serine/threonine protein kinase
Synpcc7942_0601	0601	1	NC_007604	590130	590390	-		hypothetical protein
Synpcc7942_0602	0602	1	NC_007604	590846	591454	-		hypothetical protein
Synpcc7942_0603	0603(glgC)	1	NC_007604	591459	592751	-	glgC	glucose-1-phosphate adenylyltransferase
Synpcc7942_0604	0604(rpe)	1	NC_007604	592890	593633	+	rpe	ribulose-phosphate 3-epimerase
Synpcc7942_0605	0605	1	NC_007604	593711	594694	-		hypothetical protein
Synpcc7942_0606	0606(aat)	1	NC_007604	594687	595367	-	aat	leucyl/phenylalanyl-tRNA--protein transferase
Synpcc7942_0607	0607	1	NC_007604	595381	595707	+		hypothetical protein
Synpcc7942_0608	0608	1	NC_007604	595756	596298	+		hypothetical protein
Synpcc7942_0609	0609(ndhD4)	1	NC_007604	596382	597872	+	ndhD4	proton-translocating NADH-quinone oxidoreductase, chain M
Synpcc7942_0610	0610	1	NC_007604	597977	599776	+		hypothetical protein
Synpcc7942_0611	0611(mutS)	1	NC_007604	599815	602205	+	mutS	recombination and DNA strand exchange inhibitor protein
Synpcc7942_0612	0612(gltA)	1	NC_007604	602209	603369	-	gltA	methylcitrate synthase
Synpcc7942_0613	0613(sixA)	1	NC_007604	603504	603992	-	sixA	phosphohistidine phosphatase, SixA
Synpcc7942_0614	0614	1	NC_007604	603996	605675	-		hypothetical protein
Synpcc7942_0615	0615	1	NC_007604	605836	606180	+		Rhodanese-like
Synpcc7942_0616	0616(hrcA)	1	NC_007604	606238	607299	+	hrcA	heat-inducible transcription repressor
Synpcc7942_0617	0617	1	NC_007604	607311	607688	-		hypothetical protein
Synpcc7942_0618	0618(ahcY)	1	NC_007604	607820	609100	+	ahcY	S-adenosyl-L-homocysteine hydrolase
Synpcc7942_0619	0619	1	NC_007604	609153	609788	+		hypothetical protein
Synpcc7942_0620	0620	1	NC_007604	609866	610570	+		hypothetical protein
Synpcc7942_0621	0621	1	NC_007604	610715	611893	+		hypothetical protein
Synpcc7942_0622	0622	1	NC_007604	611915	613912	+		ATPase
Synpcc7942_0623	0623(trxB)	1	NC_007604	613972	615351	+	trxB	thioredoxin reductase
Synpcc7942_0624	0624(ldpA)	1	NC_007604	615361	616419	+	ldpA	light dependent period
Synpcc7942_0625	0625(ycf45)	1	NC_007604	616419	618185	+	ycf45	Single-stranded nucleic acid binding R3H
Synpcc7942_0626	0626(ilvD)	1	NC_007604	618362	620221	+	ilvD	dihydroxy-acid dehydratase
Synpcc7942_0627	0627	1	NC_007604	620462	621226	+		hypothetical protein
Synpcc7942_0628	0628	1	NC_007604	621277	622137	+		spermidine synthase
Synpcc7942_0629	0629	1	NC_007604	622134	622340	-		hypothetical protein
Synpcc7942_0630	0630	1	NC_007604	622432	623574	+		hypothetical protein
Synpcc7942_0631	0631(rplL)	1	NC_007604	623876	624262	-	rplL	50S ribosomal protein L7/L12
Synpcc7942_0632	0632(rplJ)	1	NC_007604	624322	624849	-	rplJ	50S ribosomal protein L10
Synpcc7942_0633	0633(rplA)	1	NC_007604	625078	625791	-	rplA	50S ribosomal protein L1
Synpcc7942_0634	0634(rplK)	1	NC_007604	625866	626291	-	rplK	50S ribosomal protein L11
Synpcc7942_0635	0635(nusG)	1	NC_007604	626299	626916	-	nusG	transcription antitermination protein NusG
Synpcc7942_0636	0636(secE)	1	NC_007604	626925	627170	-	secE	preprotein translocase subunit SecE
Synpcc7942_0637	0637(clpB)	1	NC_007604	627275	629962	-	clpB	ATPase
Synpcc7942_0638	0638(gloA)	1	NC_007604	630050	630463	-	gloA	Glyoxalase I
Synpcc7942_0639	0639(eno)	1	NC_007604	630677	631969	+	eno	phosphopyruvate hydratase
Synpcc7942_0640	0640	1	NC_007604	632225	633991	+		ATPase
Synpcc7942_0641	0641(sdhA)	1	NC_007604	634089	635996	-	sdhA	succinate dehydrogenase flavoprotein subunit
Synpcc7942_0642	0642(prxQ)	1	NC_007604	636125	636670	-	prxQ	bacterioferritin comigratory protein
Synpcc7942_0643	0643	1	NC_007604	636762	636965	+		hypothetical protein
Synpcc7942_0644	0644(cikA)	1	NC_007604	637075	639339	+	cikA	GAF sensor hybrid histidine kinase
Synpcc7942_0645	0645(hemL)	1	NC_007604	639397	640758	+	hemL	glutamate-1-semialdehyde aminotransferase
Synpcc7942_0646	0646	1	NC_007604	640765	640992	+		hypothetical protein
Synpcc7942_0647	0647	1	NC_007604	641196	641738	+		hypothetical protein
Synpcc7942_0648	0648	1	NC_007604	641843	642694	+		hypothetical protein
Synpcc7942_0649	0649(rpoD1)	1	NC_007604	642767	643966	-	rpoD1	RNA polymerase sigma factor RpoD
Synpcc7942_0650	0650(nat)	1	NC_007604	644174	644659	-	nat	hypothetical protein
Synpcc7942_0651	0651(priA)	1	NC_007604	644741	647161	+	priA	primosome assembly protein PriA
Synpcc7942_0652	0652	1	NC_007604	647124	648713	-		hypothetical protein
Synpcc7942_0653	0653(cdv1)	1	NC_007604	648710	649441	-	cdv1	Peptidyl-prolyl cis-trans isomerase (rotamase) - cyclophilin family-like
Synpcc7942_0654	0654(ycf4)	1	NC_007604	649443	650009	-	ycf4	photosystem I assembly protein Ycf4
Synpcc7942_0655	0655(psbDI)	1	NC_007604	650232	651290	+	psbDI	photosystem II D2 protein (photosystem q(a) protein)
Synpcc7942_0656	0656(psbC)	1	NC_007604	651274	652659	+	psbC	photosystem II 44 kDa subunit reaction center protein
Synpcc7942_0657	0657	1	NC_007604	653047	653388	-		hypothetical protein
Synpcc7942_0658	0658	1	NC_007604	653558	653770	-		hypothetical protein
Synpcc7942_0659	0659	1	NC_007604	653854	655275	-		Rad3-related DNA helicases-like
Synpcc7942_0660	0660(tyrA)	1	NC_007604	655282	656253	+	tyrA	arogenate dehydrogenase
Synpcc7942_0661	0661	1	NC_007604	656270	657874	+		hypothetical protein
Synpcc7942_0662	0662	1	NC_007604	657943	658857	+		hypothetical protein
Synpcc7942_0663	0663(cya2)	1	NC_007604	658977	660875	+	cya2	putative adenylate/guanylate cyclase
Synpcc7942_0664	0664	1	NC_007604	660875	662224	+		Cyclic nucleotide-binding
Synpcc7942_0665	0665	1	NC_007604	662232	662978	-		hypothetical protein
Synpcc7942_0666	0666	1	NC_007604	663141	663761	+		Heat shock protein DnaJ-like
Synpcc7942_0667	0667	1	NC_007604	663985	664296	+		hypothetical protein
Synpcc7942_0668	0668	1	NC_007604	664306	664446	-		hypothetical protein
Synpcc7942_0669	0669(mpg)	1	NC_007604	664540	665124	+	mpg	DNA-3-methyladenine glycosylase
Synpcc7942_0670	0670(pyrB)	1	NC_007604	665121	666137	+	pyrB	aspartate carbamoyltransferase catalytic subunit
Synpcc7942_0671	0671	1	NC_007604	666156	666653	+		hypothetical protein
Synpcc7942_0672	0672(rpoD3)	1	NC_007604	666887	667849	+	rpoD3	RNA polymerase sigma factor SigD
Synpcc7942_0673	0673(mutT)	1	NC_007604	667849	668931	+	mutT	A/G-specific DNA-adenine glycosylase
Synpcc7942_0674	0674(hemF)	1	NC_007604	669347	670300	+	hemF	coproporphyrinogen III oxidase
Synpcc7942_0675	0675	1	NC_007604	670297	670818	-		hypothetical protein
Synpcc7942_0676	0676	1	NC_007604	670914	672119	+		hypothetical protein
Synpcc7942_0677	0677(pex)	1	NC_007604	672082	672462	-	pex	transcriptional regulator, PadR family
Synpcc7942_0678	0678(rnd)	1	NC_007604	672767	673402	+	rnd	3'-5' exonuclease
Synpcc7942_0679	0679(rbp1)	1	NC_007604	673785	674108	+	rbp1	RNA-binding region RNP-1
Synpcc7942_0680	0680	1	NC_007604	674334	675149	+		C-5 sterol desaturase
Synpcc7942_0681	0681(ispD)	1	NC_007604	675164	675862	-	ispD	2-C-methyl-D-erythritol 4-phosphate cytidylyltransferase
Synpcc7942_0682	0682	1	NC_007604	675946	676905	+		hypothetical protein
Synpcc7942_0683	0683	1	NC_007604	676942	677967	+		potassium channel protein
Synpcc7942_0684	0684(fabG)	1	NC_007604	678025	678774	+	fabG	3-oxoacyl-[acyl-carrier-protein] reductase
Synpcc7942_0685	0685(groEL)	1	NC_007604	678881	680548	+	groEL	chaperonin GroEL
Synpcc7942_0686	0686	1	NC_007604	680978	682138	+		FO synthase subunit 2
Synpcc7942_0687	0687	1	NC_007604	682128	683747	+		hypothetical protein
Synpcc7942_0688	0688	1	NC_007604	683722	684060	+		transcriptional regulator, ArsR family
Synpcc7942_0689	0689	1	NC_007604	684051	684884	-		hypothetical protein
Synpcc7942_0690	0690(clpS)	1	NC_007604	684868	685155	-	clpS	ATP-dependent Clp protease adaptor protein ClpS
Synpcc7942_0691	0691	1	NC_007604	685290	685634	+		hypothetical protein
Synpcc7942_0692	0692	1	NC_007604	685631	686185	-		hypothetical protein
Synpcc7942_0693	0693	1	NC_007604	686247	687080	-		hypothetical protein
Synpcc7942_0694	0694(rps1)	1	NC_007604	687133	688056	-	rps1	30S ribosomal protein S1
Synpcc7942_0695	0695	1	NC_007604	688334	688840	-		hypothetical protein
Synpcc7942_0696	0696(psbT)	1	NC_007604	689050	689145	-	psbT	photosystem II reaction center protein T
Synpcc7942_0697	0697(psbB)	1	NC_007604	689222	690748	-	psbB	photosystem II core light harvesting protein
Synpcc7942_0698	0698	1	NC_007604	691085	691519	+		probable ferredoxin
Synpcc7942_0699	0699(psbM)	1	NC_007604	691619	691726	+	psbM	photosystem II reaction center protein PsbM
Synpcc7942_0700	0700	1	NC_007604	691824	692744	-		hypothetical protein
Synpcc7942_0701	0701	1	NC_007604	692799	693260	+		hypothetical protein
Synpcc7942_0702	0702	1	NC_007604	693257	694045	+		hypothetical protein
Synpcc7942_0703	0703(smf)	1	NC_007604	694072	695280	+	smf	DNA processing protein DprA, putative
Synpcc7942_0704	0704(act)	1	NC_007604	695313	695948	+	act	Chloramphenicol O-acetyltransferase
Synpcc7942_0705	0705	1	NC_007604	695935	696570	+		hypothetical protein
Synpcc7942_0706	0706(cobL)	1	NC_007604	696577	697191	-	cobL	precorrin-6B methylase
Synpcc7942_0707	0707(cad)	1	NC_007604	697172	698641	-	cad	arginine decarboxylase
Synpcc7942_0708	0708	1	NC_007604	698708	700459	+		hypothetical protein
Synpcc7942_0709	0709	1	NC_007604	700511	700840	+		hypothetical protein
Synpcc7942_0710	0710	1	NC_007604	700843	701538	-		hypothetical protein
Synpcc7942_0711	0711(carB)	1	NC_007604	701604	704897	+	carB	carbamoyl phosphate synthase large subunit
Synpcc7942_0712	0712	1	NC_007604	705073	706350	-		C-terminal processing peptidase-2. Serine peptidase. MEROPS family S41A
Synpcc7942_0713	0713(ispG)	1	NC_007604	706450	707673	-	ispG	4-hydroxy-3-methylbut-2-en-1-yl diphosphate synthase
Synpcc7942_0714	0714(amiA)	1	NC_007604	707744	709450	-	amiA	Cell wall hydrolase/autolysin
Synpcc7942_0715	0715(murZ)	1	NC_007604	709992	711179	+	murZ	UDP-N-acetylglucosamine 1-carboxyvinyltransferase
Synpcc7942_0716	0716	1	NC_007604	711446	712546	+		hypothetical protein
Synpcc7942_0717	0717(dcd)	1	NC_007604	713127	713651	-	dcd	dCTP deaminase
Synpcc7942_0718	0718	1	NC_007604	713678	714331	-		hypothetical protein
Synpcc7942_0719	0719	1	NC_007604	714328	714831	-		hypothetical protein
Synpcc7942_0720	0720	1	NC_007604	715051	715389	-		hypothetical protein
Synpcc7942_0721	0721	1	NC_007604	715592	715882	-		hypothetical protein
Synpcc7942_0722	0722	1	NC_007604	715943	717025	-		hypothetical protein
Synpcc7942_0723	0723	1	NC_007604	717322	717963	-		hypothetical protein
Synpcc7942_0724	0724	1	NC_007604	718004	718447	+		hypothetical protein
Synpcc7942_0725	0725	1	NC_007604	718666	720075	+		DEAD/DEAH box helicase-like
Synpcc7942_0726	0726	1	NC_007604	720068	720430	+		hypothetical protein
Synpcc7942_0727	0727	1	NC_007604	720423	722966	+		hypothetical protein
Synpcc7942_0728	0728	1	NC_007604	723236	723781	+		hypothetical protein
Synpcc7942_0729	0729	1	NC_007604	723806	724411	+		hypothetical protein
Synpcc7942_0730	0730	1	NC_007604	724626	725165	+		hypothetical protein
Synpcc7942_0731	0731	1	NC_007604	725474	727354	+		putative phage terminase large subunit
Synpcc7942_0732	0732	1	NC_007604	727482	727691	+		hypothetical protein
Synpcc7942_0733	0733	1	NC_007604	727691	729154	+		Phage portal protein, lambda
Synpcc7942_0734	0734	1	NC_007604	729177	731051	+		hypothetical protein
Synpcc7942_0735	0735	1	NC_007604	731099	731428	+		hypothetical protein
Synpcc7942_0736	0736	1	NC_007604	731434	731745	+		electron transfer protein
Synpcc7942_0737	0737	1	NC_007604	731738	732376	+		hypothetical protein
Synpcc7942_0738	0738	1	NC_007604	732710	733270	+		Phage baseplate assembly protein V
Synpcc7942_0739	0739	1	NC_007604	733536	733880	+		hypothetical protein
Synpcc7942_0740	0740	1	NC_007604	733877	734716	+		GPJ of phage P2-like
Synpcc7942_0741	0741	1	NC_007604	734713	735552	+		Phage tail protein I
Synpcc7942_0742	0742	1	NC_007604	735651	736136	+		hypothetical protein
Synpcc7942_0743	0743	1	NC_007604	736140	738155	+		hypothetical protein
Synpcc7942_0744	0744	1	NC_007604	738159	739610	+		hypothetical protein
Synpcc7942_0745	0745	1	NC_007604	739615	740778	+		hypothetical protein
Synpcc7942_0746	0746	1	NC_007604	740782	741288	+		hypothetical protein
Synpcc7942_0747	0747	1	NC_007604	741396	742820	+		hypothetical protein
Synpcc7942_0748	0748	1	NC_007604	742817	743320	+		Phage major tail tube protein
Synpcc7942_0749	0749	1	NC_007604	743324	743614	+		hypothetical protein
Synpcc7942_0750	0750	1	NC_007604	743738	746590	+		Phage tail tape measure protein TP901, core region
Synpcc7942_0751	0751	1	NC_007604	746590	747510	+		hypothetical protein
Synpcc7942_0752	0752	1	NC_007604	747510	747722	+		hypothetical protein
Synpcc7942_0753	0753	1	NC_007604	747719	749161	+		phage late control gene D protein GPD
Synpcc7942_0754	0754	1	NC_007604	749183	749431	-		hypothetical protein
Synpcc7942_0755	0755	1	NC_007604	749431	750009	+		hypothetical protein
Synpcc7942_0756	0756	1	NC_007604	750406	750870	+		chain A, D20c mutant of T4 lysozyme
Synpcc7942_0757	0757	1	NC_007604	751277	751957	+		hypothetical protein
Synpcc7942_0758	0758	1	NC_007604	751959	752381	+		hypothetical protein
Synpcc7942_0759	0759	1	NC_007604	752574	753953	+		hypothetical protein
Synpcc7942_0760	0760	1	NC_007604	753963	754553	+		hypothetical protein
Synpcc7942_0761	0761	1	NC_007604	754779	755507	-		hypothetical protein
Synpcc7942_0762	0762	1	NC_007604	756010	756561	-		hypothetical protein
Synpcc7942_0763	0763	1	NC_007604	756989	757318	-		transcriptional regulator, XRE family
Synpcc7942_0764	0764	1	NC_007604	757356	757595	-		transcriptional regulator, XRE family
Synpcc7942_0765	0765	1	NC_007604	757839	758327	+		hypothetical protein
Synpcc7942_0766	0766	1	NC_007604	758390	759037	+		DNA-damage-inducible protein
Synpcc7942_0767	0767	1	NC_007604	759413	759847	+		hypothetical protein
Synpcc7942_0768	0768	1	NC_007604	760522	761178	+		hypothetical protein
Synpcc7942_0769	0769	1	NC_007604	761226	762128	+		hypothetical protein
Synpcc7942_0770	0770	1	NC_007604	762159	763643	+		hypothetical protein
Synpcc7942_0771	0771	1	NC_007604	763640	764854	-		hypothetical protein
Synpcc7942_0772	0772	1	NC_007604	764984	765577	-		hypothetical protein
Synpcc7942_0773	0773(ycf52)	1	NC_007604	765592	766197	-	ycf52	conserved hypothetical protein YCF52
Synpcc7942_0774	0774	1	NC_007604	766216	767103	+		esterase
Synpcc7942_0775	0775	1	NC_007604	767242	767721	-		hypothetical protein
Synpcc7942_0776	0776(crtE)	1	NC_007604	767721	768626	-	crtE	farnesyl-diphosphate synthase
Synpcc7942_0777	0777(folD)	1	NC_007604	768669	769538	-	folD	Methenyltetrahydrofolate cyclohydrolase
Synpcc7942_0778	0778	1	NC_007604	769574	770038	+		hypothetical protein
Synpcc7942_0779	0779	1	NC_007604	770131	772593	+		metal dependent phosphohydrolase
Synpcc7942_0780	0780	1	NC_007604	772585	773958	-		serine/threonine protein kinase
Synpcc7942_0781	0781(ppsA)	1	NC_007604	774004	776520	-	ppsA	phosphoenolpyruvate synthase
Synpcc7942_0782	0782	1	NC_007604	776760	778556	-		ATPase
Synpcc7942_0783	0783(hisG)	1	NC_007604	778589	779245	-	hisG	ATP phosphoribosyltransferase catalytic subunit
Synpcc7942_0784	0784	1	NC_007604	779531	779848	+		hypothetical protein
Synpcc7942_0785	0785(ponA)	1	NC_007604	779781	781919	+	ponA	Penicillin-binding protein 1A
Synpcc7942_0786	0786	1	NC_007604	782076	782942	+		hypothetical protein
Synpcc7942_0787	0787(phoA)	1	NC_007604	783007	783885	+	phoA	putative purple acid phosphatase
Synpcc7942_0788	0788(gst1)	1	NC_007604	783954	784748	-	gst1	glutathione S-transferase
Synpcc7942_0789	0789	1	NC_007604	784844	785167	-		hypothetical protein
Synpcc7942_0790	0790(rbp3)	1	NC_007604	785282	785710	-	rbp3	RNA-binding region RNP-1
Synpcc7942_0791	0791(pcnB)	1	NC_007604	785973	787211	-	pcnB	polyA polymerase
Synpcc7942_0792	0792	1	NC_007604	787255	788490	-		putative multidrug efflux MFS transporter
Synpcc7942_0793	0793	1	NC_007604	788593	789261	-		hypothetical protein
Synpcc7942_0794	0794	1	NC_007604	789460	790233	-		membrane-associated 30 kD protein-like
Synpcc7942_0795	0795	1	NC_007604	790436	791047	-		hypothetical protein
Synpcc7942_0796	0796	1	NC_007604	791175	791720	+		hypothetical protein
Synpcc7942_0797	0797	1	NC_007604	792010	792270	+		hypothetical protein
Synpcc7942_0798	0798(ruvC)	1	NC_007604	792319	792804	-	ruvC	Holliday junction resolvase
Synpcc7942_0799	0799	1	NC_007604	792810	794390	-		Elongator protein 3
Synpcc7942_0800	0800(cpcT)	1	NC_007604	794455	795048	-	cpcT	hypothetical protein
Synpcc7942_0801	0801(sodB)	1	NC_007604	795123	795812	+	sodB	Superoxide dismutase
Synpcc7942_0802	0802	1	NC_007604	795917	796504	+		allophycocyanin alpha chain-like
Synpcc7942_0803	0803	1	NC_007604	796507	797289	-		hypothetical protein
Synpcc7942_0804	0804(pdxA)	1	NC_007604	797288	798349	+	pdxA	4-hydroxythreonine-4-phosphate dehydrogenase
Synpcc7942_0805	0805	1	NC_007604	798349	799095	+		hypothetical protein
Synpcc7942_0806	0806	1	NC_007604	799095	799826	+		hypothetical protein
Synpcc7942_0807	0807	1	NC_007604	799840	800679	+		hypothetical protein
Synpcc7942_0808	0808(sps)	1	NC_007604	800851	802980	-	sps	HAD-superfamily hydrolase subfamily IIB
Synpcc7942_0809	0809	1	NC_007604	803073	804815	+		hypothetical protein
Synpcc7942_0810	0810	1	NC_007604	804853	805086	+		hypothetical protein
Synpcc7942_0811	0811(nha1)	1	NC_007604	805186	806769	+	nha1	Na+/H+ antiporter
Synpcc7942_0812	0812	1	NC_007604	806893	807813	+		Heat shock protein DnaJ-like
Synpcc7942_0813	0813(hisS)	1	NC_007604	807839	809101	+	hisS	ATP phosphoribosyltransferase regulatory subunit
Synpcc7942_0814	0814	1	NC_007604	809134	809358	+		ferredoxin-like protein
Synpcc7942_0815	0815(livF)	1	NC_007604	809365	810096	+	livF	ATPase
Synpcc7942_0816	0816	1	NC_007604	810181	812226	-		diguanylate cyclase/phosphodiesterase
Synpcc7942_0817	0817	1	NC_007604	812331	812723	-		putative ferric uptake regulator, FUR family
Synpcc7942_0818	0818(purS)	1	NC_007604	812955	813224	+	purS	phosphoribosylformylglycinamidine synthase subunit PurS
Synpcc7942_0819	0819(purL)	1	NC_007604	813221	813886	+	purL	phosphoribosylformylglycinamidine synthase subunit I
Synpcc7942_0820	0820	1	NC_007604	813960	814394	+		hypothetical protein
Synpcc7942_0821	0821(ddpA)	1	NC_007604	814476	816077	+	ddpA	periplasmic oligopeptide-binding
Synpcc7942_0822	0822(appB)	1	NC_007604	816064	817089	+	appB	permease protein of oligopeptide ABC
Synpcc7942_0823	0823	1	NC_007604	817168	818214	+		hypothetical protein
Synpcc7942_0824	0824	1	NC_007604	818189	819895	+		hypothetical protein
Synpcc7942_0825	0825	1	NC_007604	819956	820654	-		hypothetical protein
Synpcc7942_0826	0826	1	NC_007604	820693	821628	+		hypothetical protein
Synpcc7942_0827	0827(cobW)	1	NC_007604	821757	822803	-	cobW	cobalamin synthesis protein cobW-like
Synpcc7942_0828	0828	1	NC_007604	822873	823241	-		hypothetical protein
Synpcc7942_0829	0829	1	NC_007604	823506	823838	+		Lipoproteins-like
Synpcc7942_0830	0830(asnC)	1	NC_007604	823942	825330	+	asnC	asparaginyl-tRNA synthetase
Synpcc7942_0831	0831	1	NC_007604	825403	826005	-		hypothetical protein
Synpcc7942_0833	0833	1	NC_007604	827112	828182	+		hypothetical protein
Synpcc7942_0834	0834	1	NC_007604	828582	829235	+		hypothetical protein
Synpcc7942_0835	0835(ruvB)	1	NC_007604	829661	830788	+	ruvB	Holliday junction DNA helicase B
Synpcc7942_0836	0836	1	NC_007604	831166	832182	-		hypothetical protein
Synpcc7942_0837	0837	1	NC_007604	832179	832811	-		hypothetical protein
Synpcc7942_0838	0838	1	NC_007604	832860	833957	-		Elongator protein 3/MiaB/NifB
Synpcc7942_0839	0839(merR)	1	NC_007604	833950	834954	-	merR	Nitrilase
Synpcc7942_0840	0840	1	NC_007604	834991	835473	-		hypothetical protein
Synpcc7942_0841	0841	1	NC_007604	835671	837011	+		putative flavoprotein involved in K+ transport
Synpcc7942_0842	0842(gor)	1	NC_007604	837065	838405	-	gor	glutathione reductase
Synpcc7942_0843	0843	1	NC_007604	838504	838935	-		hypothetical protein
Synpcc7942_0844	0844	1	NC_007604	839099	839809	-		Phosphoesterase PHP-like
Synpcc7942_0845	0845	1	NC_007604	839873	840079	+		hypothetical protein
Synpcc7942_0846	0846	1	NC_007604	840263	841081	-		hypothetical protein
Synpcc7942_0847	0847(pilT)	1	NC_007604	841120	842232	-	pilT	twitching motility protein
Synpcc7942_0848	0848(uvrA)	1	NC_007604	842336	845347	-	uvrA	excinuclease ABC subunit A
Synpcc7942_0849	0849	1	NC_007604	845822	846433	-		hypothetical protein
Synpcc7942_0850	0850	1	NC_007604	846479	846679	-		hypothetical protein
Synpcc7942_0851	0851(purM)	1	NC_007604	847233	848258	+	purM	phosphoribosylaminoimidazole synthetase
Synpcc7942_0853	0853(dapL1)	1	NC_007604	848870	850105	+	dapL1	L,L-diaminopimelate aminotransferase
Synpcc7942_0854	0854	1	NC_007604	850233	852629	+		hypothetical protein
Synpcc7942_0855	0855(pixG)	1	NC_007604	853629	854882	+	pixG	response regulator receiver domain protein (CheY-like)
Synpcc7942_0856	0856(pilH/rre7)	1	NC_007604	854933	855295	+	pilH/rre7	response regulator receiver domain protein (CheY-like)
Synpcc7942_0857	0857	1	NC_007604	855315	855821	+		CheW protein
Synpcc7942_0858	0858(pixJ1)	1	NC_007604	855893	860113	+	pixJ1	methyl-accepting chemotaxis sensory transducer with phytochrome sensor
Synpcc7942_0859	0859	1	NC_007604	860118	862976	+		CheA signal transduction histidine kinase
Synpcc7942_0860	0860	1	NC_007604	862987	863946	+		CheW protein
Synpcc7942_0861	0861	1	NC_007604	864180	865469	-		bifunctional sterol desaturase/short chain dehydrogenase
Synpcc7942_0862	0862	1	NC_007604	865596	865973	+		hypothetical protein
Synpcc7942_0863	0863	1	NC_007604	866027	867208	+		hypothetical protein
Synpcc7942_0864	0864	1	NC_007604	867395	867913	+		hypothetical protein
Synpcc7942_0865	0865	1	NC_007604	867986	868477	+		nucleotide-binding protein
Synpcc7942_0866	0866	1	NC_007604	868540	869121	+		hypothetical protein
Synpcc7942_0867	0867	1	NC_007604	869169	869504	+		hypothetical protein
Synpcc7942_0868	0868	1	NC_007604	869505	871253	+		hypothetical protein
Synpcc7942_0869	0869	1	NC_007604	871262	871852	+		hypothetical protein
Synpcc7942_0870	0870	1	NC_007604	871886	872113	-		hypothetical protein
Synpcc7942_0871	0871	1	NC_007604	872106	872330	-		hypothetical protein
Synpcc7942_0872	0872	1	NC_007604	872362	872940	+		hypothetical protein
Synpcc7942_0873	0873	1	NC_007604	873108	874196	-		hypothetical protein
Synpcc7942_0874	0874	1	NC_007604	874390	877449	-		DEAD/DEAH box helicase-like
Synpcc7942_0875	0875	1	NC_007604	877453	877887	-		hypothetical protein
Synpcc7942_0876	0876(alaS)	1	NC_007604	877976	880675	+	alaS	alanyl-tRNA synthetase
Synpcc7942_0877	0877(rps12)	1	NC_007604	880867	883485	+	rps12	Elongator protein 3/MiaB/NifB
Synpcc7942_0878	0878(rne)	1	NC_007604	883835	886261	+	rne	ribonuclease, Rne/Rng family
Synpcc7942_0879	0879(rhnB)	1	NC_007604	886245	886892	+	rhnB	RNase HII
Synpcc7942_0880	0880	1	NC_007604	886915	887472	-		hypothetical protein
Synpcc7942_0881	0881(pheA)	1	NC_007604	887552	888427	+	pheA	prephenate dehydratase
Synpcc7942_0882	0882(lon)	1	NC_007604	888440	889096	-	lon	Peptidase S16, lon-like
Synpcc7942_0883	0883(rpsJ)	1	NC_007604	889306	889623	-	rpsJ	30S ribosomal protein S10
Synpcc7942_0884	0884(Ef_Tu)	1	NC_007604	889697	890926	-	EF-Tu	elongation factor Tu
Synpcc7942_0885	0885(fus)	1	NC_007604	890953	893037	-	fus	elongation factor G
Synpcc7942_0886	0886(rps7)	1	NC_007604	893112	893582	-	rps7	30S ribosomal protein S7
Synpcc7942_0887	0887(rps12)	1	NC_007604	893750	894124	-	rps12	30S ribosomal protein S12
Synpcc7942_0888	0888	1	NC_007604	894280	894639	-		mannose-1-phosphate guanylyltransferase-like
Synpcc7942_0889	0889	1	NC_007604	894636	896453	-		hypothetical protein
Synpcc7942_0890	0890(glsF)	1	NC_007604	896748	901358	+	glsF	glutamate synthase (ferredoxin)
Synpcc7942_0891	0891	1	NC_007604	901736	902035	+		hypothetical protein
Synpcc7942_0892	0892(cofG)	1	NC_007604	902109	903119	-	cofG	FO synthase subunit 1
Synpcc7942_0893	0893(psbAIII)	1	NC_007604	903201	904283	+	psbAIII	photosystem q(b) protein
Synpcc7942_0894	0894(aroK)	1	NC_007604	904845	905417	-	aroK	shikimate kinase
Synpcc7942_0895	0895	1	NC_007604	905485	906657	-		hypothetical protein
Synpcc7942_0896	0896(minD)	1	NC_007604	906832	907638	+	minD	septum site-determining protein MinD
Synpcc7942_0897	0897(minE)	1	NC_007604	907653	907928	+	minE	cell division topological specificity factor MinE
Synpcc7942_0898	0898	1	NC_007604	907925	908317	+		ferredoxin like protein
Synpcc7942_0899	0899	1	NC_007604	908498	909295	-		hypothetical protein
Synpcc7942_0900	0900(gifA)	1	NC_007604	909440	909643	-	gifA	hypothetical protein
Synpcc7942_0901	0901	1	NC_007604	909780	910676	+		Haloalkane dehalogenase
Synpcc7942_0902	0902	1	NC_007604	910735	911694	-		hypothetical protein
Synpcc7942_0903	0903(acnB)	1	NC_007604	911756	914341	-	acnB	bifunctional aconitate hydratase 2/2-methylisocitrate dehydratase
Synpcc7942_0904	0904	1	NC_007604	914613	915158	+		hypothetical protein
Synpcc7942_0905	0905	1	NC_007604	915588	916130	+		hypothetical protein
Synpcc7942_0906	0906	1	NC_007604	916262	916747	+		hypothetical protein
Synpcc7942_0907	0907	1	NC_007604	916954	917166	+		hypothetical protein
Synpcc7942_0908	0908	1	NC_007604	917280	917987	+		hypothetical protein
Synpcc7942_0909	0909(ycf57)	1	NC_007604	918135	918491	+	ycf57	HesB/YadR/YfhF
Synpcc7942_0910	0910	1	NC_007604	918560	918988	+		hypothetical protein
Synpcc7942_0911	0911	1	NC_007604	918998	919249	+		hypothetical protein
Synpcc7942_0912	0912(dnaX)	1	NC_007604	919325	921283	+	dnaX	DNA polymerase III, tau subunit
Synpcc7942_0913	0913	1	NC_007604	921286	921780	-		N-acetyltransferase-like
Synpcc7942_0914	0914	1	NC_007604	921780	922391	-		tRNA-(MS(2)IO(6)A)-hydroxylase-like
Synpcc7942_0915	0915(aroQ)	1	NC_007604	922388	922837	-	aroQ	3-dehydroquinate dehydratase
Synpcc7942_0916	0916	1	NC_007604	922848	922976	-		hypothetical protein
Synpcc7942_0917	0917	1	NC_007604	923527	923793	-		hypothetical protein
Synpcc7942_0918	0918(aas)	1	NC_007604	924079	926028	+	aas	long-chain-fatty-acid CoA ligase
Synpcc7942_0919	0919	1	NC_007604	926077	926523	+		hypothetical protein
Synpcc7942_0920	0920(psaK1)	1	NC_007604	926720	926974	-	psaK1	photosystem I reaction center
Synpcc7942_0921	0921	1	NC_007604	927092	927394	-		hypothetical protein
Synpcc7942_0922	0922(gltX)	1	NC_007604	927391	928293	-	gltX	Glutamate--tRNA ligase
Synpcc7942_0923	0923(mtaP)	1	NC_007604	928293	929168	-	mtaP	5'-methylthioadenosine phosphorylase
Synpcc7942_0924	0924(nblS)	1	NC_007604	929220	931214	-	nblS	multi-sensor signal transduction histidine kinase
Synpcc7942_0925	0925(purD)	1	NC_007604	931278	932579	-	purD	phosphoribosylamine--glycine ligase
Synpcc7942_0926	0926	1	NC_007604	932734	933993	+		hypothetical protein
Synpcc7942_0927	0927(purC)	1	NC_007604	934021	934746	+	purC	phosphoribosylaminoimidazole-succinocarboxamide synthase
Synpcc7942_0928	0928	1	NC_007604	934864	937029	+		outer envelope membrane protein
Synpcc7942_0929	0929(lpxC)	1	NC_007604	937039	937893	+	lpxC	UDP-3-O-[3-hydroxymyristoyl] N-acetylglucosamine deacetylase
Synpcc7942_0930	0930(fabZ)	1	NC_007604	937912	938379	+	fabZ	(3R)-hydroxymyristoyl-(acyl carrier protein) dehydratase
Synpcc7942_0931	0931(lpxA)	1	NC_007604	938386	939192	+	lpxA	UDP-N-acetylglucosamine acyltransferase
Synpcc7942_0932	0932(lpxB)	1	NC_007604	939193	940392	+	lpxB	lipid-A-disaccharide synthase
Synpcc7942_0933	0933(narM)	1	NC_007604	940410	940925	-	narM	hypothetical protein
Synpcc7942_0934	0934	1	NC_007604	940995	942056	+		hypothetical protein
Synpcc7942_0935	0935	1	NC_007604	942068	942838	-		hypothetical protein
Synpcc7942_0936	0936	1	NC_007604	942843	943388	-		Rhodanese-like
Synpcc7942_0937	0937	1	NC_007604	943435	944127	-		hypothetical protein
Synpcc7942_0938	0938	1	NC_007604	944220	944540	+		transcriptional regulator, ArsR family
Synpcc7942_0939	0939(cysC)	1	NC_007604	944618	945244	+	cysC	adenylylsulfate kinase
Synpcc7942_0940	0940	1	NC_007604	945289	945639	-		transcriptional regulator, XRE family
Synpcc7942_0941	0941	1	NC_007604	946064	947773	-		ATPase
Synpcc7942_0942	0942(ftsH)	1	NC_007604	947957	949849	-	ftsH	FtsH peptidase homologue, chloroplast. Metallo peptidase. MEROPS family M41
Synpcc7942_0943	0943(argD)	1	NC_007604	950237	951505	+	argD	acetylornithine aminotransferase
Synpcc7942_0944	0944(folC)	1	NC_007604	951502	952740	+	folC	FolC bifunctional protein
Synpcc7942_0945	0945	1	NC_007604	952793	953767	-		hypothetical protein
Synpcc7942_0946	0946(aoxA)	1	NC_007604	954141	955628	+	aoxA	UDP-galactopyranose mutase
Synpcc7942_0947	0947(ggtA)	1	NC_007604	955647	956714	-	ggtA	ATPase
Synpcc7942_0948	0948	1	NC_007604	956719	957546	-		permease protein of sugar ABC transporter
Synpcc7942_0949	0949	1	NC_007604	957546	958424	-		permease protein of sugar ABC transporter
Synpcc7942_0950	0950	1	NC_007604	958421	959737	-		putative multiple sugar transport system substrate-binding protein
Synpcc7942_0951	0951(nadC)	1	NC_007604	959837	960685	+	nadC	nicotinate-nucleotide pyrophosphorylase
Synpcc7942_0952	0952	1	NC_007604	960829	961620	-		hypothetical protein
Synpcc7942_0953	0953	1	NC_007604	961744	962208	-		hypothetical protein
Synpcc7942_0954	0954	1	NC_007604	962266	963300	-		glycine cleavage T-protein-like
Synpcc7942_0955	0955	1	NC_007604	963272	963790	-		hypothetical protein
Synpcc7942_0956	0956	1	NC_007604	963926	965068	+		hypothetical protein
Synpcc7942_0957	0957(cobO)	1	NC_007604	965072	965719	+	cobO	cob(I)yrinic acid a,c-diamide adenosyltransferase
Synpcc7942_0958	0958(purN)	1	NC_007604	965726	966355	-	purN	phosphoribosylglycinamide formyltransferase
Synpcc7942_0959	0959(obgE)	1	NC_007604	966530	967561	-	obgE	GTPase ObgE
Synpcc7942_0960	0960	1	NC_007604	967595	968848	+		ATPase
Synpcc7942_0961	0961	1	NC_007604	968937	969950	+		cell envelope-related function transcriptional attenuator common domain
Synpcc7942_0962	0962(sun)	1	NC_007604	969968	971323	-	sun	sun protein
Synpcc7942_0963	0963	1	NC_007604	971259	971639	-		probable methyltransferase
Synpcc7942_0964	0964	1	NC_007604	971856	972374	+		hypothetical protein
Synpcc7942_0965	0965(amt1)	1	NC_007604	972388	973350	+	amt1	ammonium transporter protein Amt1-like
Synpcc7942_0966	0966	1	NC_007604	973359	973946	-		hypothetical protein
Synpcc7942_0967	0967(hemC)	1	NC_007604	974099	975061	+	hemC	porphobilinogen deaminase
Synpcc7942_0968	0968	1	NC_007604	975143	975358	+		hypothetical protein
Synpcc7942_0969	0969	1	NC_007604	975368	976195	-		Carboxymethylenebutenolidase
Synpcc7942_0970	0970(crtD)	1	NC_007604	976311	977882	+	crtD	phytoene dehydrogenase-like
Synpcc7942_0971	0971	1	NC_007604	977903	979261	-		hypothetical protein
Synpcc7942_0972	0972	1	NC_007604	979369	979761	+		YjgF-like protein
Synpcc7942_0973	0973(ugd)	1	NC_007604	979758	980930	-	ugd	UDP-glucose 6-dehydrogenase
Synpcc7942_0974	0974	1	NC_007604	980967	981137	-		UDP-glucose dehydrogenase
Synpcc7942_0975	0975(mraW)	1	NC_007604	981254	982144	-	mraW	S-adenosyl-methyltransferase MraW
Synpcc7942_0976	0976	1	NC_007604	982168	984897	+		CBS
Synpcc7942_0977	0977(prk)	1	NC_007604	985009	986010	-	prk	phosphoribulokinase
Synpcc7942_0978	0978(petH)	1	NC_007604	986415	987626	+	petH	ferredoxin-NADP oxidoreductase
Synpcc7942_0979	0979	1	NC_007604	988074	988577	-		hypothetical protein
Synpcc7942_0980	0980	1	NC_007604	988653	989276	-		hypothetical protein
Synpcc7942_0981	0981	1	NC_007604	989800	991494	-		hypothetical protein
Synpcc7942_0982	0982	1	NC_007604	991553	992167	+		hypothetical protein
Synpcc7942_0983	0983(deoC)	1	NC_007604	992187	992873	+	deoC	deoxyribose-phosphate aldolase
Synpcc7942_0984	0984(recO)	1	NC_007604	992870	993670	+	recO	DNA repair protein RecO
Synpcc7942_0985	0985	1	NC_007604	993654	995036	+		hypothetical protein
Synpcc7942_0986	0986	1	NC_007604	995080	996231	+		probable glycosyltransferase
Synpcc7942_0987	0987(fur)	1	NC_007604	996280	996723	-	fur	putative ferric uptake regulator, FUR family
Synpcc7942_0988	0988(ycf54)	1	NC_007604	996948	997274	-	ycf54	conserved hypothetical protein YCF54
Synpcc7942_0989	0989	1	NC_007604	997379	997822	-		hypothetical protein
Synpcc7942_0990	0990(cobU)	1	NC_007604	997912	998454	-	cobU	adenosylcobinamide kinase/adenosylcobinamide-phosphate guanylyltransferase
Synpcc7942_0991	0991(pxcA)	1	NC_007604	998464	999729	-	pxcA	proton extrusion protein PcxA
Synpcc7942_0992	0992	1	NC_007604	999802	1001799	+		hypothetical protein
Synpcc7942_0993	0993	1	NC_007604	1001766	1003145	-		hypothetical protein
Synpcc7942_0994	0994	1	NC_007604	1003177	1003746	-		hypothetical protein
Synpcc7942_0995	0995(ycf20)	1	NC_007604	1003809	1004204	+	ycf20	conserved hypothetical protein YCF20
Synpcc7942_0996	0996	1	NC_007604	1004254	1005240	+		glycerate kinase
Synpcc7942_0997	0997(rpmF)	1	NC_007604	1005256	1005432	-	rpmF	50S ribosomal protein L32
Synpcc7942_0998	0998(ftsH)	1	NC_007604	1005621	1007519	+	ftsH	FtsH peptidase homologue, chloroplast. Metallo peptidase. MEROPS family M41
Synpcc7942_0999	0999	1	NC_007604	1007581	1007880	-		hypothetical protein
Synpcc7942_1000	1000	1	NC_007604	1008139	1011369	-		hypothetical protein
Synpcc7942_1001	1001(lysC)	1	NC_007604	1011886	1013736	-	lysC	aspartate kinase
Synpcc7942_1002	1002(psaD)	1	NC_007604	1013888	1014316	+	psaD	photosystem I reaction center subunit II
Synpcc7942_1003	1003(trpE)	1	NC_007604	1014434	1015987	+	trpE	anthranilate synthase, component I
Synpcc7942_1004	1004	1	NC_007604	1015963	1016316	-		hypothetical protein
Synpcc7942_1005	1005	1	NC_007604	1016315	1016944	+		HAD-superfamily hydrolase subfamily IA, variant 3
Synpcc7942_1006	1006	1	NC_007604	1017044	1018123	+		TPR repeat
Synpcc7942_1007	1007(fumC)	1	NC_007604	1018904	1020295	-	fumC	fumarate hydratase
Synpcc7942_1008	1008(purU)	1	NC_007604	1020332	1021186	-	purU	formyltetrahydrofolate deformylase
Synpcc7942_1009	1009	1	NC_007604	1021351	1021950	-		transcriptional regulator, XRE family
Synpcc7942_1010	1010	1	NC_007604	1021969	1022700	-		ribosomal large subunit pseudouridine synthase B
Synpcc7942_1011	1011(sphS)	1	NC_007604	1022715	1023956	-	sphS	PAS/PAC sensor signal transduction histidine kinase
Synpcc7942_1012	1012(sphR)	1	NC_007604	1023969	1024742	-	sphR	two component transcriptional regulator, winged helix family
Synpcc7942_1013	1013	1	NC_007604	1025389	1025625	-		hypothetical protein
Synpcc7942_1014	1014	1	NC_007604	1025629	1028415	-		CheA signal transduction histidine kinase
Synpcc7942_1015	1015	1	NC_007604	1028418	1030937	-		methyl-accepting chemotaxis sensory transducer
Synpcc7942_1016	1016(cheW)	1	NC_007604	1030953	1031435	-	cheW	CheW protein
Synpcc7942_1017	1017	1	NC_007604	1031697	1032458	-		hypothetical protein
Synpcc7942_1018	1018	1	NC_007604	1032577	1033212	+		hypothetical protein
Synpcc7942_1019	1019(malQ)	1	NC_007604	1033300	1034799	+	malQ	4-alpha-glucanotransferase
Synpcc7942_1020	1020(menC)	1	NC_007604	1034796	1035746	+	menC	O-succinylbenzoate synthase
Synpcc7942_1021	1021(menE)	1	NC_007604	1035731	1037074	+	menE	O-succinylbenzoic acid--CoA ligase
Synpcc7942_1022	1022	1	NC_007604	1037049	1037837	-		hypothetical protein
Synpcc7942_1023	1023	1	NC_007604	1037841	1038086	-		hypothetical protein
Synpcc7942_1024	1024	1	NC_007604	1038106	1039098	-		hypothetical protein
Synpcc7942_1025	1025	1	NC_007604	1039168	1039638	+		TPR repeat
Synpcc7942_1026	1026	1	NC_007604	1039971	1041725	-		fibronectin binding protein-like
Synpcc7942_1027	1027	1	NC_007604	1041800	1042114	+		hypothetical protein
Synpcc7942_1028	1028	1	NC_007604	1042384	1043340	-		hypothetical protein
Synpcc7942_1029	1029(ilvE)	1	NC_007604	1043944	1044858	+	ilvE	branched-chain amino acid aminotransferase
Synpcc7942_1030	1030(hisC)	1	NC_007604	1044888	1046009	+	hisC	histidinol-phosphate aminotransferase
Synpcc7942_1031	1031	1	NC_007604	1046015	1046356	-		hypothetical protein
Synpcc7942_1032	1032	1	NC_007604	1046506	1047972	+		hypothetical protein
Synpcc7942_1033	1033	1	NC_007604	1047992	1048948	+		hypothetical protein
Synpcc7942_1034	1034	1	NC_007604	1048952	1049815	+		Transglutaminase-like
Synpcc7942_1035	1035	1	NC_007604	1049766	1050560	-		putative proteasome-type protease
Synpcc7942_1036	1036	1	NC_007604	1050754	1051257	+		hypothetical protein
Synpcc7942_1037	1037(speA)	1	NC_007604	1051311	1053254	+	speA	arginine decarboxylase
Synpcc7942_1038	1038	1	NC_007604	1053264	1053851	+		photosystem II oxygen-evolving complex 23K protein
Synpcc7942_1039	1039	1	NC_007604	1053877	1054353	-		hypothetical protein
Synpcc7942_1040	1040	1	NC_007604	1054722	1055279	+		hypothetical protein
Synpcc7942_1041	1041	1	NC_007604	1055349	1055621	-		hypothetical protein
Synpcc7942_1042	1042	1	NC_007604	1055645	1055980	+		hypothetical protein
Synpcc7942_1043	1043(vte5)	1	NC_007604	1055969	1056622	-	vte5	hypothetical protein
Synpcc7942_1044	1044(thyX)	1	NC_007604	1056740	1057462	-	thyX	Thymidylate synthase complementing protein ThyX
Synpcc7942_1045	1045	1	NC_007604	1057543	1059114	-		amidase enhancer-like
Synpcc7942_1046	1046	1	NC_007604	1059261	1059689	+		hypothetical protein
Synpcc7942_1047	1047(cpcB1)	1	NC_007604	1060318	1060839	+	cpcB1	phycocyanin, beta subunit
Synpcc7942_1048	1048(cpcA1)	1	NC_007604	1060891	1061382	+	cpcA1	phycocyanin, alpha subunit
Synpcc7942_1049	1049(cpcH)	1	NC_007604	1061488	1062309	+	cpcH	phycobilisome rod linker polypeptide
Synpcc7942_1050	1050(cpcI)	1	NC_007604	1062357	1063226	+	cpcI	phycobilisome rod linker polypeptide
Synpcc7942_1051	1051(cpcD)	1	NC_007604	1063318	1063563	+	cpcD	phycocyanin linker protein 9K
Synpcc7942_1052	1052(cpcB2)	1	NC_007604	1064073	1064594	+	cpcB2	phycocyanin, beta subunit
Synpcc7942_1053	1053(cpcA2)	1	NC_007604	1064646	1065137	+	cpcA2	phycocyanin, alpha subunit
Synpcc7942_1054	1054(cpcE)	1	NC_007604	1065228	1066049	+	cpcE	PBS lyase HEAT-like repeat
Synpcc7942_1055	1055(cpcF)	1	NC_007604	1066056	1066679	+	cpcF	phycocyanin alpha-subunit phycocyanobilin lyase
Synpcc7942_1056	1056	1	NC_007604	1066706	1067488	+		transcriptional regulator, XRE family
Synpcc7942_1057	1057(thiE)	1	NC_007604	1067527	1068558	+	thiE	thiamine-phosphate pyrophosphorylase
Synpcc7942_1058	1058(ycf40)	1	NC_007604	1068576	1068788	+	ycf40	hypothetical protein
Synpcc7942_1059	1059	1	NC_007604	1068901	1069833	+		hypothetical protein
Synpcc7942_1060	1060	1	NC_007604	1070025	1072052	+		type I restriction-modification
Synpcc7942_1061	1061	1	NC_007604	1072278	1073213	+		hypothetical protein
Synpcc7942_1062	1062	1	NC_007604	1073253	1073480	+		hypothetical protein
Synpcc7942_1063	1063	1	NC_007604	1073494	1073742	+		hypothetical protein
Synpcc7942_1064	1064	1	NC_007604	1074007	1075368	+		type I restriction-modification
Synpcc7942_1065	1065	1	NC_007604	1075365	1078484	+		DEAD/DEAH box helicase-like
Synpcc7942_1066	1066	1	NC_007604	1078489	1078737	+		hypothetical protein
Synpcc7942_1067	1067	1	NC_007604	1078734	1079282	+		hypothetical protein
Synpcc7942_1068	1068(pdhC)	1	NC_007604	1079478	1080773	+	pdhC	branched-chain alpha-keto acid dehydrogenase subunit E2
Synpcc7942_1069	1069	1	NC_007604	1080999	1081727	-		hypothetical protein
Synpcc7942_1070	1070	1	NC_007604	1081730	1082851	-		oxidoreductase aldo/keto reductase
Synpcc7942_1071	1071	1	NC_007604	1083147	1083713	-		hypothetical protein
Synpcc7942_1072	1072(cobO)	1	NC_007604	1083771	1084322	-	cobO	cob(I)yrinic acid a,c-diamide adenosyltransferase
Synpcc7942_1073	1073(rph)	1	NC_007604	1084451	1085167	+	rph	ribonuclease PH
Synpcc7942_1074	1074	1	NC_007604	1085257	1085562	-		hypothetical protein
Synpcc7942_1075	1075	1	NC_007604	1085645	1086433	-		hypothetical protein
Synpcc7942_1076	1076	1	NC_007604	1086581	1086997	-		osmotic signal transduction related protein
Synpcc7942_1077	1077	1	NC_007604	1087327	1087638	+		hypothetical protein
Synpcc7942_1078	1078	1	NC_007604	1087780	1088688	+		hypothetical protein
Synpcc7942_1079	1079(recG)	1	NC_007604	1088698	1091151	+	recG	ATP-dependent DNA helicase RecG
Synpcc7942_1080	1080	1	NC_007604	1091781	1093124	+		K+ transporter Trk
Synpcc7942_1081	1081	1	NC_007604	1093131	1093832	+		hypothetical protein
Synpcc7942_1082	1082(pacL)	1	NC_007604	1094751	1097516	+	pacL	ATPase, E1-E2 type
Synpcc7942_1083	1083	1	NC_007604	1097799	1099175	+		probable glycosyltransferase
Synpcc7942_1084	1084	1	NC_007604	1099185	1099628	-		hypothetical protein
Synpcc7942_1085	1085(glgB)	1	NC_007604	1099720	1102044	+	glgB	glycogen branching enzyme
Synpcc7942_1086	1086(hemE)	1	NC_007604	1102104	1103168	+	hemE	uroporphyrinogen decarboxylase
Synpcc7942_1087	1087	1	NC_007604	1103190	1104164	+		hypothetical protein
Synpcc7942_1088	1088(petE)	1	NC_007604	1104193	1104570	+	petE	plastocyanin
Synpcc7942_1089	1089(clpB)	1	NC_007604	1104710	1107361	+	clpB	ATPase
Synpcc7942_1090	1090	1	NC_007604	1107477	1108274	-		hypothetical protein
Synpcc7942_1091	1091	1	NC_007604	1108372	1109535	+		hypothetical protein
Synpcc7942_1092	1092	1	NC_007604	1110004	1110663	-		hypothetical protein
Synpcc7942_1093	1093(anmK)	1	NC_007604	1110644	1111780	-	anmK	anhydro-N-acetylmuramic acid kinase
Synpcc7942_1094	1094	1	NC_007604	1111918	1112535	-		putative transcriptional activator, TenA family
Synpcc7942_1095	1095	1	NC_007604	1112853	1113278	+		hypothetical protein
Synpcc7942_1096	1096(thiC)	1	NC_007604	1113354	1114724	-	thiC	thiamine biosynthesis protein ThiC
Synpcc7942_1097	1097	1	NC_007604	1114822	1114947	+		hypothetical protein
Synpcc7942_1098	1098	1	NC_007604	1115020	1116258	-		hypothetical protein
Synpcc7942_1099	1099(ubiE)	1	NC_007604	1116261	1116962	-	ubiE	ubiquinone/menaquinone biosynthesis methyltransferase
Synpcc7942_1100	1100(dnaA)	1	NC_007604	1117103	1118551	-	dnaA	chromosomal replication initiation protein
Synpcc7942_1101	1101	1	NC_007604	1118661	1119818	+		PDZ/DHR/GLGF
Synpcc7942_1102	1102	1	NC_007604	1119830	1120258	+		hypothetical protein
Synpcc7942_1103	1103	1	NC_007604	1120323	1121054	-		glucosamine-6-phosphate isomerase 2
Synpcc7942_1104	1104(ftsW)	1	NC_007604	1121152	1122417	-	ftsW	cell division protein FtsW
Synpcc7942_1105	1105(mrp)	1	NC_007604	1122449	1123534	-	mrp	MRP protein-like
Synpcc7942_1106	1106	1	NC_007604	1123678	1124148	-		hypothetical protein
Synpcc7942_1107	1107	1	NC_007604	1124289	1125089	-		TPR repeat
Synpcc7942_1108	1108(Hbs or HU-like)	1	NC_007604	1125373	1125648	+	Hbs or HU-like	bacterial nucleoid protein Hbs
Synpcc7942_1109	1109(hisC)	1	NC_007604	1125667	1126740	+	hisC	threonine phosphate decarboxylase
Synpcc7942_1110	1110	1	NC_007604	1126901	1127527	+		response regulator receiver domain protein (CheY-like)
Synpcc7942_1111	1111	1	NC_007604	1127864	1129447	-		serine/threonine protein kinase
Synpcc7942_1112	1112	1	NC_007604	1129444	1130385	-		ribosomal large subunit pseudouridine synthase D
Synpcc7942_1113	1113	1	NC_007604	1130382	1131473	-		hypothetical protein
Synpcc7942_1114	1114(rbgA)	1	NC_007604	1131480	1132343	-	rbgA	ribosomal biogenesis GTPase
Synpcc7942_1115	1115	1	NC_007604	1132340	1132720	-		hypothetical protein
Synpcc7942_1116	1116(pgk)	1	NC_007604	1132968	1134176	+	pgk	phosphoglycerate kinase
Synpcc7942_1117	1117	1	NC_007604	1134381	1135043	+		hypothetical protein
Synpcc7942_1118	1118	1	NC_007604	1135064	1136614	-		mercuric reductase
Synpcc7942_1119	1119	1	NC_007604	1136617	1137294	-		hypothetical protein
Synpcc7942_1120	1120	1	NC_007604	1137860	1138015	-		hypothetical protein
Synpcc7942_1121	1121	1	NC_007604	1138464	1140623	-		serine/threonine protein kinase
Synpcc7942_1122	1122(rpmG)	1	NC_007604	1140801	1140995	+	rpmG	50S ribosomal protein L33
Synpcc7942_1123	1123(rpsR)	1	NC_007604	1141051	1141266	+	rpsR	30S ribosomal protein S18
Synpcc7942_1124	1124(rnb)	1	NC_007604	1141288	1143300	+	rnb	Exoribonuclease II
Synpcc7942_1125	1125	1	NC_007604	1143397	1144332	+		putative CheA signal transduction histidine kinase, no good domain identification
Synpcc7942_1126	1126	1	NC_007604	1144390	1145223	-		ABC transporter permease protein
Synpcc7942_1127	1127(tldD)	1	NC_007604	1145373	1146842	+	tldD	microcin-processing peptidase 2. Unknown type peptidase. MEROPS family U62
Synpcc7942_1128	1128	1	NC_007604	1147349	1148437	+		hypothetical protein
Synpcc7942_1129	1129	1	NC_007604	1148540	1149388	+		hypothetical protein
Synpcc7942_1130	1130	1	NC_007604	1149445	1151259	+		protein serine/threonine phosphatase
Synpcc7942_1131	1131(ftrV)	1	NC_007604	1151398	1151619	+	ftrV	ferredoxin-thioredoxin reductase variable subunit
Synpcc7942_1132	1132	1	NC_007604	1151670	1153373	-		hypothetical protein
Synpcc7942_1133	1133	1	NC_007604	1153415	1155559	-		bacteriocin-processing peptidase. Cysteine peptidase. MEROPS family C39
Synpcc7942_1134	1134	1	NC_007604	1155654	1155962	-		hypothetical protein
Synpcc7942_1135	1135	1	NC_007604	1157413	1157931	-		cation transporter
Synpcc7942_1136	1136(pepN)	1	NC_007604	1158027	1160624	+	pepN	PBS lyase HEAT-like repeat
Synpcc7942_1137	1137(ycf23)	1	NC_007604	1160762	1161508	-	ycf23	conserved hypothetical protein YCF23
Synpcc7942_1138	1138(ycf62)	1	NC_007604	1161580	1162590	+	ycf62	conserved hypothetical protein YCF62
Synpcc7942_1139	1139	1	NC_007604	1162565	1164235	-		hypothetical protein
Synpcc7942_1140	1140	1	NC_007604	1164350	1166107	-		hypothetical protein
Synpcc7942_1141	1141	1	NC_007604	1166126	1166812	-		hypothetical protein
Synpcc7942_1142	1142(metS)	1	NC_007604	1166949	1168526	+	metS	methionyl-tRNA synthetase
Synpcc7942_1143	1143(lalA)	1	NC_007604	1168605	1169201	+	lalA	hypothetical protein
Synpcc7942_1144	1144	1	NC_007604	1169424	1170455	+		hypothetical protein
Synpcc7942_1145	1145	1	NC_007604	1170843	1171169	-		Glutaredoxin-related protein
Synpcc7942_1146	1146	1	NC_007604	1171215	1171481	-		hypothetical protein
Synpcc7942_1147	1147	1	NC_007604	1171571	1172278	-		hypothetical protein
Synpcc7942_1148	1148	1	NC_007604	1172695	1173912	+		metal dependent phosphohydrolase
Synpcc7942_1149	1149(rfbB)	1	NC_007604	1173913	1174890	-	rfbB	dTDP-glucose 46-dehydratase
Synpcc7942_1150	1150	1	NC_007604	1175078	1175734	-		hypothetical protein
Synpcc7942_1151	1151(panC)	1	NC_007604	1175883	1177466	-	panC	cytidylate kinase pantoate--beta-alanine ligase Cytidyltransferase-related
Synpcc7942_1152	1152	1	NC_007604	1177670	1178677	-		rare lipoprotein A
Synpcc7942_1153	1153(digE)	1	NC_007604	1179295	1181139	-	digE	hypothetical protein
Synpcc7942_1154	1154	1	NC_007604	1181136	1182443	-		hypothetical protein
Synpcc7942_1155	1155	1	NC_007604	1182479	1183195	+		hypothetical protein
Synpcc7942_1156	1156	1	NC_007604	1183497	1186094	+		hypothetical protein
Synpcc7942_1157	1157	1	NC_007604	1186081	1189266	+		hypothetical protein
Synpcc7942_1158	1158	1	NC_007604	1189305	1192448	-		diguanylate cyclase/phosphodiesterase with PAS/PAC and GAF sensor(s)
Synpcc7942_1159	1159	1	NC_007604	1192792	1193292	-		transcriptional regulator, MarR family
Synpcc7942_1160	1160	1	NC_007604	1193397	1194299	+		hypothetical protein
Synpcc7942_1161	1161	1	NC_007604	1194348	1194842	+		hypothetical protein
Synpcc7942_1162	1162	1	NC_007604	1194846	1195301	+		hypothetical protein
Synpcc7942_1163	1163	1	NC_007604	1195317	1196492	+		hypothetical protein
Synpcc7942_1164	1164	1	NC_007604	1197417	1198841	+		hypothetical protein
Synpcc7942_1165	1165	1	NC_007604	1198844	1199239	-		hypothetical protein
Synpcc7942_1166	1166	1	NC_007604	1199437	1200762	+		hypothetical protein
Synpcc7942_1167	1167	1	NC_007604	1200773	1201330	-		hypothetical protein
Synpcc7942_1168	1168(cpmA)	1	NC_007604	1201327	1202109	-	cpmA	circadian phase modifier CpmA
Synpcc7942_1169	1169	1	NC_007604	1202102	1203865	-		oligopeptide-binding protein of oligopeptide ABC transporter
Synpcc7942_1170	1170(ispF)	1	NC_007604	1203837	1204319	-	ispF	2-C-methyl-D-erythritol 2,4-cyclodiphosphate synthase
Synpcc7942_1171	1171	1	NC_007604	1204598	1206109	-		hypothetical protein
Synpcc7942_1172	1172(lnt)	1	NC_007604	1206148	1207596	-	lnt	apolipoprotein N-acyltransferase
Synpcc7942_1173	1173	1	NC_007604	1207866	1209134	+		hypothetical protein
Synpcc7942_1174	1174(psbJ)	1	NC_007604	1209224	1209343	-	psbJ	photosystem II reaction center protein PsbJ
Synpcc7942_1175	1175(psbL)	1	NC_007604	1209424	1209546	-	psbL	photosystem II protein L
Synpcc7942_1176	1176(psbF)	1	NC_007604	1209559	1209693	-	psbF	cytochrome b559 subunit beta
Synpcc7942_1177	1177(psbE)	1	NC_007604	1209715	1209966	-	psbE	cytochrome b559 subunit alpha
Synpcc7942_1178	1178	1	NC_007604	1210031	1211080	-		photosystem II stability/assembly factor
Synpcc7942_1179	1179(rub)	1	NC_007604	1211113	1211529	-	rub	rubredoxin
Synpcc7942_1180	1180(ndhC)	1	NC_007604	1211703	1212104	+	ndhC	NADH dehydrogenase subunit A
Synpcc7942_1181	1181(ndhK)	1	NC_007604	1212095	1212802	+	ndhK	NADH dehydrogenase subunit B
Synpcc7942_1182	1182(ndhJ)	1	NC_007604	1212795	1213313	+	ndhJ	NADH dehydrogenase subunit J
Synpcc7942_1183	1183	1	NC_007604	1213480	1214214	+		hypothetical protein
Synpcc7942_1184	1184	1	NC_007604	1214239	1215141	+		6-pyruvoyl-tetrahydropterin synthase-like protein
Synpcc7942_1185	1185	1	NC_007604	1215373	1215648	+		hypothetical protein
Synpcc7942_1186	1186(ribD)	1	NC_007604	1215652	1216350	+	ribD	putative riboflavin-specific deaminase
Synpcc7942_1187	1187	1	NC_007604	1216357	1217532	+		hypothetical protein
Synpcc7942_1188	1188	1	NC_007604	1217650	1218042	+		Ap-4-A phosphorylase II-like protein
Synpcc7942_1189	1189(mobA)	1	NC_007604	1218046	1218630	-	mobA	molybdopterin-guanine dinucleotide biosynthesis protein A
Synpcc7942_1190	1190(lap)	1	NC_007604	1218720	1220180	-	lap	leucyl aminopeptidase
Synpcc7942_1191	1191(gmk)	1	NC_007604	1220349	1220900	+	gmk	guanylate kinase
Synpcc7942_1192	1192	1	NC_007604	1220990	1221583	-		hypothetical protein
Synpcc7942_1193	1193	1	NC_007604	1221676	1222398	-		Phospholipid/glycerol acyltransferase
Synpcc7942_1194	1194(pdxJ)	1	NC_007604	1222698	1223495	+	pdxJ	pyridoxal phosphate biosynthetic protein PdxJ
Synpcc7942_1195	1195	1	NC_007604	1223721	1224221	+		hypothetical protein
Synpcc7942_1196	1196(sipA)	1	NC_007604	1224298	1224534	+	sipA	hypothetical protein
Synpcc7942_1197	1197(trpC)	1	NC_007604	1224841	1225728	-	trpC	indole-3-glycerol-phosphate synthase
Synpcc7942_1198	1198(phdD)	1	NC_007604	1225805	1227244	-	phdD	dihydrolipoamide dehydrogenase
Synpcc7942_1199	1199	1	NC_007604	1227303	1228007	-		probable tRNA/rRNA methyltransferase
Synpcc7942_1200	1200	1	NC_007604	1228048	1229061	-		hypothetical protein
Synpcc7942_1201	1201	1	NC_007604	1229078	1230508	-		probable glycosyltransferase
Synpcc7942_1202	1202	1	NC_007604	1230512	1232980	-		hypothetical protein
Synpcc7942_1203	1203	1	NC_007604	1233050	1233463	-		hypothetical protein
Synpcc7942_1204	1204	1	NC_007604	1233460	1233774	-		Prevent-host-death protein
Synpcc7942_1205	1205	1	NC_007604	1233775	1233939	+		phage_integrase-like
Synpcc7942_1206	1206	1	NC_007604	1233936	1234211	+		hypothetical protein
Synpcc7942_1207	1207	1	NC_007604	1234338	1234601	-		Addiction module toxin, Txe/YoeB
Synpcc7942_1208	1208	1	NC_007604	1234594	1234848	-		Prevent-host-death protein
Synpcc7942_1209	1209	1	NC_007604	1234970	1235230	-		hypothetical protein
Synpcc7942_1210	1210	1	NC_007604	1235233	1235481	-		hypothetical protein
Synpcc7942_1211	1211	1	NC_007604	1235481	1235825	-		probable molybdopterin-guanine dinucleotide biosynthesis protein A
Synpcc7942_1212	1212	1	NC_007604	1235830	1236090	-		hypothetical protein
Synpcc7942_1213	1213	1	NC_007604	1236470	1236886	+		virulence associated protein C
Synpcc7942_1214	1214(gpx1)	1	NC_007604	1237017	1237520	+	gpx1	Glutathione peroxidase
Synpcc7942_1215	1215	1	NC_007604	1237546	1238553	+		acyl-CoA dehydrogenase family protein-like
Synpcc7942_1216	1216(kaiC)	1	NC_007604	1238550	1240109	-	kaiC	circadian clock protein KaiC
Synpcc7942_1217	1217(kaiB)	1	NC_007604	1240159	1240467	-	kaiB	circadian clock protein KaiB
Synpcc7942_1218	1218(kaiA)	1	NC_007604	1240557	1241411	-	kaiA	circadian clock protein KaiA
Synpcc7942_1219	1219(rpl21)	1	NC_007604	1241649	1242032	+	rpl21	50S ribosomal protein L21
Synpcc7942_1220	1220(rpl27)	1	NC_007604	1242067	1242333	+	rpl27	50S ribosomal protein L27
Synpcc7942_1221	1221(cheY)	1	NC_007604	1242455	1242832	-	cheY	response regulator receiver domain protein (CheY-like)
Synpcc7942_1222	1222(truB)	1	NC_007604	1242925	1243809	+	truB	tRNA pseudouridine synthase B
Synpcc7942_1223	1223	1	NC_007604	1243830	1245008	-		DevC protein
Synpcc7942_1224	1224	1	NC_007604	1244992	1246092	-		ABC-transporter membrane fusion protein
Synpcc7942_1225	1225(pcyA)	1	NC_007604	1246181	1246927	-	pcyA	phycocyanobilin:ferredoxin oxidoreductase
Synpcc7942_1226	1226	1	NC_007604	1247104	1248369	+		processing protease
Synpcc7942_1227	1227(radC)	1	NC_007604	1248593	1249327	-	radC	DNA repair protein RadC
Synpcc7942_1228	1228	1	NC_007604	1249355	1250224	+		hypothetical protein
Synpcc7942_1229	1229(cobM)	1	NC_007604	1250193	1250987	-	cobM	precorrin-4 C11-methyltransferase
Synpcc7942_1230	1230(lgt)	1	NC_007604	1250977	1251846	-	lgt	prolipoprotein diacylglyceryl transferase
Synpcc7942_1231	1231(cytf)	1	NC_007604	1251930	1252904	-	cytf	cytochrome b6f complex subunit PetA
Synpcc7942_1232	1232(petC)	1	NC_007604	1252950	1253489	-	petC	cytochrome b6-f complex iron-sulfur subunit
Synpcc7942_1233	1233	1	NC_007604	1253790	1254473	-		hypothetical protein
Synpcc7942_1234	1234	1	NC_007604	1254739	1255242	+		hypothetical protein
Synpcc7942_1235	1235(narB)	1	NC_007604	1255757	1257946	-	narB	assimilatory nitrate reductase (ferredoxin) precursor
Synpcc7942_1236	1236(nrtD)	1	NC_007604	1258144	1258968	-	nrtD	nitrate transport ATP-binding subunits C and D
Synpcc7942_1237	1237(nrtC)	1	NC_007604	1258978	1260957	-	nrtC	nitrate transport ATP-binding subunits C and D
Synpcc7942_1238	1238(nrtB)	1	NC_007604	1260972	1261811	-	nrtB	nitrate transport permease
Synpcc7942_1239	1239(nrtA)	1	NC_007604	1261868	1263199	-	nrtA	ABC-type nitrate/nitrite transport system substrate-binding protein
Synpcc7942_1240	1240(nirA)	1	NC_007604	1263263	1264801	-	nirA	ferredoxin-nitrite reductase
Synpcc7942_1241	1241(nirB)	1	NC_007604	1265088	1266137	+	nirB	nitrite reductase related protein
Synpcc7942_1242	1242(ntcB)	1	NC_007604	1266128	1267057	+	ntcB	transcriptional regulator, LysR family
Synpcc7942_1243	1243	1	NC_007604	1267422	1268117	-		cyclic nucleotide-binding domain (cNMP-BD) protein
Synpcc7942_1244	1244	1	NC_007604	1268365	1269663	+		ATPase
Synpcc7942_1245	1245	1	NC_007604	1270001	1270345	+		hypothetical protein
Synpcc7942_1246	1246(crtiso)	1	NC_007604	1270803	1272317	+	crtiso	carotene isomerase
Synpcc7942_1247	1247	1	NC_007604	1272322	1272561	+		hypothetical protein
Synpcc7942_1248	1248	1	NC_007604	1272551	1273123	+		hypothetical protein
Synpcc7942_1249	1249(psaJ)	1	NC_007604	1273621	1273755	-	psaJ	photosystem I reaction center subunit IX
Synpcc7942_1250	1250(psaF)	1	NC_007604	1273781	1274260	-	psaF	photosystem I reaction center subunit III precursor
Synpcc7942_1251	1251	1	NC_007604	1274438	1275487	+		O-sialoglycoprotein endopeptidase
Synpcc7942_1252	1252	1	NC_007604	1275556	1276833	+		DNA repair protein RAD32-like
Synpcc7942_1253	1253	1	NC_007604	1276940	1277221	-		hypothetical protein
Synpcc7942_1254	1254	1	NC_007604	1277460	1277855	+		cyclic nucleotide-binding domain (cNMP-BD) protein
Synpcc7942_1255	1255	1	NC_007604	1277852	1279015	-		L-cysteine/cystine lyase
Synpcc7942_1256	1256(gst)	1	NC_007604	1279079	1279633	+	gst	glutathione S-transferase
Synpcc7942_1257	1257	1	NC_007604	1279685	1281532	+		chloride channel-like
Synpcc7942_1258	1258	1	NC_007604	1281532	1281945	+		hypothetical protein
Synpcc7942_1259	1259	1	NC_007604	1281993	1283171	+		arsenite-activated ATPase (arsA)
Synpcc7942_1260	1260	1	NC_007604	1283244	1284071	+		hypothetical protein
Synpcc7942_1261	1261(tpiA)	1	NC_007604	1284223	1285014	-	tpiA	triosephosphate isomerase
Synpcc7942_1262	1262	1	NC_007604	1285028	1286647	-		uncharacterized FAD-dependent dehydrogenase
Synpcc7942_1263	1263	1	NC_007604	1286711	1287835	-		N6-adenine-specific DNA methylase-like
Synpcc7942_1264	1264(nha2)	1	NC_007604	1287939	1289582	+	nha2	Na+/H+ antiporter
Synpcc7942_1265	1265	1	NC_007604	1289545	1290258	-		hypothetical protein
Synpcc7942_1266	1266(rdgB)	1	NC_007604	1290360	1290953	-	rdgB	Ham1-like protein
Synpcc7942_1267	1267	1	NC_007604	1290950	1291729	-		hypothetical protein
Synpcc7942_1268	1268	1	NC_007604	1291777	1293231	-		Phosphoglucomutase
Synpcc7942_1269	1269(mgtE)	1	NC_007604	1293542	1294939	+	mgtE	magnesium transporter
Synpcc7942_1270	1270	1	NC_007604	1295129	1295425	+		hypothetical protein
Synpcc7942_1271	1271	1	NC_007604	1295438	1296175	-		hypothetical protein
Synpcc7942_1272	1272	1	NC_007604	1296234	1296761	-		hypothetical protein
Synpcc7942_1273	1273	1	NC_007604	1296812	1298347	+		hypothetical protein
Synpcc7942_1274	1274(ycf37)	1	NC_007604	1298630	1299157	-	ycf37	TPR repeat
Synpcc7942_1275	1275	1	NC_007604	1299187	1300350	-		hypothetical protein
Synpcc7942_1276	1276(gtrC)	1	NC_007604	1300381	1301163	-	gtrC	extracellular solute-binding protein, family 3
Synpcc7942_1277	1277(rplT)	1	NC_007604	1301174	1301524	-	rplT	50S ribosomal protein L20
Synpcc7942_1278	1278(rpmI)	1	NC_007604	1301569	1301769	-	rpmI	50S ribosomal protein L35
Synpcc7942_1279	1279	1	NC_007604	1301796	1302047	-		hypothetical protein
Synpcc7942_1280	1280	1	NC_007604	1302044	1303138	-		hypothetical protein
Synpcc7942_1281	1281	1	NC_007604	1303144	1303836	-		hypothetical protein
Synpcc7942_1282	1282(moaA)	1	NC_007604	1304480	1305463	-	moaA	molybdenum cofactor biosynthesis protein A
Synpcc7942_1283	1283(moaE)	1	NC_007604	1305460	1305957	-	moaE	molybdopterin synthase subunit MoaE
Synpcc7942_1284	1284(moaD)	1	NC_007604	1305960	1306232	-	moaD	molybdopterin converting factor subunit 1
Synpcc7942_1285	1285(moaC)	1	NC_007604	1306229	1307200	-	moaC	bifunctional molybdenum cofactor biosynthesis protein C/molybdopterin-binding protein
Synpcc7942_1286	1286(moeA)	1	NC_007604	1307304	1308515	+	moeA	molybdopterin molybdochelatase
Synpcc7942_1287	1287	1	NC_007604	1309030	1310862	+		VCBS
Synpcc7942_1288	1288	1	NC_007604	1311028	1311534	+		hypothetical protein
Synpcc7942_1289	1289(pmbA)	1	NC_007604	1311841	1313181	+	pmbA	putative modulator of DNA gyrase
Synpcc7942_1290	1290(smtA)	1	NC_007604	1313290	1313460	-	smtA	SmtA metallothionein
Synpcc7942_1291	1291(smtB)	1	NC_007604	1313561	1313929	+	smtB	transcriptional regulator, ArsR family
Synpcc7942_1292	1292(dnaG)	1	NC_007604	1313939	1316023	-	dnaG	DNA primase
Synpcc7942_1293	1293(pheT)	1	NC_007604	1316166	1318598	-	pheT	phenylalanyl-tRNA synthetase subunit beta
Synpcc7942_1294	1294	1	NC_007604	1318734	1320302	+		serine/threonine protein kinase
Synpcc7942_1295	1295	1	NC_007604	1320370	1321758	-		Phospholipid/glycerol acyltransferase
Synpcc7942_1296	1296	1	NC_007604	1321898	1322593	+		hypothetical protein
Synpcc7942_1297	1297	1	NC_007604	1322910	1324319	+		Malate dehydrogenase (oxaloacetate decarboxylating)
Synpcc7942_1298	1298	1	NC_007604	1325107	1326837	+		diguanylate cyclase (GGDEF domain)
Synpcc7942_1299	1299	1	NC_007604	1326892	1327854	-		hypothetical protein
Synpcc7942_1300	1300	1	NC_007604	1328093	1328662	+		hypothetical protein
Synpcc7942_1301	1301(recQ)	1	NC_007604	1328678	1330141	+	recQ	ATP-dependent DNA helicase RecQ
Synpcc7942_1302	1302	1	NC_007604	1330250	1330726	+		hypothetical protein
Synpcc7942_1303	1303	1	NC_007604	1330752	1331150	-		hypothetical protein
Synpcc7942_1304	1304	1	NC_007604	1331160	1331732	-		hypothetical protein
Synpcc7942_1305	1305	1	NC_007604	1331834	1333444	-		ATPase
Synpcc7942_1306	1306	1	NC_007604	1333522	1334082	-		hypothetical protein
Synpcc7942_1307	1307	1	NC_007604	1334181	1334996	+		putative ABC-2 type transport system permease protein
Synpcc7942_1308	1308(trpS)	1	NC_007604	1335009	1336076	+	trpS	tryptophanyl-tRNA synthetase
Synpcc7942_1309	1309(metF)	1	NC_007604	1336073	1337005	+	metF	hypothetical protein
Synpcc7942_1310	1310(cmpR)	1	NC_007604	1337076	1338047	+	cmpR	ndhF3 operon transcriptional regulator
Synpcc7942_1311	1311	1	NC_007604	1338222	1338578	-		hypothetical protein
Synpcc7942_1312	1312	1	NC_007604	1338656	1340458	-		ATPase
Synpcc7942_1313	1313(aspS)	1	NC_007604	1340634	1342433	+	aspS	aspartyl-tRNA synthetase
Synpcc7942_1314	1314(ftsH)	1	NC_007604	1342534	1344405	-	ftsH	FtsH-2 peptidase. Metallo peptidase. MEROPS family M41
Synpcc7942_1315	1315(gid)	1	NC_007604	1344583	1345983	-	gid	tRNA (uracil-5-)-methyltransferase Gid
Synpcc7942_1316	1316(mntC)	1	NC_007604	1346077	1347114	-	mntC	Mn transporter MntC
Synpcc7942_1317	1317(mntA)	1	NC_007604	1347173	1347910	+	mntA	ATPase
Synpcc7942_1318	1318(mntB)	1	NC_007604	1347917	1348768	+	mntB	manganese transport system membrane protein MntB
Synpcc7942_1319	1319	1	NC_007604	1348834	1349373	+		pyrimidine regulatory protein PyrR
Synpcc7942_1320	1320	1	NC_007604	1349340	1350296	-		hypothetical protein
Synpcc7942_1321	1321	1	NC_007604	1350414	1351433	-		hypothetical protein
Synpcc7942_1322	1322(psaE)	1	NC_007604	1351613	1351840	+	psaE	photosystem I reaction center subunit IV
Synpcc7942_1323	1323(fpg)	1	NC_007604	1351949	1352797	+	fpg	DNA-(apurinic or apyrimidinic site) lyase / Formamidopyrimidine-DNA glycosylase
Synpcc7942_1324	1324	1	NC_007604	1352829	1355588	-		DEAD/DEAH box helicase-like
Synpcc7942_1325	1325(dnaB)	1	NC_007604	1355787	1357151	+	dnaB	primary replicative DNA helicase
Synpcc7942_1326	1326(mfd)	1	NC_007604	1357232	1360693	+	mfd	transcription-repair coupling factor
Synpcc7942_1327	1327	1	NC_007604	1360808	1361101	+		hypothetical protein
Synpcc7942_1328	1328	1	NC_007604	1361167	1361559	+		hypothetical protein
Synpcc7942_1329	1329	1	NC_007604	1361879	1362505	+		hypothetical protein
Synpcc7942_1330	1330	1	NC_007604	1362508	1363164	+		hypothetical protein
Synpcc7942_1331	1331	1	NC_007604	1363290	1363466	+		CAB/ELIP/HLIP superfamily protein
Synpcc7942_1332	1332	1	NC_007604	1363471	1364091	+		hypothetical protein
Synpcc7942_1333	1333	1	NC_007604	1364091	1364786	+		ExsB
Synpcc7942_1334	1334(trpE)	1	NC_007604	1364783	1366180	+	trpE	aminodeoxychorismate synthase, subunit I
Synpcc7942_1335	1335	1	NC_007604	1366177	1366971	+		probable branched-chain amino acid aminotransferase
Synpcc7942_1336	1336	1	NC_007604	1367261	1368343	+		hypothetical protein
Synpcc7942_1337	1337	1	NC_007604	1368411	1372715	+		Integrins alpha chain
Synpcc7942_1338	1338	1	NC_007604	1372863	1373645	-		hypothetical protein
Synpcc7942_1339	1339	1	NC_007604	1373779	1373973	-		hypothetical protein
Synpcc7942_1340	1340(def)	1	NC_007604	1374061	1374639	-	def	peptide deformylase
Synpcc7942_1341	1341	1	NC_007604	1374756	1375841	+		hypothetical protein
Synpcc7942_1342	1342(gmd)	1	NC_007604	1375911	1377002	+	gmd	GDP-mannose 4,6-dehydratase
Synpcc7942_1343	1343(ndhA)	1	NC_007604	1377217	1378335	+	ndhA	NADH dehydrogenase subunit H
Synpcc7942_1344	1344(ndhI)	1	NC_007604	1378378	1378986	+	ndhI	NADH dehydrogenase subunit I
Synpcc7942_1345	1345(ndhG)	1	NC_007604	1378990	1379595	+	ndhG	NADH dehydrogenase subunit J
Synpcc7942_1346	1346(ndhE)	1	NC_007604	1379614	1379925	+	ndhE	NADH dehydrogenase subunit K
Synpcc7942_1347	1347(ldhA)	1	NC_007604	1380019	1381014	-	ldhA	2-hydroxyacid dehydrogenase-like
Synpcc7942_1348	1348	1	NC_007604	1381032	1381331	-		hypothetical protein
Synpcc7942_1349	1349	1	NC_007604	1381367	1382053	-		hypothetical protein
Synpcc7942_1350	1350	1	NC_007604	1382050	1382355	-		hypothetical protein
Synpcc7942_1351	1351	1	NC_007604	1382386	1383096	-		HAD-superfamily hydrolase subfamily IA, variant 3
Synpcc7942_1352	1352(acsA)	1	NC_007604	1383192	1385162	+	acsA	acetyl-CoA synthetase
Synpcc7942_1353	1353	1	NC_007604	1385412	1386080	+		hypothetical protein
Synpcc7942_1354	1354	1	NC_007604	1386587	1388083	+		putative export protein
Synpcc7942_1355	1355	1	NC_007604	1388109	1390898	-		response regulator receiver modulated diguanylate cyclase/phosphodiesterase with PAS/PAC sensor(s)
Synpcc7942_1356	1356	1	NC_007604	1390895	1391350	-		response regulator receiver domain protein (CheY-like)
Synpcc7942_1357	1357	1	NC_007604	1391347	1396770	-		multi-sensor signal transduction histidine kinase
Synpcc7942_1358	1358	1	NC_007604	1397087	1397878	-		hypothetical protein
Synpcc7942_1359	1359	1	NC_007604	1398294	1399499	-		coenzyme F420 hydrogenase
Synpcc7942_1360	1360	1	NC_007604	1399742	1401052	+		cell envelope-related transcriptional attenuator
Synpcc7942_1361	1361	1	NC_007604	1401085	1401588	+		hypothetical protein
Synpcc7942_1362	1362	1	NC_007604	1401672	1402157	+		hypothetical protein
Synpcc7942_1363	1363	1	NC_007604	1402353	1402640	+		hypothetical protein
Synpcc7942_1364	1364	1	NC_007604	1402687	1403103	+		hypothetical protein
Synpcc7942_1365	1365	1	NC_007604	1403362	1404060	-		Multiple antibiotic resistance (MarC)-related proteins
Synpcc7942_1366	1366(menA)	1	NC_007604	1404292	1405203	-	menA	1,4-dihydroxy-2-naphthoate octaprenyltransferase
Synpcc7942_1367	1367	1	NC_007604	1405262	1406629	+		cytochrome P450
Synpcc7942_1368	1368	1	NC_007604	1406657	1406992	+		hypothetical protein
Synpcc7942_1369	1369(recR)	1	NC_007604	1407202	1407837	+	recR	recombination protein RecR
Synpcc7942_1370	1370	1	NC_007604	1407963	1408202	+		hypothetical protein
Synpcc7942_1371	1371(corA)	1	NC_007604	1408205	1409368	-	corA	magnesium and cobalt transport protein CorA
Synpcc7942_1372	1372(metH)	1	NC_007604	1409560	1413132	+	metH	methionine synthase (B12-dependent)
Synpcc7942_1373	1373	1	NC_007604	1413287	1413982	-		hydrogenase accessory protein
Synpcc7942_1374	1374(rluA)	1	NC_007604	1414283	1415914	-	rluA	ribosomal large subunit pseudouridine synthase D
Synpcc7942_1375	1375	1	NC_007604	1415985	1416506	-		hypothetical protein
Synpcc7942_1376	1376	1	NC_007604	1416706	1417302	-		hypothetical protein
Synpcc7942_1377	1377	1	NC_007604	1417540	1419879	+		metal dependent phosphohydrolase
Synpcc7942_1378	1378	1	NC_007604	1419926	1421167	-		hypothetical protein
Synpcc7942_1379	1379(accC)	1	NC_007604	1421475	1422836	+	accC	acetyl-CoA carboxylase biotin carboxylase subunit
Synpcc7942_1380	1380	1	NC_007604	1422879	1424603	+		sulfate permease
Synpcc7942_1381	1381	1	NC_007604	1424685	1426610	+		ATPase
Synpcc7942_1382	1382	1	NC_007604	1427042	1429711	+		diguanylate cyclase/phosphodiesterase (GGDEF &amp; EAL domains) with PAS/PAC sensor(s)
Synpcc7942_1383	1383(ppa)	1	NC_007604	1429798	1430310	-	ppa	Inorganic diphosphatase
Synpcc7942_1384	1384	1	NC_007604	1430438	1431283	+		hypothetical protein
Synpcc7942_1385	1385	1	NC_007604	1431285	1431506	-		hypothetical protein
Synpcc7942_1386	1386	1	NC_007604	1431627	1432760	-		hypothetical protein
Synpcc7942_1387	1387	1	NC_007604	1432853	1433680	+		hypothetical protein
Synpcc7942_1388	1388(ecaA)	1	NC_007604	1433659	1434372	+	ecaA	Carbonate dehydratase
Synpcc7942_1389	1389(psbAII)	1	NC_007604	1434538	1435620	-	psbAII	photosystem q(b) protein
Synpcc7942_1390	1390	1	NC_007604	1435722	1436066	-		protein kinase C inhibitor
Synpcc7942_1391	1391(comM)	1	NC_007604	1436154	1437692	+	comM	Mg chelatase-related protein
Synpcc7942_1392	1392(phoA)	1	NC_007604	1437916	1441983	-	phoA	alkaline phosphatase
Synpcc7942_1393	1393	1	NC_007604	1442504	1443418	+		histone deacetylase/AcuC/AphA family protein-like
Synpcc7942_1394	1394	1	NC_007604	1443546	1445309	+		PDZ/DHR/GLGF
Synpcc7942_1395	1395	1	NC_007604	1445306	1445725	+		hypothetical protein
Synpcc7942_1396	1396	1	NC_007604	1445743	1446000	-		hypothetical protein
Synpcc7942_1397	1397	1	NC_007604	1446191	1447519	+		hypothetical protein
Synpcc7942_1398	1398	1	NC_007604	1447847	1450069	-		Cellulose synthase (UDP-forming)
Synpcc7942_1399	1399	1	NC_007604	1450087	1451241	-		hypothetical protein
Synpcc7942_1400	1400	1	NC_007604	1451255	1452376	-		Endo-1,4-beta-xylanase
Synpcc7942_1401	1401	1	NC_007604	1452727	1453104	-		hypothetical protein
Synpcc7942_1402	1402	1	NC_007604	1453317	1454576	+		hypothetical protein
Synpcc7942_1403	1403	1	NC_007604	1454593	1455369	-		Hydroxyacylglutathione hydrolase
Synpcc7942_1404	1404	1	NC_007604	1455395	1456084	-		two component transcriptional regulator, winged helix family
Synpcc7942_1405	1405	1	NC_007604	1456260	1456787	+		hypothetical protein
Synpcc7942_1406	1406(futC)	1	NC_007604	1456803	1457909	-	futC	ATPase
Synpcc7942_1407	1407(futB)	1	NC_007604	1458057	1459688	+	futB	iron(III) ABC transporter permease protein
Synpcc7942_1408	1408(mapA)	1	NC_007604	1459914	1460555	+	mapA	membrane-associated protein
Synpcc7942_1409	1409(futA2)	1	NC_007604	1460847	1461869	+	futA2	iron transport system substrate-binding protein
Synpcc7942_1410	1410(leuA)	1	NC_007604	1461949	1463571	-	leuA	2-isopropylmalate synthase
Synpcc7942_1411	1411	1	NC_007604	1463651	1464358	-		hypothetical protein
Synpcc7942_1412	1412	1	NC_007604	1464368	1464817	-		hypothetical protein
Synpcc7942_1413	1413	1	NC_007604	1464941	1465696	+		hypothetical protein
Synpcc7942_1414	1414	1	NC_007604	1465709	1466434	-		ATPase
Synpcc7942_1415	1415(ndhB)	1	NC_007604	1466530	1468095	-	ndhB	NAD(P)H-quinone oxidoreductase subunit B
Synpcc7942_1416	1416(topA)	1	NC_007604	1468344	1470995	+	topA	DNA topoisomerase I
Synpcc7942_1417	1417	1	NC_007604	1471000	1471983	+		hypothetical protein
Synpcc7942_1418	1418(ccmJ)	1	NC_007604	1471980	1472186	-	ccmJ	hypothetical protein
Synpcc7942_1419	1419(chlL)	1	NC_007604	1472585	1473445	+	chlL	protochlorophyllide reductase iron-sulfur ATP-binding protein
Synpcc7942_1420	1420(chlN)	1	NC_007604	1473509	1474909	+	chlN	light-independent protochlorophyllide reductase subunit N
Synpcc7942_1421	1421(ccmK)	1	NC_007604	1475239	1475547	+	ccmK	putative carboxysome assembly protein
Synpcc7942_1422	1422(ccmL)	1	NC_007604	1475694	1475993	+	ccmL	carbon dioxide concentrating mechanism protein CcmL
Synpcc7942_1423	1423(ccmM)	1	NC_007604	1476059	1477678	+	ccmM	Carbonate dehydratase
Synpcc7942_1424	1424(ccmN)	1	NC_007604	1477713	1478198	+	ccmN	carbon dioxide concentrating mechanism protein
Synpcc7942_1425	1425(ccmO)	1	NC_007604	1478240	1479070	+	ccmO	carbon dioxide concentrating mechanism protein CcmO
Synpcc7942_1426	1426(rbcL)	1	NC_007604	1479461	1480879	+	rbcL	ribulose bisophosphate carboxylase
Synpcc7942_1427	1427(rbcS)	1	NC_007604	1480970	1481305	+	rbcS	ribulose 1,5-bisphosphate carboxylase small subunit
Synpcc7942_1428	1428(purK)	1	NC_007604	1481407	1482594	+	purK	phosphoribosylaminoimidazole carboxylase ATPase subunit
Synpcc7942_1429	1429	1	NC_007604	1482857	1483267	-		hypothetical protein
Synpcc7942_1430	1430	1	NC_007604	1483316	1484251	-		hypothetical protein
Synpcc7942_1431	1431(rotA)	1	NC_007604	1484549	1484986	+	rotA	Peptidylprolyl isomerase
Synpcc7942_1432	1432(ribA)	1	NC_007604	1485025	1486710	-	ribA	bifunctional 3,4-dihydroxy-2-butanone 4-phosphate synthase/GTP cyclohydrolase II protein
Synpcc7942_1433	1433(argC)	1	NC_007604	1486983	1488041	+	argC	N-acetyl-gamma-glutamyl-phosphate reductase
Synpcc7942_1434	1434	1	NC_007604	1488255	1488854	-		hypothetical protein
Synpcc7942_1435	1435(menD)	1	NC_007604	1488975	1490723	-	menD	2-succinyl-6-hydroxy-2, 4-cyclohexadiene-1-carboxylic acid synthase/2-oxoglutarate decarboxylase
Synpcc7942_1436	1436	1	NC_007604	1490759	1491205	-		hypothetical protein
Synpcc7942_1437	1437	1	NC_007604	1491286	1491564	+		hypothetical protein
Synpcc7942_1438	1438(nblC)	1	NC_007604	1491796	1492290	-	nblC	putative anti-sigma regulatory factor
Synpcc7942_1439	1439(ndhD2)	1	NC_007604	1492429	1494030	-	ndhD2	NAD(P)H-quinone oxidoreductase subunit D
Synpcc7942_1440	1440(thrB)	1	NC_007604	1494173	1495093	-	thrB	homoserine kinase
Synpcc7942_1441	1441(cobD)	1	NC_007604	1495174	1496151	-	cobD	cobalamin biosynthesis protein
Synpcc7942_1442	1442	1	NC_007604	1496399	1496833	+		hypothetical protein
Synpcc7942_1443	1443(fba)	1	NC_007604	1497217	1498290	+	fba	fructose-1,6-bisphosphate aldolase
Synpcc7942_1444	1444	1	NC_007604	1498331	1498624	+		hypothetical protein
Synpcc7942_1445	1445	1	NC_007604	1498702	1499817	-		hypothetical protein
Synpcc7942_1446	1446	1	NC_007604	1499923	1500342	-		hypothetical protein
Synpcc7942_1447	1447(icfA)	1	NC_007604	1500489	1501307	+	icfA	Carbonate dehydratase
Synpcc7942_1448	1448(nadA)	1	NC_007604	1501343	1502305	+	nadA	quinolinate synthetase
Synpcc7942_1449	1449(lpxD)	1	NC_007604	1502325	1503392	-	lpxD	UDP-3-O-[3-hydroxymyristoyl] glucosamine N-acyltransferase
Synpcc7942_1450	1450(pstB)	1	NC_007604	1503457	1504257	+	pstB	ATPase
Synpcc7942_1451	1451	1	NC_007604	1504300	1504761	+		hypothetical protein
Synpcc7942_1452	1452(radA)	1	NC_007604	1504758	1506194	-	radA	DNA repair protein RadA
Synpcc7942_1453	1453(rpaB)	1	NC_007604	1506399	1507133	+	rpaB	two component transcriptional regulator, winged helix family
Synpcc7942_1454	1454(plsX)	1	NC_007604	1507284	1508324	+	plsX	fatty acid/phospholipid synthesis protein
Synpcc7942_1455	1455(fabH)	1	NC_007604	1508394	1509401	+	fabH	3-oxoacyl-(acyl carrier protein) synthase III
Synpcc7942_1456	1456	1	NC_007604	1509455	1510336	+		malonyl CoA-acyl carrier protein transacylase
Synpcc7942_1457	1457(plsC)	1	NC_007604	1510305	1510982	+	plsC	1-acyl-sn-glycerol-3-phosphate acyltransferase
Synpcc7942_1458	1458	1	NC_007604	1510962	1511528	-		hypothetical protein
Synpcc7942_1459	1459	1	NC_007604	1511592	1512212	-		hypothetical protein
Synpcc7942_1460	1460	1	NC_007604	1512321	1512578	-		hypothetical protein
Synpcc7942_1461	1461(irpB)	1	NC_007604	1512709	1513965	-	irpB	thiol oxidoreductase-like
Synpcc7942_1462	1462(irpA)	1	NC_007604	1514071	1515141	-	irpA	imelysin. Metallo peptidase. MEROPS family M75
Synpcc7942_1463	1463(somB)	1	NC_007604	1515369	1517000	+	somB	probable porin
Synpcc7942_1464	1464(somA)	1	NC_007604	1517237	1518832	+	somA	probable porin
Synpcc7942_1465	1465	1	NC_007604	1518994	1519449	+		transcriptional regulator, BadM/Rrf2 family
Synpcc7942_1466	1466(cysM)	1	NC_007604	1519664	1520668	+	cysM	cysteine synthase
Synpcc7942_1467	1467	1	NC_007604	1520674	1521363	+		Heat shock protein DnaJ-like
Synpcc7942_1468	1468	1	NC_007604	1521482	1522141	-		putative monovalent cation/H+ antiporter subunit B
Synpcc7942_1469	1469	1	NC_007604	1522138	1522719	-		hypothetical protein
Synpcc7942_1470	1470	1	NC_007604	1522712	1523005	-		hypothetical protein
Synpcc7942_1471	1471	1	NC_007604	1523002	1523259	-		hypothetical protein
Synpcc7942_1472	1472	1	NC_007604	1523256	1523642	-		hypothetical protein
Synpcc7942_1473	1473(ndhD5)	1	NC_007604	1523639	1525081	-	ndhD5	putative monovalent cation/H+ antiporter subunit D
Synpcc7942_1474	1474	1	NC_007604	1525078	1525413	-		putative monovalent cation/H+ antiporter subunit C
Synpcc7942_1475	1475(sbtA)	1	NC_007604	1525833	1526954	-	sbtA	sodium-dependent bicarbonate transporter
Synpcc7942_1476	1476	1	NC_007604	1527717	1528031	+		hypothetical protein
Synpcc7942_1477	1477	1	NC_007604	1528142	1530337	-		hypothetical protein
Synpcc7942_1478	1478(cytM)	1	NC_007604	1530415	1530852	-	cytM	cytochrome CytM
Synpcc7942_1479	1479(petG)	1	NC_007604	1530970	1531083	+	petG	cytochrome b6f complex subunit PetG
Synpcc7942_1480	1480	1	NC_007604	1531194	1531748	-		hypothetical protein
Synpcc7942_1481	1481(hisH)	1	NC_007604	1531745	1532398	-	hisH	imidazole glycerol phosphate synthase subunit HisH
Synpcc7942_1482	1482	1	NC_007604	1532605	1534170	+		hypothetical protein
Synpcc7942_1483	1483	1	NC_007604	1534449	1534877	-		hypothetical protein
Synpcc7942_1484	1484(murE)	1	NC_007604	1534874	1536367	-	murE	UDP-N-acetylmuramoylalanyl-D-glutamate--2, 6-diaminopimelate ligase
Synpcc7942_1485	1485	1	NC_007604	1536407	1536673	-		hypothetical protein
Synpcc7942_1486	1486	1	NC_007604	1536664	1536912	-		Protein of unknown function DUF37
Synpcc7942_1487	1487(rpsD)	1	NC_007604	1536986	1537594	+	rpsD	30S ribosomal protein S4
Synpcc7942_1488	1488(cmpA)	1	NC_007604	1538545	1539897	+	cmpA	membrane protein
Synpcc7942_1489	1489(cmpB)	1	NC_007604	1539953	1540789	+	cmpB	nitrate transport permease
Synpcc7942_1490	1490(cmpC)	1	NC_007604	1540818	1542809	+	cmpC	nitrate transport ATP-binding subunits C and D
Synpcc7942_1491	1491(cmpD)	1	NC_007604	1542834	1543670	+	cmpD	nitrate transport ATP-binding subunits C and D
Synpcc7942_1492	1492	1	NC_007604	1543923	1544507	+		hypothetical protein
Synpcc7942_1493	1493(mazG)	1	NC_007604	1544514	1545353	+	mazG	nucleoside triphosphate pyrophosphohydrolase
Synpcc7942_1494	1494	1	NC_007604	1545382	1546095	-		hypothetical protein
Synpcc7942_1495	1495	1	NC_007604	1546123	1546650	-		hypothetical protein
Synpcc7942_1496	1496(argB)	1	NC_007604	1546647	1547552	-	argB	acetylglutamate kinase
Synpcc7942_1497	1497	1	NC_007604	1547545	1548105	-		hypothetical protein
Synpcc7942_1498	1498	1	NC_007604	1548207	1548410	+		hypothetical protein
Synpcc7942_1499	1499(petF)	1	NC_007604	1548631	1548930	-	petF	Ferredoxin (2Fe-2S)
Synpcc7942_1500	1500(prmA)	1	NC_007604	1549179	1550078	-	prmA	ribosomal protein L11 methyltransferase
Synpcc7942_1501	1501(serA)	1	NC_007604	1550078	1551718	-	serA	D-3-phosphoglycerate dehydrogenase
Synpcc7942_1502	1502	1	NC_007604	1551742	1552302	+		hypothetical protein
Synpcc7942_1503	1503(ylmH)	1	NC_007604	1552303	1553082	+	ylmH	RNA-binding S4
Synpcc7942_1504	1504	1	NC_007604	1553330	1554718	+		hypothetical protein
Synpcc7942_1505	1505(leuB)	1	NC_007604	1554839	1555936	-	leuB	3-isopropylmalate dehydrogenase
Synpcc7942_1506	1506	1	NC_007604	1556097	1556513	-		hypothetical protein
Synpcc7942_1507	1507(lipA)	1	NC_007604	1557396	1558331	-	lipA	lipoyl synthase
Synpcc7942_1508	1508	1	NC_007604	1558484	1559209	-		hypothetical protein
Synpcc7942_1509	1509(trmU)	1	NC_007604	1559329	1560402	+	trmU	tRNA (5-methylaminomethyl-2-thiouridylate)-methyltransferase
Synpcc7942_1510	1510(sigF1)	1	NC_007604	1560399	1561178	-	sigF1	RNA polymerase sigma factor SigF
Synpcc7942_1511	1511	1	NC_007604	1561467	1561904	-		hypothetical protein
Synpcc7942_1512	1512(crtQb)	1	NC_007604	1561944	1563389	-	crtQb	zeta-carotene desaturase
Synpcc7942_1513	1513(dxr)	1	NC_007604	1563532	1564740	+	dxr	1-deoxy-D-xylulose 5-phosphate reductoisomerase
Synpcc7942_1514	1514	1	NC_007604	1564750	1565349	+		Pseudouridine synthase, Rsu
Synpcc7942_1515	1515	1	NC_007604	1565391	1566290	+		protein serine/threonine phosphatase
Synpcc7942_1516	1516	1	NC_007604	1566324	1566971	-		phosphoglycerate mutase
Synpcc7942_1517	1517	1	NC_007604	1566943	1568316	-		histidine kinase
Synpcc7942_1518	1518(pcrA)	1	NC_007604	1568627	1570927	+	pcrA	ATP-dependent helicase PcrA
Synpcc7942_1519	1519(hisD)	1	NC_007604	1570976	1572280	-	hisD	histidinol dehydrogenase
Synpcc7942_1520	1520(rpsT)	1	NC_007604	1572486	1572782	+	rpsT	30S ribosomal protein S20
Synpcc7942_1521	1521(tatD)	1	NC_007604	1572849	1573646	+	tatD	Sec-independent protein translocase TatD
Synpcc7942_1522	1522(rpoB)	1	NC_007604	1573729	1577031	+	rpoB	DNA-directed RNA polymerase subunit beta
Synpcc7942_1523	1523(rpoC1)	1	NC_007604	1577150	1579024	+	rpoC1	DNA-directed RNA polymerase subunit gamma
Synpcc7942_1524	1524(rpoC2)	1	NC_007604	1579094	1583050	+	rpoC2	DNA-directed RNA polymerase subunit beta'
Synpcc7942_1525	1525(typA)	1	NC_007604	1583407	1585200	+	typA	GTP-binding protein TypA
Synpcc7942_1526	1526	1	NC_007604	1585287	1586078	+		hypothetical protein
Synpcc7942_1527	1527	1	NC_007604	1586243	1588759	+		nitrogen assimilation regulatory protein
Synpcc7942_1528	1528(ycf49)	1	NC_007604	1588817	1589146	-	ycf49	conserved hypothetical protein YCF49
Synpcc7942_1529	1529	1	NC_007604	1589204	1590223	+		hypothetical protein
Synpcc7942_1530	1530	1	NC_007604	1590283	1590708	-		molybdenum-pterin binding domain
Synpcc7942_1531	1531(modA)	1	NC_007604	1590799	1591614	+	modA	molybdenum ABC transporter, periplasmic molybdate-binding protein
Synpcc7942_1532	1532	1	NC_007604	1591611	1592276	+		Molybdate ABC transporter, permease protein
Synpcc7942_1533	1533(sdhB)	1	NC_007604	1592254	1593093	+	sdhB	succinate dehydrogenase/fumarate reductase iron-sulfur subunit
Synpcc7942_1534	1534	1	NC_007604	1593215	1595422	+		hypothetical protein
Synpcc7942_1535	1535(rbcX)	1	NC_007604	1595486	1595944	+	rbcX	possible Rubisco chaperonin
Synpcc7942_1536	1536(gat)	1	NC_007604	1595934	1596614	+	gat	probable amidotransferase
Synpcc7942_1537	1537(stbB)	1	NC_007604	1596668	1596877	+	stbB	hypothetical protein
Synpcc7942_1538	1538	1	NC_007604	1596968	1597366	+		hypothetical protein
Synpcc7942_1539	1539	1	NC_007604	1597516	1597818	-		hypothetical protein
Synpcc7942_1540	1540(isiC)	1	NC_007604	1597856	1598566	-	isiC	hypothetical protein
Synpcc7942_1541	1541(isiB)	1	NC_007604	1598656	1599168	-	isiB	flavodoxin FldA
Synpcc7942_1542	1542(isiA)	1	NC_007604	1599353	1600381	-	isiA	iron-stress chlorophyll-binding protein
Synpcc7942_1543	1543	1	NC_007604	1600652	1600777	+		putative ribonuclease II
Synpcc7942_1544	1544	1	NC_007604	1600802	1601053	+		panthotenate metabolism flavoprotein
Synpcc7942_1545	1545	1	NC_007604	1601056	1601511	+		plasmid stabilization protein StbB-like
Synpcc7942_1546	1546	1	NC_007604	1601489	1602886	+		putative ribonuclease II
Synpcc7942_1547	1547	1	NC_007604	1603035	1603415	-		hypothetical protein
Synpcc7942_1548	1548	1	NC_007604	1604319	1605638	-		probable amidase
Synpcc7942_1549	1549(umuD)	1	NC_007604	1606129	1606689	+	umuD	UmuD protein. Serine peptidase. MEROPS family S24
Synpcc7942_1550	1550(umuC)	1	NC_007604	1606746	1608002	+	umuC	DNA-directed DNA polymerase
Synpcc7942_1551	1551	1	NC_007604	1608052	1608816	+		hypothetical protein
Synpcc7942_1552	1552(ilvC)	1	NC_007604	1609373	1610356	-	ilvC	ketol-acid reductoisomerase
Synpcc7942_1553	1553	1	NC_007604	1610364	1611257	+		Phosphoesterase PHP-like
Synpcc7942_1554	1554(clpP1)	1	NC_007604	1611260	1611853	-	clpP1	ATP-dependent Clp protease proteolytic subunit
Synpcc7942_1555	1555	1	NC_007604	1611906	1612748	+		Thf1-like protein
Synpcc7942_1556	1556	1	NC_007604	1612870	1613448	+		hypothetical protein
Synpcc7942_1557	1557(rpoD6)	1	NC_007604	1613464	1614396	-	rpoD6	principal RNA polymerase sigma factor SigA
Synpcc7942_1558	1558	1	NC_007604	1615204	1616271	+		hypothetical protein
Synpcc7942_1559	1559	1	NC_007604	1616284	1616958	+		hypothetical protein
Synpcc7942_1560	1560	1	NC_007604	1617134	1617292	+		hypothetical protein
Synpcc7942_1561	1561	1	NC_007604	1618181	1618687	-		hypothetical protein
Synpcc7942_1562	1562(draG)	1	NC_007604	1618800	1619696	-	draG	ADP-ribosylglycohydrolase-like
Synpcc7942_1563	1563(sis)	1	NC_007604	1621096	1621512	-	sis	signal transduction inhibitor
Synpcc7942_1564	1564	1	NC_007604	1621903	1622220	+		hypothetical protein
Synpcc7942_1565	1565	1	NC_007604	1622970	1623410	+		hypothetical protein
Synpcc7942_1566	1566(ppk)	1	NC_007604	1623449	1625644	+	ppk	polyphosphate kinase
Synpcc7942_1567	1567	1	NC_007604	1625702	1626019	-		possible ribosomal protein L36
Synpcc7942_1568	1568	1	NC_007604	1626357	1626596	-		hypothetical protein
Synpcc7942_1569	1569	1	NC_007604	1626654	1627115	-		hypothetical protein
Synpcc7942_1570	1570(pacS)	1	NC_007604	1627206	1629449	-	pacS	Heavy metal translocating P-type ATPase
Synpcc7942_1571	1571(smpX)	1	NC_007604	1630063	1630872	+	smpX	MIP family channel proteins
Synpcc7942_1572	1572	1	NC_007604	1631339	1632925	+		dehydrogenase subunit-like protein
Synpcc7942_1573	1573	1	NC_007604	1632994	1633794	+		3-oxoacyl-(acyl-carrier protein) reductase
Synpcc7942_1574	1574	1	NC_007604	1633895	1636567	+		probable glucosidase
Synpcc7942_1575	1575(malQ)	1	NC_007604	1636580	1638625	+	malQ	Glycogen debranching enzyme
Synpcc7942_1576	1576	1	NC_007604	1638668	1640059	+		chloride channel protein
Synpcc7942_1577	1577(argS)	1	NC_007604	1640261	1642033	-	argS	arginyl-tRNA synthetase
Synpcc7942_1578	1578(tatC)	1	NC_007604	1642172	1643011	-	tatC	Sec-independent protein translocase TatC
Synpcc7942_1579	1579	1	NC_007604	1643490	1643957	+		dual specificity protein phosphatase
Synpcc7942_1580	1580	1	NC_007604	1644011	1644436	-		hypothetical protein
Synpcc7942_1581	1581	1	NC_007604	1645142	1646821	+		Peptidase M14, carboxypeptidase A
Synpcc7942_1582	1582(trmE)	1	NC_007604	1646823	1648211	-	trmE	tRNA modification GTPase TrmE
Synpcc7942_1583	1583	1	NC_007604	1648210	1648746	+		hypothetical protein
Synpcc7942_1584	1584	1	NC_007604	1648682	1650160	-		hypothetical protein
Synpcc7942_1585	1585	1	NC_007604	1650201	1650986	-		N-acetylmuramoyl-L-alanine amidase, family 2
Synpcc7942_1586	1586	1	NC_007604	1651359	1652669	+		periplasmic sensor signal transduction histidine kinase
Synpcc7942_1587	1587	1	NC_007604	1652732	1653172	-		integral membrane protein-like
Synpcc7942_1588	1588	1	NC_007604	1653255	1655834	-		CBS
Synpcc7942_1589	1589(pmbA)	1	NC_007604	1655981	1657270	-	pmbA	putative modulator of DNA gyrase
Synpcc7942_1590	1590	1	NC_007604	1657274	1658131	-		hypothetical protein
Synpcc7942_1591	1591(nbp1)	1	NC_007604	1658135	1659022	-	nbp1	RNA binding S1
Synpcc7942_1592	1592	1	NC_007604	1659119	1659934	+		creatinine amidohydrolase
Synpcc7942_1593	1593	1	NC_007604	1660025	1660720	+		hypothetical protein
Synpcc7942_1594	1594	1	NC_007604	1660735	1661760	+		hypothetical protein
Synpcc7942_1595	1595(accA)	1	NC_007604	1661770	1662753	+	accA	acetyl-CoA carboxylase carboxyltransferase subunit alpha
Synpcc7942_1596	1596(acdS)	1	NC_007604	1662871	1663608	+	acdS	short chain dehydrogenase
Synpcc7942_1597	1597(folE)	1	NC_007604	1663657	1664298	+	folE	GTP cyclohydrolase I
Synpcc7942_1598	1598	1	NC_007604	1664306	1665100	+		Phenazine biosynthesis PhzC/PhzF protein
Synpcc7942_1599	1599	1	NC_007604	1665097	1666182	+		hypothetical protein
Synpcc7942_1600	1600	1	NC_007604	1666188	1667030	+		5',5'''-P-1,P-4-tetraphosphate phosphorylase II-like
Synpcc7942_1601	1601	1	NC_007604	1667058	1667231	-		hypothetical protein
Synpcc7942_1602	1602	1	NC_007604	1667296	1668033	+		RNA methyltransferase TrmH, group 1
Synpcc7942_1603	1603(ampC)	1	NC_007604	1668136	1669263	+	ampC	beta-lactamase
Synpcc7942_1604	1604(cdpA)	1	NC_007604	1669273	1670625	+	cdpA	hypothetical protein
Synpcc7942_1605	1605	1	NC_007604	1670630	1671208	-		hypothetical protein
Synpcc7942_1606	1606	1	NC_007604	1671451	1672011	+		Beta-Ig-H3/fasciclin
Synpcc7942_1607	1607(somA2)	1	NC_007604	1672123	1673679	-	somA2	probable porin; major outer membrane protein
Synpcc7942_1608	1608(manC)	1	NC_007604	1673935	1675344	+	manC	mannose-1-phosphate guanylyltransferase (GDP)
Synpcc7942_1609	1609(nrdJ)	1	NC_007604	1675456	1678869	+	nrdJ	Protein splicing (intein) site
Synpcc7942_1610	1610(pntB)	1	NC_007604	1678977	1680389	-	pntB	pyridine nucleotide transhydrogenase beta subunit
Synpcc7942_1611	1611(pntA)	1	NC_007604	1680389	1680682	-	pntA	nicotinamide nucleotide transhydrogenase alpha subunit-like
Synpcc7942_1612	1612(pntA)	1	NC_007604	1680679	1681905	-	pntA	pyridine nucleotide transhydrogenase alpha subunit
Synpcc7942_1613	1613	1	NC_007604	1682042	1682617	+		hypothetical protein
Synpcc7942_1614	1614(rpmH)	1	NC_007604	1682665	1682802	+	rpmH	50S ribosomal protein L34
Synpcc7942_1615	1615(rnpA)	1	NC_007604	1682808	1683176	+	rnpA	ribonuclease P
Synpcc7942_1616	1616	1	NC_007604	1683163	1683549	+		hypothetical protein
Synpcc7942_1617	1617(yidC)	1	NC_007604	1683752	1684930	+	yidC	putative inner membrane protein translocase component YidC
Synpcc7942_1618	1618	1	NC_007604	1684927	1685433	+		Single-stranded nucleic acid binding R3H
Synpcc7942_1619	1619	1	NC_007604	1685436	1685942	+		metal-binding possibly nucleic acid-binding protein-like
Synpcc7942_1620	1620(ycf46)	1	NC_007604	1685939	1687444	+	ycf46	ATPase
Synpcc7942_1621	1621	1	NC_007604	1687584	1689152	-		Elongator protein 3/MiaB/NifB
Synpcc7942_1622	1622	1	NC_007604	1689721	1692192	+		probable proteinase
Synpcc7942_1623	1623	1	NC_007604	1692265	1692957	+		hypothetical protein
Synpcc7942_1624	1624(ribC)	1	NC_007604	1692985	1693719	-	ribC	riboflavin synthase subunit alpha
Synpcc7942_1625	1625	1	NC_007604	1693698	1694921	-		probable glycosyltransferase
Synpcc7942_1626	1626	1	NC_007604	1695068	1695550	-		hypothetical protein
Synpcc7942_1627	1627	1	NC_007604	1695554	1696852	-		hypothetical protein
Synpcc7942_1628	1628	1	NC_007604	1697252	1697971	+		hypothetical protein
Synpcc7942_1629	1629	1	NC_007604	1698071	1698712	+		hypothetical protein
Synpcc7942_1630	1630(cytA)	1	NC_007604	1698933	1699268	+	cytA	cytochrome c553
Synpcc7942_1631	1631(cytB)	1	NC_007604	1699269	1700168	+	cytB	TPR repeat
Synpcc7942_1632	1632	1	NC_007604	1700263	1700772	+		hypothetical protein
Synpcc7942_1633	1633	1	NC_007604	1701369	1702091	+		hypothetical protein
Synpcc7942_1634	1634	1	NC_007604	1702113	1702652	-		hypothetical protein
Synpcc7942_1635	1635(somB2)	1	NC_007604	1702823	1704469	-	somB2	probable porin; major outer membrane protein
Synpcc7942_1636	1636(dcoHI)	1	NC_007604	1704606	1705013	-	dcoHI	pterin-4-alpha-carbinolamine dehydratase
Synpcc7942_1637	1637(psbDII)	1	NC_007604	1705426	1706484	-	psbDII	photosystem II D2 protein (photosystem q(a) protein)
Synpcc7942_1638	1638	1	NC_007604	1706685	1706951	+		hypothetical protein
Synpcc7942_1639	1639	1	NC_007604	1707135	1707776	+		ATPase
Synpcc7942_1640	1640	1	NC_007604	1707881	1708414	+		hypothetical protein
Synpcc7942_1641	1641	1	NC_007604	1708665	1709165	+		hypothetical protein
Synpcc7942_1642	1642	1	NC_007604	1709180	1710250	+		hypothetical protein
Synpcc7942_1643	1643	1	NC_007604	1710353	1711873	+		diguanylate cyclase with GAF sensor
Synpcc7942_1644	1644	1	NC_007604	1712014	1712817	+		hypothetical protein
Synpcc7942_1645	1645(rnc)	1	NC_007604	1713332	1714075	+	rnc	RNAse III
Synpcc7942_1646	1646	1	NC_007604	1714348	1715070	+		hypothetical protein
Synpcc7942_1647	1647	1	NC_007604	1715266	1716186	+		hypothetical protein
Synpcc7942_1648	1648	1	NC_007604	1716189	1716638	-		putative ferric uptake regulator, FUR family
Synpcc7942_1649	1649	1	NC_007604	1716788	1717504	+		rubrerythrin
Synpcc7942_1650	1650	1	NC_007604	1717707	1720946	-		phosphorylase kinase alpha subunit
Synpcc7942_1651	1651(rffM)	1	NC_007604	1721058	1721795	+	rffM	N-acetylmannosaminyltransferase
Synpcc7942_1652	1652	1	NC_007604	1721792	1723432	+		Elongator protein 3/MiaB/NifB
Synpcc7942_1653	1653(gldA)	1	NC_007604	1723540	1724736	-	gldA	glycerol dehydrogenase
Synpcc7942_1654	1654	1	NC_007604	1724849	1725232	-		hypothetical protein
Synpcc7942_1655	1655	1	NC_007604	1725260	1725829	-		hypothetical protein
Synpcc7942_1656	1656(katG)	1	NC_007604	1725919	1728081	-	katG	catalase/peroxidase HPI
Synpcc7942_1657	1657	1	NC_007604	1728453	1728674	+		hypothetical protein
Synpcc7942_1658	1658	1	NC_007604	1728788	1729246	-		hypothetical protein
Synpcc7942_1659	1659	1	NC_007604	1729384	1730031	+		nitroreductase
Synpcc7942_1660	1660	1	NC_007604	1730131	1730964	+		potassium channel protein
Synpcc7942_1661	1661(digA)	1	NC_007604	1731159	1731722	+	digA	hypothetical protein
Synpcc7942_1662	1662(cysS)	1	NC_007604	1731811	1733247	-	cysS	cysteinyl-tRNA synthetase
Synpcc7942_1663	1663	1	NC_007604	1733401	1733760	-		hypothetical protein
Synpcc7942_1664	1664	1	NC_007604	1733790	1733984	+		hypothetical protein
Synpcc7942_1665	1665	1	NC_007604	1733989	1735104	+		probable oxidoreductase
Synpcc7942_1666	1666	1	NC_007604	1735155	1735859	-		hypothetical protein
Synpcc7942_1667	1667(murD)	1	NC_007604	1735965	1737356	+	murD	UDP-N-acetylmuramoyl-L-alanyl-D-glutamate synthetase
Synpcc7942_1668	1668(kdpA)	1	NC_007604	1737882	1739552	+	kdpA	potassium-transporting ATPase subunit A
Synpcc7942_1669	1669(kdpB)	1	NC_007604	1739595	1741685	+	kdpB	potassium-transporting ATPase subunit B
Synpcc7942_1670	1670	1	NC_007604	1741687	1741833	+		hypothetical protein
Synpcc7942_1671	1671(kdpC)	1	NC_007604	1741836	1742447	+	kdpC	potassium-transporting ATPase, C subunit
Synpcc7942_1672	1672(vanY)	1	NC_007604	1742508	1743233	+	vanY	vanY D-Ala-D-Ala carboxypeptidase. Metallo peptidase. MEROPS family M15B
Synpcc7942_1673	1673	1	NC_007604	1743189	1743854	-		hypothetical protein
Synpcc7942_1674	1674	1	NC_007604	1743855	1744166	-		hypothetical protein
Synpcc7942_1675	1675	1	NC_007604	1744281	1744766	-		hypothetical protein
Synpcc7942_1676	1676	1	NC_007604	1744816	1745469	-		hypothetical protein
Synpcc7942_1677	1677	1	NC_007604	1745500	1746597	-		hypothetical protein
Synpcc7942_1678	1678	1	NC_007604	1746611	1747153	-		hypothetical protein
Synpcc7942_1679	1679(psb28)	1	NC_007604	1747252	1747590	+	psb28	photosystem II reaction center W protein
Synpcc7942_1680	1680(cysA)	1	NC_007604	1747842	1748858	-	cysA	Sulphate transport system permease protein 1
Synpcc7942_1681	1681(sbpA)	1	NC_007604	1749076	1750128	+	sbpA	Thiosulphate-binding protein
Synpcc7942_1682	1682(cysT)	1	NC_007604	1750203	1751039	+	cysT	Sulphate transport system permease protein 2
Synpcc7942_1683	1683(orf81)	1	NC_007604	1751063	1751308	+	orf81	hypothetical protein
Synpcc7942_1684	1684(cysR)	1	NC_007604	1751336	1751956	+	cysR	putative transcriptional regulator, Crp/Fnr family
Synpcc7942_1685	1685(cysW)	1	NC_007604	1752002	1752862	+	cysW	Sulphate transport system permease protein 2
Synpcc7942_1686	1686(sbpA)	1	NC_007604	1753022	1754047	+	sbpA	Thiosulphate-binding protein
Synpcc7942_1687	1687(cysT)	1	NC_007604	1754047	1754913	+	cysT	Sulfate ABC transporter, permease protein CysT
Synpcc7942_1688	1688(cysW)	1	NC_007604	1754913	1755773	+	cysW	Sulfate ABC transporter, permease protein CysW
Synpcc7942_1689	1689(rhdA)	1	NC_007604	1755915	1756877	+	rhdA	Rhodanese-like
Synpcc7942_1690	1690	1	NC_007604	1756898	1757137	+		hypothetical protein
Synpcc7942_1691	1691	1	NC_007604	1757155	1758315	+		hypothetical protein
Synpcc7942_1692	1692	1	NC_007604	1758418	1759329	-		mrr restriction system protein
Synpcc7942_1693	1693(divK)	1	NC_007604	1759418	1759819	-	divK	response regulator receiver domain protein (CheY-like)
Synpcc7942_1694	1694(gyrA)	1	NC_007604	1759930	1762506	+	gyrA	DNA topoisomerase IV subunit A
Synpcc7942_1695	1695	1	NC_007604	1762639	1763637	+		hypothetical protein
Synpcc7942_1696	1696	1	NC_007604	1763712	1764452	-		hypothetical protein
Synpcc7942_1697	1697	1	NC_007604	1764611	1764892	-		Zn-finger, CDGSH type
Synpcc7942_1698	1698	1	NC_007604	1765087	1765428	+		putative transcriptional regulator
Synpcc7942_1699	1699	1	NC_007604	1765464	1766852	-		MATE efflux family protein
Synpcc7942_1700	1700(wcaG)	1	NC_007604	1766905	1767849	-	wcaG	GDP-fucose synthetase NAD dependent epimerase/dehydratase
Synpcc7942_1701	1701	1	NC_007604	1767953	1768489	+		hypothetical protein
Synpcc7942_1702	1702	1	NC_007604	1768545	1768682	+		hypothetical protein
Synpcc7942_1703	1703(ams1)	1	NC_007604	1768940	1772017	-	ams1	putative alpha-mannosidase
Synpcc7942_1704	1704	1	NC_007604	1772024	1772833	+		hypothetical protein
Synpcc7942_1705	1705(psbI)	1	NC_007604	1772946	1773065	+	psbI	photosystem II reaction center I protein PsbI
Synpcc7942_1706	1706	1	NC_007604	1773234	1775426	+		hypothetical protein
Synpcc7942_1707	1707(ftn6)	1	NC_007604	1775633	1776064	+	ftn6	cell division protein Ftn6 hypothetical protein
Synpcc7942_1708	1708(prlC)	1	NC_007604	1776199	1778226	+	prlC	oligopeptidase A. Metallo peptidase. MEROPS family M03A
Synpcc7942_1709	1709	1	NC_007604	1778348	1779889	-		Small GTP-binding protein domain
Synpcc7942_1710	1710(rpoZ)	1	NC_007604	1780048	1780278	+	rpoZ	DNA-directed RNA polymerase subunit omega
Synpcc7942_1711	1711	1	NC_007604	1780275	1780847	+		hypothetical protein
Synpcc7942_1712	1712	1	NC_007604	1780853	1781218	+		hypothetical protein
Synpcc7942_1713	1713(mocD)	1	NC_007604	1781317	1782219	+	mocD	probable hydrocarbon oxygenase MocD
Synpcc7942_1714	1714(metX)	1	NC_007604	1782216	1783232	+	metX	hypothetical protein
Synpcc7942_1715	1715(upp)	1	NC_007604	1783250	1783903	-	upp	uracil phosphoribosyltransferase
Synpcc7942_1716	1716	1	NC_007604	1783939	1787655	-		diguanylate cyclase/phosphodiesterase with PAS/PAC sensor(s)
Synpcc7942_1717	1717(glcF)	1	NC_007604	1787724	1789025	-	glcF	glycolate oxidase subunit (Fe-S) protein
Synpcc7942_1718	1718(glcE)	1	NC_007604	1789028	1790305	-	glcE	glycolate oxidase subunit GlcE
Synpcc7942_1719	1719(icd)	1	NC_007604	1790369	1791796	-	icd	isocitrate dehydrogenase
Synpcc7942_1720	1720	1	NC_007604	1791952	1792392	+		hypothetical protein
Synpcc7942_1721	1721	1	NC_007604	1793212	1793916	-		PBS lyase HEAT-like repeat
Synpcc7942_1722	1722(sbpA)	1	NC_007604	1794143	1795228	-	sbpA	Thiosulphate-binding protein
Synpcc7942_1723	1723	1	NC_007604	1795482	1797032	+		carotene isomerase
Synpcc7942_1724	1724	1	NC_007604	1797078	1797386	-		hypothetical protein
Synpcc7942_1725	1725	1	NC_007604	1797616	1799067	+		transcriptional regulator, GntR family
Synpcc7942_1726	1726(lspA)	1	NC_007604	1799119	1799610	-	lspA	lipoprotein signal peptidase
Synpcc7942_1727	1727	1	NC_007604	1799638	1800219	-		BioY protein
Synpcc7942_1728	1728	1	NC_007604	1800372	1800887	+		hypothetical protein
Synpcc7942_1729	1729(kdpD)	1	NC_007604	1800893	1802005	+	kdpD	potassium-transporting ATPase D chain
Synpcc7942_1730	1730	1	NC_007604	1802050	1802640	+		hypothetical protein
Synpcc7942_1731	1731	1	NC_007604	1802686	1803171	-		hypothetical protein
Synpcc7942_1732	1732	1	NC_007604	1803168	1803578	-		hypothetical protein
Synpcc7942_1733	1733(sufR)	1	NC_007604	1803575	1804219	-	sufR	transcriptional regulator
Synpcc7942_1734	1734(ftrC)	1	NC_007604	1804395	1804757	+	ftrC	ferredoxin-thioredoxin reductase catalytic chain
Synpcc7942_1735	1735(sufB)	1	NC_007604	1804805	1806244	+	sufB	cysteine desulfurase activator complex subunit SufB
Synpcc7942_1736	1736(sufC)	1	NC_007604	1806290	1807075	+	sufC	Iron-regulated ABC transporter ATPase subunit SufC
Synpcc7942_1737	1737(sufD)	1	NC_007604	1807075	1808403	+	sufD	Iron-regulated ABC transporter permease protein SufD
Synpcc7942_1738	1738(sufS)	1	NC_007604	1808413	1809672	+	sufS	cysteine desulfurase
Synpcc7942_1739	1739(merR)	1	NC_007604	1809717	1810142	+	merR	transcriptional regulator, MerR family
Synpcc7942_1740	1740(murB)	1	NC_007604	1810183	1811088	-	murB	UDP-N-acetylmuramate dehydrogenase
Synpcc7942_1741	1741(murC)	1	NC_007604	1811099	1812535	-	murC	UDP-N-acetylmuramate--L-alanine ligase
Synpcc7942_1742	1742(gap2)	1	NC_007604	1812814	1813833	+	gap2	glyceraldehyde-3-phosphate dehydrogenase
Synpcc7942_1743	1743(ndhH)	1	NC_007604	1814092	1815276	+	ndhH	NAD(P)H-quinone oxidoreductase subunit H
Synpcc7942_1744	1744	1	NC_007604	1815423	1815833	+		hypothetical protein
Synpcc7942_1745	1745	1	NC_007604	1815848	1816393	-		hypothetical protein
Synpcc7942_1746	1746(rpoD2)	1	NC_007604	1816600	1817562	-	rpoD2	group2 RNA polymerase sigma factor SigB
Synpcc7942_1747	1747	1	NC_007604	1817778	1818962	-		hypothetical protein
Synpcc7942_1748	1748	1	NC_007604	1818990	1819751	-		hypothetical protein
Synpcc7942_1749	1749(fer)	1	NC_007604	1819754	1820146	-	fer	ferredoxin
Synpcc7942_1750	1750(ycf35)	1	NC_007604	1820146	1820532	-	ycf35	conserved hypothetical protein YCF35
Synpcc7942_1751	1751	1	NC_007604	1820575	1820778	-		hypothetical protein
Synpcc7942_1752	1752	1	NC_007604	1821018	1821770	-		Armadillo:PBS lyase HEAT-like repeat
Synpcc7942_1753	1753	1	NC_007604	1821890	1822354	-		hypothetical protein
Synpcc7942_1754	1754	1	NC_007604	1822345	1822497	-		hypothetical protein
Synpcc7942_1755	1755	1	NC_007604	1822494	1824227	-		hypothetical protein
Synpcc7942_1756	1756	1	NC_007604	1824236	1824511	-		hypothetical protein
Synpcc7942_1757	1757	1	NC_007604	1824648	1824935	+		hypothetical protein
Synpcc7942_1758	1758	1	NC_007604	1825182	1826267	-		hypothetical protein
Synpcc7942_1759	1759	1	NC_007604	1826249	1826452	-		CAB/ELIP/HLIP-related protein
Synpcc7942_1760	1760(ald)	1	NC_007604	1826528	1827619	+	ald	L-alanine dehydrogenase
Synpcc7942_1761	1761	1	NC_007604	1827800	1829530	+		hypothetical protein
Synpcc7942_1762	1762	1	NC_007604	1829577	1831028	+		hypothetical protein
Synpcc7942_1763	1763	1	NC_007604	1831028	1831846	+		inositol monophosphate family protein
Synpcc7942_1764	1764	1	NC_007604	1831862	1832230	+		hypothetical protein
Synpcc7942_1765	1765	1	NC_007604	1832303	1832806	-		hypothetical protein
Synpcc7942_1766	1766(cydB)	1	NC_007604	1832998	1834029	-	cydB	cytochrome d ubiquinol oxidase, subunit II
Synpcc7942_1767	1767(cydA)	1	NC_007604	1834078	1835490	-	cydA	cytochrome oxidase d subunit I
Synpcc7942_1768	1768	1	NC_007604	1835596	1836408	+		hypothetical protein
Synpcc7942_1769	1769	1	NC_007604	1836408	1836794	+		hypothetical protein
Synpcc7942_1770	1770	1	NC_007604	1836751	1837047	-		hypothetical protein
Synpcc7942_1771	1771(ffh)	1	NC_007604	1837162	1838652	+	ffh	signal recognition particle subunit FFH/SRP54 (srp54)
Synpcc7942_1772	1772(rpsP)	1	NC_007604	1838756	1839004	+	rpsP	30S ribosomal protein S16
Synpcc7942_1773	1773	1	NC_007604	1839008	1839325	+		hypothetical protein
Synpcc7942_1774	1774(rpsU)	1	NC_007604	1839385	1839558	+	rpsU	30S ribosomal protein S21
Synpcc7942_1775	1775	1	NC_007604	1839685	1840650	+		phosphate starvation-induced protein
Synpcc7942_1776	1776	1	NC_007604	1840742	1840999	+		hypothetical protein
Synpcc7942_1777	1777	1	NC_007604	1841045	1841998	+		hypothetical protein
Synpcc7942_1778	1778	1	NC_007604	1842010	1843869	-		hypothetical protein
Synpcc7942_1779	1779(recN)	1	NC_007604	1843941	1845686	+	recN	DNA repair protein RecN
Synpcc7942_1780	1780(mutL)	1	NC_007604	1845760	1847385	+	mutL	DNA mismatch repair protein
Synpcc7942_1781	1781	1	NC_007604	1847468	1847743	-		hypothetical protein
Synpcc7942_1782	1782(thrC)	1	NC_007604	1847829	1849121	-	thrC	threonine synthase
Synpcc7942_1783	1783	1	NC_007604	1849303	1852170	+		hypothetical protein
Synpcc7942_1784	1784(sigF2)	1	NC_007604	1852529	1853311	+	sigF2	RNA polymerase sigma factor SigF
Synpcc7942_1785	1785	1	NC_007604	1853308	1853718	-		hypothetical protein
Synpcc7942_1786	1786(ycf51)	1	NC_007604	1853723	1854250	-	ycf51	conserved hypothetical protein YCF51
Synpcc7942_1787	1787(nifU)	1	NC_007604	1854247	1854729	-	nifU	SUF system FeS assembly protein
Synpcc7942_1788	1788	1	NC_007604	1855204	1859910	+		hypothetical protein
Synpcc7942_1789	1789(dnaJ2)	1	NC_007604	1860032	1861012	+	dnaJ2	Heat shock protein DnaJ-like
Synpcc7942_1790	1790(mbpA)	1	NC_007604	1861019	1861810	+	mbpA	DNA adenine methylase
Synpcc7942_1791	1791	1	NC_007604	1861831	1863066	-		hypothetical protein
Synpcc7942_1792	1792(hemB)	1	NC_007604	1863290	1864270	+	hemB	delta-aminolevulinic acid dehydratase
Synpcc7942_1793	1793(trxA)	1	NC_007604	1864440	1864763	+	trxA	thioredoxin
Synpcc7942_1794	1794	1	NC_007604	1864768	1865946	+		succinyldiaminopimelate transaminase
Synpcc7942_1795	1795(smpB)	1	NC_007604	1865979	1866443	-	smpB	SsrA-binding protein
Synpcc7942_1796	1796	1	NC_007604	1866456	1866749	-		hypothetical protein
Synpcc7942_1797	1797	1	NC_007604	1866873	1867376	+		hypothetical protein
Synpcc7942_1798	1798	1	NC_007604	1867864	1868490	+		hypothetical protein
Synpcc7942_1799	1799(hypE)	1	NC_007604	1868940	1869971	+	hypE	Hydrogenase expression/formation protein HypE
Synpcc7942_1800	1800	1	NC_007604	1869943	1870455	+		hypothetical protein
Synpcc7942_1801	1801	1	NC_007604	1870692	1871408	+		hypothetical protein
Synpcc7942_1802	1802	1	NC_007604	1871523	1873145	-		response regulator receiver domain protein (CheY-like)
Synpcc7942_1803	1803	1	NC_007604	1873351	1873782	-		putative ferric uptake regulator, FUR family
Synpcc7942_1804	1804	1	NC_007604	1873843	1874397	-		hypothetical protein
Synpcc7942_1805	1805(hetI)	1	NC_007604	1874474	1875253	-	hetI	HetI protein-like
Synpcc7942_1806	1806(prxQ-A2)	1	NC_007604	1875268	1875741	+	prxQ-A2	bacterioferritin comigratory protein
Synpcc7942_1807	1807(mutT)	1	NC_007604	1875797	1876243	+	mutT	mutator MutT-like
Synpcc7942_1808	1808	1	NC_007604	1876216	1876959	-		pantothenate kinase
Synpcc7942_1809	1809(dfa1)	1	NC_007604	1877025	1878740	+	dfa1	flavoprotein
Synpcc7942_1810	1810(dfa3)	1	NC_007604	1878956	1880710	+	dfa3	flavoprotein
Synpcc7942_1811	1811	1	NC_007604	1880981	1884094	+		diguanylate cyclase (GGDEF domain) with PAS/PAC sensor
Synpcc7942_1812	1812	1	NC_007604	1884096	1884374	-		hypothetical protein
Synpcc7942_1813	1813(htpG)	1	NC_007604	1884434	1886350	-	htpG	heat shock protein 90
Synpcc7942_1814	1814	1	NC_007604	1886477	1887205	-		cyclic nucleotide-binding domain (cNMP-BD) protein
Synpcc7942_1815	1815	1	NC_007604	1887216	1888451	-		response regulator receiver domain protein (CheY-like)
Synpcc7942_1816	1816(ltnB)	1	NC_007604	1888444	1891377	-	ltnB	periplasmic sensor hybrid histidine kinase
Synpcc7942_1817	1817(ltnA)	1	NC_007604	1891423	1891788	-	ltnA	response regulator receiver domain protein (CheY-like)
Synpcc7942_1818	1818	1	NC_007604	1891891	1892208	-		hypothetical protein
Synpcc7942_1819	1819	1	NC_007604	1892346	1892930	+		hypothetical protein
Synpcc7942_1820	1820	1	NC_007604	1893007	1893735	-		hypothetical protein
Synpcc7942_1821	1821	1	NC_007604	1893904	1894263	+		hypothetical protein
Synpcc7942_1822	1822	1	NC_007604	1894291	1894503	+		hypothetical protein
Synpcc7942_1823	1823(nblB)	1	NC_007604	1894500	1895159	-	nblB	PBS lyase HEAT-like repeat
Synpcc7942_1824	1824	1	NC_007604	1895166	1895630	-		CBS
Synpcc7942_1825	1825(PgsA)	1	NC_007604	1895707	1896225	+	PgsA	CDP-diacylglycerol--glycerol-3-phosphate 3-phosphatidyltransferase
Synpcc7942_1826	1826	1	NC_007604	1896222	1897163	-		mRNA-binding protein
Synpcc7942_1827	1827	1	NC_007604	1897287	1897913	+		hypothetical protein
Synpcc7942_1828	1828	1	NC_007604	1897914	1898171	+		hypothetical protein
Synpcc7942_1829	1829(hisA)	1	NC_007604	1898205	1898975	+	hisA	1-(5-phosphoribosyl)-5-[(5- phosphoribosylamino)methylideneamino] imidazole-4-carboxamide isomerase
Synpcc7942_1830	1830(trxA)	1	NC_007604	1899227	1899550	-	trxA	thioredoxin
Synpcc7942_1831	1831(guaB)	1	NC_007604	1899856	1901019	-	guaB	inositol-5-monophosphate dehydrogenase
Synpcc7942_1832	1832	1	NC_007604	1901152	1901601	-		hypothetical protein
Synpcc7942_1833	1833	1	NC_007604	1901772	1902530	+		hypothetical protein
Synpcc7942_1834	1834	1	NC_007604	1902530	1902988	+		hypothetical protein
Synpcc7942_1835	1835	1	NC_007604	1903031	1903657	+		hypothetical protein
Synpcc7942_1836	1836	1	NC_007604	1903658	1903990	-		hypothetical protein
Synpcc7942_1837	1837	1	NC_007604	1904030	1904374	-		hypothetical protein
Synpcc7942_1838	1838(chlB)	1	NC_007604	1904431	1905957	-	chlB	light-independent protochlorophyllide reductase subunit B
Synpcc7942_1839	1839	1	NC_007604	1906094	1906834	-		hypothetical protein
Synpcc7942_1840	1840	1	NC_007604	1906920	1907426	-		hypothetical protein
Synpcc7942_1841	1841(murF)	1	NC_007604	1907478	1908845	-	murF	UDP-N-acetylmuramoyl-tripeptide--D-alanyl-D- alanine ligase
Synpcc7942_1842	1842	1	NC_007604	1908945	1910213	+		Transposase, IS605 OrfB
Synpcc7942_1843	1843	1	NC_007604	1910225	1911034	-		hypothetical protein
Synpcc7942_1844	1844	1	NC_007604	1911034	1911558	-		7-cyano-7-deazaguanine reductase
Synpcc7942_1845	1845	1	NC_007604	1911652	1911879	+		hypothetical protein
Synpcc7942_1846	1846	1	NC_007604	1911978	1913807	-		hypothetical protein
Synpcc7942_1847	1847(dapA)	1	NC_007604	1913856	1914755	-	dapA	dihydrodipicolinate synthase
Synpcc7942_1848	1848(asd)	1	NC_007604	1914772	1915836	-	asd	aspartate-semialdehyde dehydrogenase
Synpcc7942_1849	1849(sigC)	1	NC_007604	1916620	1917816	+	sigC	RNA polymerase sigma factor SigC
Synpcc7942_1850	1850(cobL)	1	NC_007604	1917870	1919099	-	cobL	precorrin-6Y C5,15-methyltransferase (decarboxylating)
Synpcc7942_1851	1851(cobG)	1	NC_007604	1919364	1920827	+	cobG	Ferredoxin--nitrite reductase
Synpcc7942_1852	1852(cobH)	1	NC_007604	1920852	1921481	+	cobH	precorrin-8X methylmutase
Synpcc7942_1853	1853(cobI)	1	NC_007604	1921478	1922182	+	cobI	cobalt-factor II C20-methyltransferase / precorrin-2 C20-methyltransferase
Synpcc7942_1854	1854(cobJ)	1	NC_007604	1922179	1923879	+	cobJ	precorrin-3 methyltransferase
Synpcc7942_1855	1855(cobB)	1	NC_007604	1923883	1925253	+	cobB	cobyrinic acid a,c-diamide synthase
Synpcc7942_1856	1856(cumB)	1	NC_007604	1925324	1925830	+	cumB	tRNA-adenosine deaminase
Synpcc7942_1857	1857(mmsB)	1	NC_007604	1925835	1926701	-	mmsB	3-hydroxyacid dehydrogenase
Synpcc7942_1858	1858(ho1)	1	NC_007604	1926893	1927609	+	ho1	Heme oxygenase (decyclizing)
Synpcc7942_1859	1859	1	NC_007604	1927733	1930486	+		diguanylate cyclase/phosphodiesterase with PAS/PAC sensor(s)
Synpcc7942_1860	1860(ycf29)	1	NC_007604	1930475	1931182	-	ycf29	two component transcriptional regulator, LuxR family
Synpcc7942_1861	1861(natB)	1	NC_007604	1931340	1932605	-	natB	periplasmic binding protein of ABC transporter for natural amino acids
Synpcc7942_1862	1862	1	NC_007604	1932765	1933688	+		hypothetical protein
Synpcc7942_1863	1863(hemG)	1	NC_007604	1933701	1934582	+	hemG	modification methylase, HemK family
Synpcc7942_1864	1864	1	NC_007604	1934588	1935175	+		hypothetical protein
Synpcc7942_1865	1865(ppnK)	1	NC_007604	1935472	1936392	+	ppnK	inorganic polyphosphate/ATP-NAD kinase
Synpcc7942_1866	1866	1	NC_007604	1936389	1936799	-		hypothetical protein
Synpcc7942_1867	1867	1	NC_007604	1936937	1937818	+		Deoxyribodipyrimidine photo-lyase family protein
Synpcc7942_1868	1868	1	NC_007604	1937822	1938253	+		hypothetical protein
Synpcc7942_1869	1869	1	NC_007604	1938280	1941534	-		probable cation efflux system protein
Synpcc7942_1870	1870	1	NC_007604	1941531	1942814	-		Secretion protein HlyD
Synpcc7942_1871	1871	1	NC_007604	1943308	1943841	+		hypothetical protein
Synpcc7942_1872	1872	1	NC_007604	1943951	1945399	+		histidine kinase
Synpcc7942_1873	1873	1	NC_007604	1945396	1946076	+		two component transcriptional regulator, winged helix family
Synpcc7942_1874	1874	1	NC_007604	1946154	1946624	-		RNA methyltransferase TrmH, group 2
Synpcc7942_1875	1875	1	NC_007604	1946701	1948101	-		hypothetical protein
Synpcc7942_1876	1876	1	NC_007604	1948203	1948583	-		hypothetical protein
Synpcc7942_1877	1877	1	NC_007604	1948660	1950663	-		Transglutaminase-like
Synpcc7942_1878	1878	1	NC_007604	1950660	1951652	-		hypothetical protein
Synpcc7942_1879	1879(moxR)	1	NC_007604	1951649	1952587	-	moxR	MoxR protein-like
Synpcc7942_1880	1880	1	NC_007604	1952819	1953025	+		hypothetical protein
Synpcc7942_1881	1881(nadB)	1	NC_007604	1953074	1954726	-	nadB	L-aspartate oxidase
Synpcc7942_1882	1882(psbU)	1	NC_007604	1954814	1955224	-	psbU	photosystem II complex extrinsic protein precursor PsuB
Synpcc7942_1883	1883(ycf53)	1	NC_007604	1955407	1956126	-	ycf53	conserved hypothetical protein YCF53
Synpcc7942_1884	1884(rfaE)	1	NC_007604	1956126	1956647	-	rfaE	RfaE bifunctional protein, domain II
Synpcc7942_1885	1885	1	NC_007604	1956644	1957411	-		HAD-superfamily hydrolase subfamily IA, variant 3
Synpcc7942_1886	1886(recJ)	1	NC_007604	1957417	1959471	+	recJ	exonuclease RecJ
Synpcc7942_1887	1887	1	NC_007604	1959524	1960816	+		probable mannosyltransferase
Synpcc7942_1888	1888	1	NC_007604	1960851	1961891	+		hypothetical protein
Synpcc7942_1889	1889	1	NC_007604	1961987	1963582	-		hypothetical protein
Synpcc7942_1890	1890	1	NC_007604	1963748	1964254	+		hypothetical protein
Synpcc7942_1891	1891(labA)	1	NC_007604	1964412	1964972	+	labA	hypothetical protein
Synpcc7942_1892	1892	1	NC_007604	1964969	1965778	+		Rhodanese-like
Synpcc7942_1893	1893(natA)	1	NC_007604	1965754	1966530	-	natA	ATPase
Synpcc7942_1894	1894(natC)	1	NC_007604	1966520	1967599	-	natC	integral membrane protein of the ABC-type Nat permease for neutral amino acids
Synpcc7942_1895	1895	1	NC_007604	1967770	1968582	+		hypothetical protein
Synpcc7942_1896	1896(argJ)	1	NC_007604	1968654	1969898	-	argJ	bifunctional ornithine acetyltransferase/N-acetylglutamate synthase protein
Synpcc7942_1897	1897	1	NC_007604	1969931	1970821	-		putative transcripton factor DevT-like
Synpcc7942_1898	1898(leuC)	1	NC_007604	1970822	1972228	-	leuC	isopropylmalate isomerase large subunit
Synpcc7942_1899	1899	1	NC_007604	1972290	1972778	-		hypothetical protein
Synpcc7942_1900	1900(dcd)	1	NC_007604	1972832	1973413	+	dcd	deoxycytidine triphosphate deaminase
Synpcc7942_1901	1901	1	NC_007604	1973458	1975839	-		putative glycosyltransferase
Synpcc7942_1902	1902	1	NC_007604	1975932	1976978	-		putative glycosyltransferase
Synpcc7942_1903	1903	1	NC_007604	1976983	1978113	-		hypothetical protein
Synpcc7942_1904	1904(hlyD)	1	NC_007604	1978129	1979454	-	hlyD	hemolysin secretion protein-like
Synpcc7942_1905	1905(hlyB)	1	NC_007604	1979496	1982498	-	hlyB	cyclic nucleotide-binding domain (cNMP-BD) protein
Synpcc7942_1906	1906	1	NC_007604	1982513	1983253	-		hypothetical protein
Synpcc7942_1907	1907(acsF)	1	NC_007604	1983417	1984493	-	acsF	Mg-protoporphyrin IX monomethyl ester (oxidative) cyclase
Synpcc7942_1908	1908	1	NC_007604	1984647	1985081	-		hypothetical protein
Synpcc7942_1909	1909	1	NC_007604	1985142	1985738	-		hypothetical protein
Synpcc7942_1910	1910(ubiX)	1	NC_007604	1985741	1986379	-	ubiX	aromatic acid decarboxylase
Synpcc7942_1911	1911(zam)	1	NC_007604	1986376	1988613	-	zam	Cold shock protein
Synpcc7942_1912	1912(phoU)	1	NC_007604	1988931	1989605	-	phoU	phosphate uptake regulator, PhoU
Synpcc7942_1912a	1912a(psaM)	1	NC_007604	1989729	1989818	+	psaM	photosystem I reaction center subunit XII
Synpcc7942_1913	1913	1	NC_007604	1989975	1990358	+		hypothetical protein
Synpcc7942_1914	1914	1	NC_007604	1990394	1990852	+		hypothetical protein
Synpcc7942_1915	1915(aroH)	1	NC_007604	1991020	1991412	-	aroH	chorismate mutase
Synpcc7942_1916	1916(sppA)	1	NC_007604	1991469	1992281	-	sppA	signal peptide peptidase A. Serine peptidase. MEROPS family S49
Synpcc7942_1917	1917	1	NC_007604	1992369	1993463	+		permease of the drug/metabolite transporter
Synpcc7942_1918	1918(BGluT)	1	NC_007604	1993521	1994600	+	BGluT	UDP-glucose:tetrahydrobiopterin glucosyltransferase
Synpcc7942_1919	1919	1	NC_007604	1994565	1995326	-		transcriptional regulator, XRE family
Synpcc7942_1920	1920(leuS)	1	NC_007604	1995596	1998193	-	leuS	leucyl-tRNA synthetase
Synpcc7942_1921	1921	1	NC_007604	1998203	1998655	+		hypothetical protein
Synpcc7942_1922	1922	1	NC_007604	1998656	1999156	-		putative transmembrane transcriptional regulator
Synpcc7942_1923	1923(sigG)	1	NC_007604	1999240	1999896	-	sigG	RNA polymerase sigma factor RpoE
Synpcc7942_1924	1924	1	NC_007604	2000205	2000732	-		hypothetical protein
Synpcc7942_1925	1925	1	NC_007604	2000732	2001583	-		probable peptidase
Synpcc7942_1926	1926	1	NC_007604	2001647	2001940	-		hypothetical protein
Synpcc7942_1927	1927(dapF)	1	NC_007604	2001982	2002824	+	dapF	diaminopimelate epimerase
Synpcc7942_1928	1928	1	NC_007604	2002837	2003079	+		hypothetical protein
Synpcc7942_1929	1929(nifS)	1	NC_007604	2003133	2004293	+	nifS	cysteine desulfurase
Synpcc7942_1930	1930	1	NC_007604	2004305	2005048	+		hypothetical protein
Synpcc7942_1931	1931	1	NC_007604	2005055	2005825	+		probable serine/threonine protein phosphatase
Synpcc7942_1932	1932	1	NC_007604	2006047	2006580	+		hypothetical protein
Synpcc7942_1933	1933(fni)	1	NC_007604	2006589	2007635	+	fni	isopentenyl pyrophosphate isomerase
Synpcc7942_1934	1934(dacB)	1	NC_007604	2007641	2008990	+	dacB	D-alanyl-D-alanine carboxypeptidase/D-alanyl-D-alanine-endopeptidase
Synpcc7942_1935	1935(pilD)	1	NC_007604	2009232	2010020	-	pilD	type 4 prepilin peptidase 1. Aspartic peptidase. MEROPS family A24A
Synpcc7942_1936	1936	1	NC_007604	2010026	2010268	-		hypothetical protein
Synpcc7942_1937	1937(msrA)	1	NC_007604	2010387	2011127	-	msrA	peptide methionine sulfoxide reductase
Synpcc7942_1938	1938(arsB)	1	NC_007604	2011214	2012275	-	arsB	multidrug-efflux transporter
Synpcc7942_1939	1939(gap3)	1	NC_007604	2012363	2013364	+	gap3	glyceraldehyde-3-phosphate dehydrogenase
Synpcc7942_1940	1940(pmt)	1	NC_007604	2013361	2014620	+	pmt	putative membrane transporter
Synpcc7942_1941	1941	1	NC_007604	2014681	2015577	+		hypothetical protein
Synpcc7942_1942	1942(prxQ-A3)	1	NC_007604	2015645	2016097	+	prxQ-A3	bacterioferritin comigratory protein-like
Synpcc7942_1943	1943(ftn2)	1	NC_007604	2016143	2018038	-	ftn2	cell division protein Ftn2-like
[truncated: 723 more rows]
