# Supplementary material for: High-throughput interaction screens illuminate the role of c-di-AMP in cyanobacterial nighttime survival
Source: PLoS Genet. 2018 Apr 2;14(4):e1007301. doi: 10.1371/journal.pgen.1007301 (PMC5897029; doi:10.1371/journal.pgen.1007301)
Supplement: S3 Dataset — This file contains the annotated R script for determining genetic interactions, where two genetic backgrounds within the library are compared. Also included are the files on which the script was run to produce interaction scores for the cdaA mutant: 1) “all.poolcount.txt”, the location and reads of barcoded transposon mutants for each sample; 2) “interaction_screen_exp.csv”, with designation of the samples as T0, control genotype, and experimental genotype; 3) “genes.tab”, the gene coordinate file used to map barcoded transposon mutants to genes. (ZIP) [file pgen.1007301.s011.zip › Dataset_S3/all.poolcount.txt]

barcode	rcbarcode	scaffold	strand	pos	locusId	f	SynE_ML6_set6.IT001	SynE_ML6_set6.IT002	SynE_ML6_set6.IT003	SynE_ML6_set6.IT004	SynE_ML6_set6.IT005	SynE_ML6_set6.IT006	SynE_ML6_set6.IT007	SynE_ML6_set6.IT008	SynE_ML6_set6.IT009
GAGTGCGTATTTGCTAAACA	TGTTTAGCAAATACGCACTC	NC_004990	+	2			41	39	38	30	20	38	13	2	3
ACTCCAGAGAGTTTACGGGC	GCCCGTAAACTCTCTGGAGT	NC_004990	+	25			44	46	52	35	39	47	84	2	47
ATGGCGGAGCGCGGCCAGCC	GGCTGGCCGCGCTCCGCCAT	NC_004990	+	25			119	155	128	64	79	142	98	36	73
GGGGTCGTGGCAAACGAGTA	TACTCGTTTGCCACGACCCC	NC_004990	+	25			45	40	44	23	9	11	3	30	14
ACGAGATGCAATATCCGGCG	CGCCGGATATTGCATCTCGT	NC_004990	-	33			100	151	123	84	57	90	14	93	62
CGGCGTGCCGTCGGAAGAAA	TTTCTTCCGACGGCACGCCG	NC_004990	-	33			14	16	14	1	38	5	2	1	0
TATCGTATTTCAGTCCTAAC	GTTAGGACTGAAATACGATA	NC_004990	-	33			14	13	16	1	17	23	0	1	0
CTTAGTAAGAGTTCTAATAA	TTATTAGAACTCTTACTAAG	NC_004990	+	36			13	16	17	0	2	3	1	0	40
GCGCCGGAGGGACAGATAAG	CTTATCTGTCCCTCCGGCGC	NC_004990	+	36			9	8	7	2	58	16	1	0	1
GTGCCCATGCTTCGTAAGTC	GACTTACGAAGCATGGGCAC	NC_004990	+	36			75	80	64	52	13	15	41	73	47
TGCGTAAAAATGAAAGGGGC	GCCCCTTTCATTTTTACGCA	NC_004990	+	36			13	19	19	38	24	15	1	40	47
GACGGTGAATAAATTAAGTA	TACTTAATTTATTCACCGTC	NC_004990	-	44			392	531	461	395	392	492	297	303	562
TGAATCATGTGAACTGAAGT	ACTTCAGTTCACATGATTCA	NC_004990	-	44			10	9	4	0	1	0	1	1	0
AACCATACTCGTTGTTGAGC	GCTCAACAACGAGTATGGTT	NC_004990	-	54			12	10	10	1	17	5	1	9	0
AGCCCTCGGCGGTCCCAAGC	GCTTGGGACCGCCGAGGGCT	NC_004990	-	54			23	39	20	0	6	14	0	20	15
GGTGGGCAGAAGATGGGGAA	TTCCCCATCTTCTGCCCACC	NC_004990	-	62			3	9	3	0	2	6	1	0	0
CCGTAGTGAGGTGCGGGGGC	GCCCCCGCACCTCACTACGG	NC_004990	+	64			3	1	2	16	1	0	0	0	0
AGAGGTCCCACTCGTTGGTT	AACCAACGAGTGGGACCTCT	NC_004990	-	67			6	2	8	2	0	17	0	0	1
AGTGTCATGTGCCTCACGAC	GTCGTGAGGCACATGACACT	NC_004990	-	67			26	31	21	16	19	9	1	38	2
GAGTAGGTCGTCGGGGAGAC	GTCTCCCCGACGACCTACTC	NC_004990	-	67			40	55	50	71	40	25	22	31	42
GTTTCAGGCGGTATGCGAGC	GCTCGCATACCGCCTGAAAC	NC_004990	-	67			31	48	33	23	16	23	1	36	50
TTTCAGTAACGACAAGCTAC	GTAGCTTGTCGTTACTGAAA	NC_004990	-	67			11	11	5	18	3	2	0	17	14
CAAGCTAGTGACGGCCGGTA	TACCGGCCGTCACTAGCTTG	NC_004990	+	74			4	13	7	9	2	23	1	0	0
CCACCATTGTTTCGGGTTAG	CTAACCCGAAACAATGGTGG	NC_004990	-	84			12	7	9	1	5	0	24	17	0
GCGGAGTGTGGTCGGAGGCC	GGCCTCCGACCACACTCCGC	NC_004990	+	88			5	6	5	0	6	3	2	0	1
TATCGAGGGGAGTCCTGTGG	CCACAGGACTCCCCTCGATA	NC_004990	+	105			29	34	36	50	8	35	40	66	16
TATGTCTTGTAGCGCGGCAT	ATGCCGCGCTACAAGACATA	NC_004990	+	105			4	5	7	1	7	1	0	0	0
TGACGGACCGAGTAGACGGC	GCCGTCTACTCGGTCCGTCA	NC_004990	+	105			3	13	4	27	47	6	0	0	1
AGGGGCGAGGCGTGTGGGGA	TCCCCACACGCCTCGCCCCT	NC_004990	+	110			1	2	3	0	0	0	0	0	0
ACATGGGGCACTCAGCCAGT	ACTGGCTGAGTGCCCCATGT	NC_004990	+	113			14	17	17	2	6	1	1	0	28
ACTTAGCATTCGGCAAGGAA	TTCCTTGCCGAATGCTAAGT	NC_004990	-	113			22	25	14	0	8	3	2	0	18
CCACGGTGCATCTGGGTGGG	CCCACCCAGATGCACCGTGG	NC_004990	-	113			13	18	12	16	4	1	2	0	0
CGCCTGGGCCGACTCGAGAT	ATCTCGAGTCGGCCCAGGCG	NC_004990	-	113			5	5	4	0	3	0	0	0	0
TAACATAGTGGTTACACGTA	TACGTGTAACCACTATGTTA	NC_004990	-	118			62	95	84	63	18	65	269	5	9
GATAAGATTGGCTCTGGAGG	CCTCCAGAGCCAATCTTATC	NC_004990	+	126			13	10	9	1	40	6	1	1	1
ATCATAACGCGCGTTATACA	TGTATAACGCGCGTTATGAT	NC_004990	-	129			4	4	1	0	0	0	0	0	0
TGGCACGAATGGGACCTCAC	GTGAGGTCCCATTCGTGCCA	NC_004990	+	131			9	15	5	4	20	40	44	0	0
CGGGCCTGGACCTTAAATGG	CCATTTAAGGTCCAGGCCCG	NC_004990	+	132			1	10	0	0	2	0	0	0	0
GCGGACTGCGAGGTGGCGGT	ACCGCCACCTCGCAGTCCGC	NC_004990	-	134			40	36	37	23	9	78	4	4	72
GGCACTAATTCGTGGCGTGG	CCACGCCACGAATTAGTGCC	NC_004990	-	134			16	7	8	13	8	1	2	15	0
ACGACGTCTGGAGGCTGTGC	GCACAGCCTCCAGACGTCGT	NC_004990	+	138			35	56	53	22	54	77	48	68	67
ACTGTGAGCACTAATCGGAA	TTCCGATTAGTGCTCACAGT	NC_004990	+	138			17	26	24	22	12	3	1	2	55
AGGGCTTGGACGGCACGGGT	ACCCGTGCCGTCCAAGCCCT	NC_004990	+	138			4	14	6	0	2	3	0	0	1
CCTGTGGATGTGGGAGGTGA	TCACCTCCCACATCCACAGG	NC_004990	+	138			14	9	5	12	10	25	0	0	0
CGGTAAGCGATAATGTCTGC	GCAGACATTATCGCTTACCG	NC_004990	+	138			5	3	8	0	1	2	0	0	29
GACGACCGAAATGAGCGCCT	AGGCGCTCATTTCGGTCGTC	NC_004990	+	138			14	18	13	0	2	2	1	0	2
GCTGGGGTAATCAGTCTCTA	TAGAGACTGATTACCCCAGC	NC_004990	+	138			11	12	16	0	5	24	22	0	0
GGAGAGCTGAACGATGCAAA	TTTGCATCGTTCAGCTCTCC	NC_004990	+	138			56	68	62	5	32	41	197	3	13
GGCTTTAGAGTCTGGTGAGG	CCTCACCAGACTCTAAAGCC	NC_004990	+	138			8	12	8	1	3	0	0	0	1
GTTGAGGGACAGTACGGCGG	CCGCCGTACTGTCCCTCAAC	NC_004990	+	138			54	77	57	58	71	49	33	65	65
TAGAGACGGTTGGGCCGCGG	CCGCGGCCCAACCGTCTCTA	NC_004990	+	138			98	87	91	14	26	77	127	24	42
TGAGAGGGCCGTTGGAGTGT	ACACTCCAACGGCCCTCTCA	NC_004990	+	138			56	70	51	37	34	43	1	11	79
TGCTTATCATTTGAACGAGA	TCTCGTTCAAATGATAAGCA	NC_004990	+	138			16	13	13	1	6	2	24	0	0
CCTTTGGACACCCTGGTGGT	ACCACCAGGGTGTCCAAAGG	NC_004990	-	139			2	13	2	0	3	16	0	0	0
TCACTGGGGGCTGCGAAGAA	TTCTTCGCAGCCCCCAGTGA	NC_004990	-	139			12	12	13	44	8	33	2	19	24
AAGGTGGGCGCATTTGATCG	CGATCAAATGCGCCCACCTT	NC_004990	-	146			39	56	56	8	9	75	193	39	76
AGCTGGGATTTACGCCTGGA	TCCAGGCGTAAATCCCAGCT	NC_004990	-	146			1	6	3	0	17	3	0	0	15
AGGTCATTTAGAGCACCCCC	GGGGGTGCTCTAAATGACCT	NC_004990	-	146			12	15	14	0	5	6	0	0	0
AGTGCGATGAAGTTTTGTTA	TAACAAAACTTCATCGCACT	NC_004990	-	146			1	9	3	0	8	0	0	0	0
CACAACTGGCGGGATACCCG	CGGGTATCCCGCCAGTTGTG	NC_004990	-	146			7	13	10	0	0	11	0	3	1
CCGCGCGGAGATGGGCGATT	AATCGCCCATCTCCGCGCGG	NC_004990	-	146			12	11	9	0	17	2	49	0	0
CTGTTTAAAGACACGACTGG	CCAGTCGTGTCTTTAAACAG	NC_004990	-	146			65	81	60	119	152	51	107	107	134
CTTATTGTAGGAGGCTTCGA	TCGAAGCCTCCTACAATAAG	NC_004990	-	146			3	2	7	0	1	9	0	19	0
GATTACTGGATAGTCGCCCT	AGGGCGACTATCCAGTAATC	NC_004990	-	146			12	10	20	2	5	76	5	25	0
GGCCGGGGGGGATAGGACGT	ACGTCCTATCCCCCCCGGCC	NC_004990	-	146			23	24	20	19	36	40	12	2	2
GGGCGGTAGACCAGTGGGTG	CACCCACTGGTCTACCGCCC	NC_004990	-	146			31	28	32	1	9	9	1	2	0
GTAGTGTTGACCATGTGATG	CATCACATGGTCAACACTAC	NC_004990	-	146			8	6	11	13	1	1	0	0	0
TTCTTCCCTCGTCTCACTAT	ATAGTGAGACGAGGGAAGAA	NC_004990	+	148			10	7	10	1	5	22	0	0	0
CAGGAGCCGGTGCCAGTAAG	CTTACTGGCACCGGCTCCTG	NC_004990	-	156			1	1	1	0	0	0	0	0	0
ATCCATTGGGGTGAATGCTG	CAGCATTCACCCCAATGGAT	NC_004990	+	160			3	8	4	0	1	1	0	0	0
AAGGCGTCTAGTACAAGCGT	ACGCTTGTACTAGACGCCTT	NC_004990	+	165			1	3	0	0	0	0	0	0	0
CCACCCAGAGGTGGGCCCGG	CCGGGCCCACCTCTGGGTGG	NC_004990	+	165			0	3	1	0	1	0	0	0	0
GTGCTCGCCGGGGGGTAGGC	GCCTACCCCCCGGCGAGCAC	NC_004990	-	168			4	14	8	8	8	4	0	26	12
TGGAGAAGCGTATGTAGCAA	TTGCTACATACGCTTCTCCA	NC_004990	+	172			0	0	0	0	0	0	0	0	0
AGTGAAGCAGGCCACGAGGA	TCCTCGTGGCCTGCTTCACT	NC_004990	-	173			4	2	3	1	1	1	0	0	0
CCAGGAGGGGCAAGAAGCGG	CCGCTTCTTGCCCCTCCTGG	NC_004990	-	173			0	7	4	4	0	0	0	0	0
AGAGTAACCGGTGCCAGGTT	AACCTGGCACCGGTTACTCT	NC_004990	-	175			51	55	53	5	40	59	59	83	18
AGGACTGCGGACACGGCCGG	CCGGCCGTGTCCGCAGTCCT	NC_004990	-	180			2	2	1	0	0	1	0	0	0
ATCGAGAAAACGTGAGTAGC	GCTACTCACGTTTTCTCGAT	NC_004990	-	180			41	73	44	45	18	13	5	70	5
CAATGGTCGGAGCTAGGCGG	CCGCCTAGCTCCGACCATTG	NC_004990	-	180			50	76	58	7	111	13	1	2	40
GTTAGTCAATATAGCAGGCA	TGCCTGCTATATTGACTAAC	NC_004990	-	180			14	20	14	50	4	2	0	0	0
ATTCGAGGAGTGCGGGGTGG	CCACCCCGCACTCCTCGAAT	NC_004990	+	191			21	34	14	2	8	2	25	18	0
TTGAGATATCTTAGTTTCTG	CAGAAACTAAGATATCTCAA	NC_004990	+	196			44	50	32	7	12	8	99	1	3
GCCTTGGTTCTGTATCGACG	CGTCGATACAGAACCAAGGC	NC_004990	+	218			19	25	18	6	2	3	0	0	1
GGGCCGGTGCGGGGGTGGTG	CACCACCCCCGCACCGGCCC	NC_004990	+	218			22	26	39	15	37	5	43	1	50
GGTGCCCAGCTTTTCACGCT	AGCGTGAAAAGCTGGGCACC	NC_004990	+	218			59	86	63	89	18	114	1	11	4
CACAATGAGGTGCGCTCGGG	CCCGAGCGCACCTCATTGTG	NC_004990	-	226			47	74	65	19	27	38	72	29	14
CGGACGAGTGTCGGGCAGTA	TACTGCCCGACACTCGTCCG	NC_004990	-	226			168	205	169	74	176	113	249	104	124
GTAAGTACACTAGGATTGGG	CCCAATCCTAGTGTACTTAC	NC_004990	-	240			12	13	4	5	6	5	1	2	8
CGCCGGAGGCAGTGGACGAA	TTCGTCCACTGCCTCCGGCG	NC_004990	+	244			10	15	10	4	1	29	53	0	0
CTCTGTAGGCGAGGATGTAG	CTACATCCTCGCCTACAGAG	NC_004990	+	244			48	47	45	59	50	88	73	8	57
GGGGGATAGACGTCTATGCG	CGCATAGACGTCTATCCCCC	NC_004990	+	244			32	45	30	25	10	27	1	33	1
ATCGGCTATGACGGGCGACC	GGTCGCCCGTCATAGCCGAT	NC_004990	+	246			27	34	36	4	46	6	22	60	145
GCCTTCTCAAGGGTCTTCGG	CCGAAGACCCTTGAGAAGGC	NC_004990	+	246			49	52	28	51	29	33	3	0	57
GGTACAGGGACGAGGGTCGC	GCGACCCTCGTCCCTGTACC	NC_004990	+	246			94	131	120	39	120	80	8	28	84
GTGATGGATAGGGTCACTCC	GGAGTGACCCTATCCATCAC	NC_004990	+	246			8	10	12	0	2	3	0	0	0
TGGGGGTGTGTTGCAGTTGG	CCAACTGCAACACACCCCCA	NC_004990	+	246			32	28	20	1	13	42	1	57	0
GGTCATACGTTGATGAAGCA	TGCTTCATCAACGTATGACC	NC_004990	+	248			18	41	30	19	11	41	0	2	39
GCTCTGTAATTTTATTAAAG	CTTTAATAAAATTACAGAGC	NC_004990	-	252			26	38	29	4	14	3	15	15	0
ATCCAAGGCGTTAGACTATA	TATAGTCTAACGCCTTGGAT	NC_004990	-	254			3	3	5	0	0	0	0	0	0
CATGGGTTCACGTCCAAAGG	CCTTTGGACGTGAACCCATG	NC_004990	-	254			60	84	63	44	16	35	207	66	101
GAGGTCCTTCCTCGTATATT	AATATACGAGGAAGGACCTC	NC_004990	-	254			25	36	37	5	14	4	111	24	43
GGTAGAAGAGAGGGAGACCG	CGGTCTCCCTCTCTTCTACC	NC_004990	-	254			23	36	36	3	10	12	22	34	0
CGAAGGGAGCGACAAAGCTG	CAGCTTTGTCGCTCCCTTCG	NC_004990	-	256			50	53	43	69	37	11	71	24	106
CGTAAGGTCTCGGACGATCG	CGATCGTCCGAGACCTTACG	NC_004990	+	259			3	5	2	0	5	7	0	1	0
GAGATCCTACTACCAACTAA	TTAGTTGGTAGTAGGATCTC	NC_004990	-	261			9	31	19	19	4	17	1	2	0
CAATGGGCTCTGAGAAAGAG	CTCTTTCTCAGAGCCCATTG	NC_004990	+	264			19	40	21	21	6	6	0	2	0
CTGGTAAAATTTAATTAGTT	AACTAATTAAATTTTACCAG	NC_004990	+	264			12	11	9	2	10	10	0	1	25
GCGGATTGATGAAGTTGAGT	ACTCAACTTCATCAATCCGC	NC_004990	+	264			17	21	9	7	9	47	45	16	0
TCATGGACGGTAGTGGCTAT	ATAGCCACTACCGTCCATGA	NC_004990	+	264			36	40	24	3	10	4	4	1	0
ATCAGAGATCGTGACTGTGG	CCACAGTCACGATCTCTGAT	NC_004990	-	267			63	65	59	71	60	129	45	27	111
GTAGAGCGTTGACATAGCTG	CAGCTATGTCAACGCTCTAC	NC_004990	-	267			2	2	2	1	1	0	0	0	0
TTGCGAGGGGCGTGGGGTAA	TTACCCCACGCCCCTCGCAA	NC_004990	-	267			4	6	6	2	2	11	0	0	0
CGGCCTGGATGGGGCCCGGG	CCCGGGCCCCATCCAGGCCG	NC_004990	-	269			20	25	23	32	10	5	25	0	0
AACGGCTAGGAGGGCGGAAA	TTTCCGCCCTCCTAGCCGTT	NC_004990	-	272			12	7	8	18	8	18	5	1	42
ACCTTTGTAAGTGTGAGCCG	CGGCTCACACTTACAAAGGT	NC_004990	-	272			2	6	7	0	1	0	0	0	1
AGAGAAGTGCGTGAGCGGCG	CGCCGCTCACGCACTTCTCT	NC_004990	-	272			5	11	9	0	23	0	1	0	0
AGGCTACCGGAGTGGGTGCC	GGCACCCACTCCGGTAGCCT	NC_004990	-	272			18	32	19	30	68	7	26	16	64
AGTTTGGGGAGGGAAGATTA	TAATCTTCCCTCCCCAAACT	NC_004990	-	272			22	35	21	7	6	63	26	22	6
ATGTAAAACGAGCTAGGTTT	AAACCTAGCTCGTTTTACAT	NC_004990	-	272			42	53	41	11	47	5	17	23	12
CGTGTGTAGGATGGACCTCG	CGAGGTCCATCCTACACACG	NC_004990	-	272			117	190	130	26	115	151	118	135	42
GCAACGGAGCTGGAGTGGGA	TCCCACTCCAGCTCCGTTGC	NC_004990	-	272			71	111	95	134	82	76	207	40	283
GCCATTCCGGCCCCGATGGA	TCCATCGGGGCCGGAATGGC	NC_004990	-	272			75	110	103	22	84	110	140	3	20
GGAGCTCGCTTACCCATGGC	GCCATGGGTAAGCGAGCTCC	NC_004990	-	272			1	3	2	2	1	0	0	0	0
ACGTAGCGTAGAGTCGGGGT	ACCCCGACTCTACGCTACGT	NC_004990	+	274			18	25	12	5	6	11	153	29	71
GAGGTTAGGCAGGGCCCCGC	GCGGGGCCCTGCCTAACCTC	NC_004990	-	277			39	28	26	2	4	4	1	12	10
TGTCACCAAGGGTGGCGTAA	TTACGCCACCCTTGGTGACA	NC_004990	-	277			49	83	49	25	42	62	27	36	60
CCCCATTTGGTGGGACTGGC	GCCAGTCCCACCAAATGGGG	NC_004990	+	310			1	1	1	0	0	0	0	0	0
CGGTGCTATATATAAAGTGT	ACACTTTATATATAGCACCG	NC_004990	+	328			13	8	10	1	2	3	0	0	1
CAATCTAGTCGTTGGCGAAT	ATTCGCCAACGACTAGATTG	NC_004990	-	336			22	24	19	0	4	18	34	0	1
CGCCTTTGATTATACAGATT	AATCTGTATAATCAAAGGCG	NC_004990	+	352			12	12	15	0	5	5	0	14	1
CTTGGTATTAGGCGTGCCGG	CCGGCACGCCTAATACCAAG	NC_004990	+	352			37	52	42	91	19	77	18	6	78
GACTCATGCGATTGTTATAT	ATATAACAATCGCATGAGTC	NC_004990	+	352			64	104	89	522	62	121	42	90	234
GGATACTCAAGCGCGCAGTA	TACTGCGCGCTTGAGTATCC	NC_004990	+	352			1	1	3	0	2	0	2	0	0
GGGGCAGCGAAGCCCGGGCA	TGCCCGGGCTTCGCTGCCCC	NC_004990	+	352			5	6	4	3	0	0	23	12	1
TATAGCCCGACATTAGCACA	TGTGCTAATGTCGGGCTATA	NC_004990	+	352			20	25	25	19	42	44	31	32	2
AAATTAGTGAGAAGGTGTGC	GCACACCTTCTCACTAATTT	NC_004990	+	357			41	50	50	49	108	100	54	36	66
AATAGGGAGCGTATACTATG	CATAGTATACGCTCCCTATT	NC_004990	+	357			2	2	4	0	2	0	0	0	0
AGTTAAAGAACTTGCGCATC	GATGCGCAAGTTCTTTAACT	NC_004990	+	357			4	15	5	1	36	4	0	0	0
ATCATAAAAGTTAAGGTATG	CATACCTTAACTTTTATGAT	NC_004990	+	357			21	42	29	7	11	26	14	5	35
CCAGTCAATGGGCGGCCGGG	CCCGGCCGCCCATTGACTGG	NC_004990	+	357			0	2	0	11	3	0	0	0	0
CGTACATTGTAGCACATTCT	AGAATGTGCTACAATGTACG	NC_004990	+	357			26	46	40	2	13	21	173	1	214
GCCACGTGGCTTGAGGGGGT	ACCCCCTCAAGCCACGTGGC	NC_004990	+	357			10	15	12	1	5	34	16	2	3
GCTTGTCGAAATGGTGTAGC	GCTACACCATTTCGACAAGC	NC_004990	+	357			9	6	10	0	1	0	11	10	1
GGTTTATAGAGCATTATGTG	CACATAATGCTCTATAAACC	NC_004990	+	357			28	27	35	2	18	6	2	3	1
GTAGGCTGGCGTAGACCTGC	GCAGGTCTACGCCAGCCTAC	NC_004990	+	357			0	3	2	0	0	0	0	0	0
GTAGGGGAGGAGGGTCCGTA	TACGGACCCTCCTCCCCTAC	NC_004990	+	357			8	8	3	2	1	1	0	0	0
GTCGAAGGCCGGAGGGGCGG	CCGCCCCTCCGGCCTTCGAC	NC_004990	+	357			15	31	24	18	7	5	37	6	3
TCACTGTAGACGGGTTGGTA	TACCAACCCGTCTACAGTGA	NC_004990	+	357			47	70	56	41	53	33	3	0	1
TCGCTGACGCGCCAGGAGTA	TACTCCTGGCGCGTCAGCGA	NC_004990	+	357			11	8	11	6	4	1	0	0	0
TTGCGCATAAGGATAGTGTT	AACACTATCCTTATGCGCAA	NC_004990	+	357			5	7	6	17	3	1	0	0	3
AGTGCTCGCGGCACGTTGGC	GCCAACGTGCCGCGAGCACT	NC_004990	-	360			1	1	2	0	0	0	0	0	0
CACTACAAAAGATTTGGCGG	CCGCCAAATCTTTTGTAGTG	NC_004990	-	360			2	1	1	0	0	0	1	0	0
CTGGGGGGGTCAGCTCGCGG	CCGCGAGCTGACCCCCCCAG	NC_004990	-	360			30	40	35	17	80	63	26	134	14
GCCGAGAAAAGGTGCCTGGC	GCCAGGCACCTTTTCTCGGC	NC_004990	-	360			113	161	147	66	107	99	129	66	99
TCTTAGGCTATCCTTTGTTG	CAACAAAGGATAGCCTAAGA	NC_004990	-	360			4	2	0	0	0	0	0	0	0
TGTCGCAAAGTCGGTCGCCT	AGGCGACCGACTTTGCGACA	NC_004990	-	360			51	63	49	23	51	78	60	54	35
ACACATAATGAAGCGACGTC	GACGTCGCTTCATTATGTGT	NC_004990	-	365			14	20	17	0	5	7	14	19	3
AGAGGGAATATCAAGTGGGG	CCCCACTTGATATTCCCTCT	NC_004990	-	365			36	53	43	36	72	34	36	0	7
ATTCATTTGTCCAGTGGGAT	ATCCCACTGGACAAATGAAT	NC_004990	-	365			11	36	28	9	53	20	1	0	0
GGCCGCGCGACTGGTCGGTG	CACCGACCAGTCGCGCGGCC	NC_004990	-	365			28	29	31	3	4	21	3	16	1
GTCGCCAACAGAGTAGGTGG	CCACCTACTCTGTTGGCGAC	NC_004990	-	365			77	87	76	48	11	76	131	40	8
GTTATGTCGTGGGTCGGAGG	CCTCCGACCCACGACATAAC	NC_004990	-	365			36	46	36	5	11	34	157	36	13
GTTGAGGGCGGCCGGATGGG	CCCATCCGGCCGCCCTCAAC	NC_004990	-	365			11	21	10	27	11	5	0	16	6
GTTTGAGTGTTTTGCCGTCG	CGACGGCAAAACACTCAAAC	NC_004990	-	365			18	37	29	67	9	6	0	0	0
TAAAAGGATTTGGATCAACT	AGTTGATCCAAATCCTTTTA	NC_004990	-	365			3	5	8	0	1	4	1	0	21
TGTTTCGAATAGCTCAAAAT	ATTTTGAGCTATTCGAAACA	NC_004990	-	365			32	37	35	30	35	134	219	2	30
ATGGGGGCCCGGTCATGAAG	CTTCATGACCGGGCCCCCAT	NC_004990	+	367			1	1	2	0	0	27	0	0	0
GGAGGCCAGATCGTAATAGA	TCTATTACGATCTGGCCTCC	NC_004990	+	392			27	37	30	29	11	14	2	29	0
TTCATCGGGCGGACAGTGAT	ATCACTGTCCGCCCGATGAA	NC_004990	-	399			1	9	9	2	2	0	2	12	0
GATGTGATAGTAGGGGTTTT	AAAACCCCTACTATCACATC	NC_004990	-	400			8	4	6	17	23	19	1	0	2
GGCAGTAATTTAGCGTGTGA	TCACACGCTAAATTACTGCC	NC_004990	-	400			4	3	2	0	0	0	1	0	6
GTTATGAGCTTCAGAACGAA	TTCGTTCTGAAGCTCATAAC	NC_004990	-	400			1	0	3	0	3	0	0	0	0
TAGTGCATCGTTCAGGTCCC	GGGACCTGAACGATGCACTA	NC_004990	-	409			5	13	3	1	1	1	1	47	0
CGAGTCCGTAGAGATATAGT	ACTATATCTCTACGGACTCG	NC_004990	+	414			56	69	52	49	52	16	5	2	114
GAGAGGCTCTTAATATAACT	AGTTATATTAAGAGCCTCTC	NC_004990	+	427			11	22	12	0	19	12	0	0	0
AAATTTGTGAGGTTCGCGTA	TACGCGAACCTCACAAATTT	NC_004990	+	441			6	9	6	1	6	24	0	0	16
CCGATTGGGTATCGCGAGGG	CCCTCGCGATACCCAATCGG	NC_004990	+	441			0	0	0	0	0	0	0	0	0
CGGACGCGGGTCGCTATCGA	TCGATAGCGACCCGCGTCCG	NC_004990	+	441			11	9	9	0	4	0	1	0	0
CTGTCTGGTGGATAGTGGTA	TACCACTATCCACCAGACAG	NC_004990	+	441			55	96	75	14	63	33	47	19	47
TACAAGATCATTCTGTAAGG	CCTTACAGAATGATCTTGTA	NC_004990	+	441			3	9	7	1	3	1	0	0	0
TGGTTCGAGGTCGACAAGCA	TGCTTGTCGACCTCGAACCA	NC_004990	+	441			7	8	8	22	2	2	0	0	0
CAGAAGGAGGGTGCATCAAA	TTTGATGCACCCTCCTTCTG	NC_004990	-	449			11	4	7	0	4	2	0	1	0
CCGTCGGGCGCGTCGCGCCG	CGGCGCGACGCGCCCGACGG	NC_004990	-	449			19	32	25	0	50	57	72	39	8
CTTGGTCGGCAAGGAGAGGA	TCCTCTCCTTGCCGACCAAG	NC_004990	-	449			50	77	53	45	99	27	41	14	20
GCGGGGGAGGCGAGCATGTA	TACATGCTCGCCTCCCCCGC	NC_004990	-	449			21	19	17	39	13	22	3	2	24
TAAGGAGTTATATCACAGAA	TTCTGTGATATAACTCCTTA	NC_004990	-	449			22	31	23	2	16	9	1	29	73
GATGATACCGAGGTCGCGAT	ATCGCGACCTCGGTATCATC	NC_004990	+	451			7	6	10	10	3	1	0	1	41
GTAATAAATAGCCCGCTGCG	CGCAGCGGGCTATTTATTAC	NC_004990	+	451			41	58	58	97	20	61	143	59	50
AGTTTTTGAAACCAGCGTTC	GAACGCTGGTTTCAAAAACT	NC_004990	-	460			29	41	40	53	80	41	154	46	140
CTCGGGCGTTTTGTCAAGGG	CCCTTGACAAAACGCCCGAG	NC_004990	-	465			4	5	4	1	10	5	0	0	0
AACATACATTGGCATCATTG	CAATGATGCCAATGTATGTT	NC_004990	+	477			62	78	52	9	63	63	1	2	1
GGTTAGCGGGGAGGCTCGGG	CCCGAGCCTCCCCGCTAACC	NC_004990	+	477			1	2	0	0	0	2	0	0	0
GGTGTGTGGCAGTCGGGCGC	GCGCCCGACTGCCACACACC	NC_004990	-	477			37	29	31	3	19	20	36	2	60
AGGGGGGGCGCCTCTACAGA	TCTGTAGAGGCGCCCCCCCT	NC_004990	-	485			15	9	13	2	9	17	17	12	26
CGCAGCTCAGCGGGAGGGGT	ACCCCTCCCGCTGAGCTGCG	NC_004990	-	485			39	32	19	13	6	41	37	20	11
AGTTCGCTGTTGGCTTGGCG	CGCCAAGCCAACAGCGAACT	NC_004990	+	487			12	16	17	12	17	29	13	60	0
ATGTTTGTGGGCCATGCCAA	TTGGCATGGCCCACAAACAT	NC_004990	+	487			54	64	70	20	92	31	20	65	36
CATTATATTGGGTTCGGATT	AATCCGAACCCAATATAATG	NC_004990	+	487			9	16	12	2	16	19	18	13	1
CGATAATATCAGAGGCTTGT	ACAAGCCTCTGATATTATCG	NC_004990	-	490			32	45	38	2	12	13	4	23	63
TTCGCGAGGGTCCCAGGTGC	GCACCTGGGACCCTCGCGAA	NC_004990	-	509			36	38	28	82	55	23	3	17	17
GAAACGTAGTGATTCGAATG	CATTCGAATCACTACGTTTC	NC_004990	+	510			3	4	5	0	1	0	0	0	0
GGCAGTGCGTAGCGGCTCGG	CCGAGCCGCTACGCACTGCC	NC_004990	+	510			26	33	29	60	6	35	2	7	69
CCGTCGCATTGAGATAATCT	AGATTATCTCAATGCGACGG	NC_004990	+	517			108	120	118	123	125	160	355	28	219
GCGGCGACGCCCAGGCCGGG	CCCGGCCTGGGCGTCGCCGC	NC_004990	+	517			18	22	17	117	15	19	6	0	30
GGGGGGTCAAAGAATGTTTA	TAAACATTCTTTGACCCCCC	NC_004990	+	517			14	22	17	5	5	6	0	0	1
GTTCTTAGCCTCTCGAGTGT	ACACTCGAGAGGCTAAGAAC	NC_004990	+	520			1	8	4	0	5	11	0	0	0
GAATGACAGACCGAGCTCGA	TCGAGCTCGGTCTGTCATTC	NC_004990	-	525			161	198	179	107	75	76	57	59	356
AAATGCTGGGCTTGTTGATT	AATCAACAAGCCCAGCATTT	NC_004990	+	532			7	15	10	5	7	3	2	1	0
AAATTAAAGGTATGCGAACC	GGTTCGCATACCTTTAATTT	NC_004990	+	532			73	97	104	50	51	21	67	13	19
ACACTGCCGCCACGTGCGAG	CTCGCACGTGGCGGCAGTGT	NC_004990	+	532			23	18	17	1	8	24	2	0	11
AGGGGCACCGCCTTTACCTA	TAGGTAAAGGCGGTGCCCCT	NC_004990	+	532			12	18	20	1	2	4	0	0	0
ATAAAAGGCTGTTGTTTACG	CGTAAACAACAGCCTTTTAT	NC_004990	+	532			29	41	32	15	19	21	76	0	0
ATTCGAGTCTAGGAGCGTAA	TTACGCTCCTAGACTCGAAT	NC_004990	+	532			4	9	5	0	16	1	0	7	0
CACATGGCTGTATGCTTTTA	TAAAAGCATACAGCCATGTG	NC_004990	+	532			7	7	4	2	0	8	0	1	0
CATGTGCAAGCTGGATGGGG	CCCCATCCAGCTTGCACATG	NC_004990	+	532			11	18	13	1	3	19	15	0	0
CCTCAAGTAATTCAGGTTTA	TAAACCTGAATTACTTGAGG	NC_004990	+	532			4	4	3	0	0	0	44	0	0
CTAGCGTCGGGCTCGTGGCG	CGCCACGAGCCCGACGCTAG	NC_004990	+	532			45	53	50	5	14	51	67	44	89
CTTTAAGTTGTCGAAGCGAT	ATCGCTTCGACAACTTAAAG	NC_004990	+	532			134	137	140	51	147	263	159	92	311
CTTTTCCGATGGTGAACAGG	CCTGTTCACCATCGGAAAAG	NC_004990	+	532			31	48	38	40	81	15	1	2	35
GAAGGCGAGGGGGGCGAAAG	CTTTCGCCCCCCTCGCCTTC	NC_004990	+	532			3	5	3	0	2	3	2	1	0
GACTGCCAGGATGGATAGGG	CCCTATCCATCCTGGCAGTC	NC_004990	+	532			48	62	39	39	35	62	41	25	2
GAGTGGGGCAAGTGTGAAGG	CCTTCACACTTGCCCCACTC	NC_004990	+	532			11	21	21	2	4	7	0	18	0
GCAAGTTTGCGGCTTGAGCG	CGCTCAAGCCGCAAACTTGC	NC_004990	+	532			9	12	9	1	3	2	0	0	0
GCCCGCAGGGGGGGATGCCG	CGGCATCCCCCCCTGCGGGC	NC_004990	+	532			1	3	0	0	0	0	0	0	0
GCGCTAAAGCAAAGAGGAGC	GCTCCTCTTTGCTTTAGCGC	NC_004990	+	532			1	3	0	0	57	3	28	0	0
GCGGGAGGGAGCGGAGCAGC	GCTGCTCCGCTCCCTCCCGC	NC_004990	+	532			47	55	40	31	25	38	53	0	33
GCTAGGTCGGGCGGGGCAGT	ACTGCCCCGCCCGACCTAGC	NC_004990	+	532			5	6	8	2	5	0	0	0	1
GGAACGGTCAGGTATTACCG	CGGTAATACCTGACCGTTCC	NC_004990	+	532			143	199	151	102	151	109	473	40	174
GGGGTGTCGTGAGGTGGATG	CATCCACCTCACGACACCCC	NC_004990	+	532			2	4	4	7	0	22	0	0	0
GGGTACGTCACACCGCGGGG	CCCCGCGGTGTGACGTACCC	NC_004990	+	532			7	6	5	0	3	1	0	0	0
GGTCGGGGCGCTTCGAGTCG	CGACTCGAAGCGCCCCGACC	NC_004990	+	532			6	3	0	0	0	0	0	0	25
GGTCTGGGGGGGGGAGACGC	GCGTCTCCCCCCCCCAGACC	NC_004990	+	532			69	60	65	77	67	31	5	31	66
GTCAGGAATAAAGTAAGATA	TATCTTACTTTATTCCTGAC	NC_004990	+	532			19	22	22	47	21	22	1	0	1
GTCCATTGGGGGATTTGGTT	AACCAAATCCCCCAATGGAC	NC_004990	+	532			8	16	7	1	1	16	0	24	0
GTCGGCCGTCGGGGGTGAGA	TCTCACCCCCGACGGCCGAC	NC_004990	+	532			56	70	54	47	39	88	26	31	86
GTCTATCAGGAGGTGTGAAG	CTTCACACCTCCTGATAGAC	NC_004990	+	532			54	80	48	11	118	31	4	30	56
GTGCGAAGTGAATGATGGTG	CACCATCATTCACTTCGCAC	NC_004990	+	532			3	3	2	0	0	0	0	0	0
GTGGTAGGCACACCCATGGG	CCCATGGGTGTGCCTACCAC	NC_004990	+	532			3	1	1	45	0	0	0	0	1
GTGTGAGGGGCGAACGGAGG	CCTCCGTTCGCCCCTCACAC	NC_004990	+	532			93	102	72	6	28	17	82	52	5
GTGTTAGTAGAAAGCGGGCC	GGCCCGCTTTCTACTAACAC	NC_004990	+	532			22	34	29	26	42	21	165	97	14
TACAATCCATGCAGAATATC	GATATTCTGCATGGATTGTA	NC_004990	+	532			53	107	88	32	84	96	117	70	61
TACTTCCGTGTACGCGTCAA	TTGACGCGTACACGGAAGTA	NC_004990	+	532			4	5	4	2	2	2	1	0	0
TAGATGATTATCATACATCT	AGATGTATGATAATCATCTA	NC_004990	+	532			13	25	20	33	65	3	111	2	1
TAGGACGGCGTACTCGATAT	ATATCGAGTACGCCGTCCTA	NC_004990	+	532			35	38	25	12	36	100	231	9	70
TAGGTGCGTGTAAGATGCAC	GTGCATCTTACACGCACCTA	NC_004990	+	532			44	73	46	18	77	84	21	80	1
TGATAGGGTAGGTGGGTTGG	CCAACCCACCTACCCTATCA	NC_004990	+	532			28	54	39	4	39	28	0	3	6
TTGGGGTCCACCCCTAAGAC	GTCTTAGGGGTGGACCCCAA	NC_004990	+	532			14	16	14	18	3	3	0	1	0
TTGTCCACTGCGAGTTGGAC	GTCCAACTCGCAGTGGACAA	NC_004990	+	532			19	29	25	6	4	24	2	31	1
TTTACAGCAGGGTTGTCGGT	ACCGACAACCCTGCTGTAAA	NC_004990	+	532			16	22	11	0	6	12	1	0	1
TTTAGAATTTCTACAAAGCT	AGCTTTGTAGAAATTCTAAA	NC_004990	+	532			0	3	4	0	1	0	0	0	0
CTCATTCCCAAATGGGATCC	GGATCCCATTTGGGAATGAG	NC_004990	-	538			38	69	43	22	27	40	77	13	50
TGAATGGGCCGGCAAGCCCG	CGGGCTTGCCGGCCCATTCA	NC_004990	-	538			2	2	1	0	1	0	0	0	0
TACGTGATACGTAACGCTGA	TCAGCGTTACGTATCACGTA	NC_004990	+	539			4	8	7	0	1	0	1	0	0
TTGGTGTGGGCGTAGAGGAT	ATCCTCTACGCCCACACCAA	NC_004990	-	539			3	2	1	0	1	0	0	0	7
AAACGAGATTGTGGCGCTTG	CAAGCGCCACAATCTCGTTT	NC_004990	-	540			25	44	35	65	73	30	44	5	47
AGCACTTTAATTAACTCTGA	TCAGAGTTAATTAAAGTGCT	NC_004990	-	540			14	25	9	18	11	4	2	3	2
AGTCGAGTAGGGGTACTCCG	CGGAGTACCCCTACTCGACT	NC_004990	-	540			3	4	4	0	3	0	31	1	37
ATAGTTGGTCACACCAAGGG	CCCTTGGTGTGACCAACTAT	NC_004990	-	540			7	12	8	0	18	42	0	17	0
ATATGCTACAGGTTCGTGCT	AGCACGAACCTGTAGCATAT	NC_004990	-	540			64	94	96	42	101	115	382	78	108
ATGTTCCGATGTTCTCGCTG	CAGCGAGAACATCGGAACAT	NC_004990	-	540			0	0	0	0	0	0	0	0	0
CGAAATAGAGCAAAGGTTAT	ATAACCTTTGCTCTATTTCG	NC_004990	-	540			25	18	26	1	46	30	3	9	1
CGTATGTGCCGTTAGAGGTC	GACCTCTAACGGCACATACG	NC_004990	-	540			78	108	64	22	52	47	77	41	78
GAACGGGCGCCGGCGCGTAG	CTACGCGCCGGCGCCCGTTC	NC_004990	-	540			213	294	260	271	183	172	113	122	121
GAATTGTATTGTTATGTTAG	CTAACATAACAATACAATTC	NC_004990	-	540			50	59	51	87	12	51	14	1	127
GAGAGGGGCCAGGAAACGGA	TCCGTTTCCTGGCCCCTCTC	NC_004990	-	540			73	90	80	26	44	77	26	137	137
GCGATATTTTTATAATTGCT	AGCAATTATAAAAATATCGC	NC_004990	-	540			28	29	26	2	33	28	2	43	66
GCTCCCTCCGATACATGTTG	CAACATGTATCGGAGGGAGC	NC_004990	-	540			7	17	13	16	15	1	0	1	3
GGCGCAGGGGGGTTAGGGAG	CTCCCTAACCCCCCTGCGCC	NC_004990	-	540			2	9	3	1	0	0	0	1	0
GGGCAGGTCCGGCGGCATGT	ACATGCCGCCGGACCTGCCC	NC_004990	-	540			7	7	12	23	3	0	0	3	0
GGTAGTACCCACCGTCATCG	CGATGACGGTGGGTACTACC	NC_004990	-	540			27	33	21	50	11	23	1	38	91
GTCGTTGAGAGTTACCTGCA	TGCAGGTAACTCTCAACGAC	NC_004990	-	540			69	84	57	108	44	186	132	103	87
TAGGCAGGTGCGCTTGCCGG	CCGGCAAGCGCACCTGCCTA	NC_004990	-	540			5	11	8	0	1	1	0	0	12
TATGAAATGCGCCGCGCCGG	CCGGCGCGGCGCATTTCATA	NC_004990	-	540			20	25	9	4	40	16	0	52	41
TATGACCCAAACGTAAAGCC	GGCTTTACGTTTGGGTCATA	NC_004990	-	540			16	12	6	2	2	1	0	0	1
TCGTAGTTTGTATTGCGGAT	ATCCGCAATACAAACTACGA	NC_004990	-	540			5	16	9	0	26	2	0	0	0
TCTCTTTTATATTCCTGTCG	CGACAGGAATATAAAAGAGA	NC_004990	-	540			7	15	12	2	45	1	14	22	12
TGAAACCCGCAGGTGTGTGC	GCACACACCTGCGGGTTTCA	NC_004990	-	540			5	10	9	1	2	0	0	1	0
TTCACATTTAGGCGTCCTGG	CCAGGACGCCTAAATGTGAA	NC_004990	-	540			61	107	70	38	17	92	44	73	23
ACTGCGTTTCTTCTGTCGTA	TACGACAGAAGAAACGCAGT	NC_004990	+	549			3	9	2	0	2	0	0	0	0
GGGCCCGGTTTGGCTCAACC	GGTTGAGCCAAACCGGGCCC	NC_004990	+	551			6	7	15	1	7	39	94	0	1
GGGGTAGGAGCAGACTCCAG	CTGGAGTCTGCTCCTACCCC	NC_004990	+	551			15	30	14	4	5	6	17	3	59
ACGCGGCGTAGGGGGACGGT	ACCGTCCCCCTACGCCGCGT	NC_004990	+	556			16	26	13	17	19	3	71	5	32
ATGCGTGTCGGGATGAGGTT	AACCTCATCCCGACACGCAT	NC_004990	+	556			41	47	35	18	39	49	2	17	90
CCGACGGTAACACGATTACC	GGTAATCGTGTTACCGTCGG	NC_004990	+	556			18	23	19	2	2	33	10	12	1
TCTATTTTCGTGTTCCCGGA	TCCGGGAACACGAAAATAGA	NC_004990	+	556			32	35	31	38	56	16	31	38	1
TGAGACTTGGGCTGGGTAGA	TCTACCCAGCCCAAGTCTCA	NC_004990	+	556			2	2	2	0	0	0	0	1	0
TTAACGGGAGGGTTTTGTGA	TCACAAAACCCTCCCGTTAA	NC_004990	+	556			24	34	39	24	32	36	5	12	73
CTCCTTAACTAGGCGCATTG	CAATGCGCCTAGTTAAGGAG	NC_004990	-	557			19	28	30	57	70	58	17	29	26
AACATAACGCCGTGGGCGCA	TGCGCCCACGGCGTTATGTT	NC_004990	-	564			13	15	10	1	1	7	1	33	107
AGTATAGGGGGCGCGGAATA	TATTCCGCGCCCCCTATACT	NC_004990	-	564			22	20	19	2	6	5	27	58	14
GGCCACGCTCATCCCGCTTC	GAAGCGGGATGAGCGTGGCC	NC_004990	-	564			77	127	88	62	127	74	153	40	12
TCTCGCTTCGACGTTGAGGT	ACCTCAACGTCGAAGCGAGA	NC_004990	-	564			14	12	8	5	1	0	0	0	0
TTTTACAATGGGGTGAAACC	GGTTTCACCCCATTGTAAAA	NC_004990	-	564			14	15	11	1	19	11	16	14	50
GGTCGGGAGGAACGGTCCAG	CTGGACCGTTCCTCCCGACC	NC_004990	+	570			0	2	1	0	0	0	0	0	0
TACCATGCTTAGGGAAACTT	AAGTTTCCCTAAGCATGGTA	NC_004990	-	574	pANS_2	1	4	5	8	1	1	4	1	0	57
AACGAACGGCGCTATTACGC	GCGTAATAGCGCCGTTCGTT	NC_004990	+	575	pANS_2	0.998223801	1	1	1	0	0	0	0	0	0
AGCTGCGGGCTACCGGTCCG	CGGACCGGTAGCCCGCAGCT	NC_004990	+	575	pANS_2	0.998223801	0	0	0	0	0	1	0	0	0
AGGTGGGCGGTGGAGGTGAT	ATCACCTCCACCGCCCACCT	NC_004990	+	575	pANS_2	0.998223801	1	1	0	0	0	0	0	0	0
CACGCACTGAGGACTGAGTG	CACTCAGTCCTCAGTGCGTG	NC_004990	+	575	pANS_2	0.998223801	5	0	3	0	1	1	0	0	0
CGCCAGGAACGCAGGCGAAT	ATTCGCCTGCGTTCCTGGCG	NC_004990	+	575	pANS_2	0.998223801	5	3	2	0	0	1	0	0	0
GCGTGAGAAGAAGTCACCCG	CGGGTGACTTCTTCTCACGC	NC_004990	+	575	pANS_2	0.998223801	4	4	6	0	10	0	0	0	1
GGGCGTTGATTAGTTCTTGT	ACAAGAACTAATCAACGCCC	NC_004990	+	575	pANS_2	0.998223801	52	83	53	32	78	228	29	34	119
GGGGTTCGTGAGGAATGCGG	CCGCATTCCTCACGAACCCC	NC_004990	+	575	pANS_2	0.998223801	3	11	2	1	25	1	0	117	0
GGTATCGTTGGAATCTTGCA	TGCAAGATTCCAACGATACC	NC_004990	+	575	pANS_2	0.998223801	175	226	207	127	86	251	40	124	88
ACTGGGTTTCATGTGCCGCT	AGCGGCACATGAAACCCAGT	NC_004990	+	577	pANS_2	0.994671403	3	6	4	0	1	0	0	0	0
TTAGTCATCCTGCCTTCATA	TATGAAGGCAGGATGACTAA	NC_004990	+	577	pANS_2	0.994671403	58	98	56	35	10	12	2	5	0
ATATGGGGTTGGGTGAAAGG	CCTTTCACCCAACCCCATAT	NC_004990	-	578	pANS_2	0.992895204	5	6	4	2	1	8	0	0	0
CCGGAATGCTCCGGTGGGGC	GCCCCACCGGAGCATTCCGG	NC_004990	+	580	pANS_2	0.989342806	0	0	1	0	0	0	0	0	0
CGGGCTGTGAGGTGATCTCC	GGAGATCACCTCACAGCCCG	NC_004990	+	580	pANS_2	0.989342806	0	0	0	0	0	0	0	0	0
GAAGATGATGAAGGGCGAGC	GCTCGCCCTTCATCATCTTC	NC_004990	+	580	pANS_2	0.989342806	3	0	0	0	0	0	0	0	0
TGTCCCACGATATTACTCCC	GGGAGTAATATCGTGGGACA	NC_004990	+	580	pANS_2	0.989342806	0	0	0	0	0	0	0	0	0
CCCCGACGCGGGCACACGGC	GCCGTGTGCCCGCGTCGGGG	NC_004990	-	583	pANS_2	0.98401421	13	30	11	2	2	5	1	1	1
GAGTTACGAAGCGGTAGGGG	CCCCTACCGCTTCGTAACTC	NC_004990	-	583	pANS_2	0.98401421	188	242	197	309	139	78	422	124	282
GCGCTGGAGGATCTAGTGGT	ACCACTAGATCCTCCAGCGC	NC_004990	-	583	pANS_2	0.98401421	7	2	2	12	2	1	39	25	52
TACGGCAGCATACTGCTGCT	AGCAGCAGTATGCTGCCGTA	NC_004990	-	583	pANS_2	0.98401421	17	26	13	11	2	16	0	0	1
TGCCAAAGAGGGCGGCGCCA	TGGCGCCGCCCTCTTTGGCA	NC_004990	-	583	pANS_2	0.98401421	2	1	1	0	0	0	0	0	0
TTAAACCCGTCGGGTGTAGG	CCTACACCCGACGGGTTTAA	NC_004990	-	583	pANS_2	0.98401421	35	42	31	80	55	16	69	25	27
GAGCAGGTTGTTGTGCGAGC	GCTCGCACAACAACCTGCTC	NC_004990	-	588	pANS_2	0.975133215	39	46	48	7	21	49	2	1	1
GAGCCGCATGGGAAGAGGAC	GTCCTCTTCCCATGCGGCTC	NC_004990	-	588	pANS_2	0.975133215	35	46	31	3	13	13	393	75	0
TCTCTACTTGTACATGTGGT	ACCACATGTACAAGTAGAGA	NC_004990	-	588	pANS_2	0.975133215	16	17	21	15	22	5	2	1	7
AAAACGGGGAAGGGGTGCCG	CGGCACCCCTTCCCCGTTTT	NC_004990	-	590	pANS_2	0.971580817	42	48	36	52	20	10	0	26	86
TGGCGGAAGGGGCATGGTGG	CCACCATGCCCCTTCCGCCA	NC_004990	+	596	pANS_2	0.960923623	16	22	18	0	0	1	0	2	17
GTATGACCGGACGACATCCC	GGGATGTCGTCCGGTCATAC	NC_004990	+	602	pANS_2	0.95026643	0	1	0	0	0	0	0	0	0
AATGGCTTAGGATTTCGCGG	CCGCGAAATCCTAAGCCATT	NC_004990	+	603	pANS_2	0.948490231	1	3	1	0	0	0	0	0	0
GGGGCGAGACAAGCTCAGAG	CTCTGAGCTTGTCTCGCCCC	NC_004990	+	603	pANS_2	0.948490231	0	0	1	0	0	0	0	0	0
CTTACCTAGGCGAGGCACTC	GAGTGCCTCGCCTAGGTAAG	NC_004990	-	604	pANS_2	0.946714032	1	0	0	0	0	0	0	0	0
GTAACATTTGGTATATAGCA	TGCTATATACCAAATGTTAC	NC_004990	-	604	pANS_2	0.946714032	0	0	0	0	0	0	0	1	0
ATGAAGTCTCTTTTCACATG	CATGTGAAAAGAGACTTCAT	NC_004990	-	610	pANS_2	0.936056838	2	1	4	1	1	0	0	0	0
CTGCATCCAATGCAAAACTG	CAGTTTTGCATTGGATGCAG	NC_004990	-	610	pANS_2	0.936056838	1	2	2	0	0	0	0	11	0
CTTGGTAGTGTGGGCATGGT	ACCATGCCCACACTACCAAG	NC_004990	-	610	pANS_2	0.936056838	12	5	7	1	59	0	1	0	0
GCCTACCTAAGTGATAGCAT	ATGCTATCACTTAGGTAGGC	NC_004990	-	610	pANS_2	0.936056838	16	29	28	0	3	5	0	0	0
GGGGGATAGTCGGGAGGGAA	TTCCCTCCCGACTATCCCCC	NC_004990	-	610	pANS_2	0.936056838	12	10	11	0	26	0	0	0	0
TAATTCGTCTGCGATGTGTT	AACACATCGCAGACGAATTA	NC_004990	-	610	pANS_2	0.936056838	2	1	1	0	0	0	0	0	0
TGTTCTGCGCGGTTACCTGA	TCAGGTAACCGCGCAGAACA	NC_004990	-	610	pANS_2	0.936056838	16	22	24	1	2	4	0	0	0
TTTCGTCAATTAGCGAGACC	GGTCTCGCTAATTGACGAAA	NC_004990	-	610	pANS_2	0.936056838	2	1	0	0	0	0	0	0	0
CGACTGTGATCGTCATGACA	TGTCATGACGATCACAGTCG	NC_004990	-	611	pANS_2	0.934280639	7	15	4	1	0	0	1	47	0
TGTAGTGAGAATTTTATGCC	GGCATAAAATTCTCACTACA	NC_004990	-	611	pANS_2	0.934280639	4	7	9	1	0	1	0	0	0
CCGTACGGGGGTGGTGCGCT	AGCGCACCACCCCCGTACGG	NC_004990	-	641	pANS_2	0.880994671	174	222	174	13	247	352	8	66	154
GACGGTACTTCTTATAAAAT	ATTTTATAAGAAGTACCGTC	NC_004990	-	642	pANS_2	0.879218472	0	0	0	0	0	0	0	0	0
TTAGTATCGCGTGTTGCACT	AGTGCAACACGCGATACTAA	NC_004990	-	648	pANS_2	0.868561279	0	1	3	0	2	0	0	0	0
GTACGTTGGCGGTTGTTATG	CATAACAACCGCCAACGTAC	NC_004990	+	649	pANS_2	0.86678508	145	159	113	8	27	24	2	4	4
CGGAAAGTGAGACGGATGGA	TCCATCCGTCTCACTTTCCG	NC_004990	+	669	pANS_2	0.831261101	0	0	0	0	0	0	0	0	0
GAGACCGGGGGTCCGAAGAC	GTCTTCGGACCCCCGGTCTC	NC_004990	+	669	pANS_2	0.831261101	21	19	21	22	33	22	40	22	4
ATCTGGATGTCGCTAGTATT	AATACTAGCGACATCCAGAT	NC_004990	-	677	pANS_2	0.81705151	4	8	2	0	0	0	0	0	0
GCGTTTGGTTAATATGATCG	CGATCATATTAACCAAACGC	NC_004990	-	677	pANS_2	0.81705151	0	0	3	0	0	0	0	0	0
GGGAGCGGGTAGGCGCGTGG	CCACGCGCCTACCCGCTCCC	NC_004990	+	679	pANS_2	0.813499112	0	0	0	0	0	0	0	0	0
AAGTGATTTTATGCGGAATG	CATTCCGCATAAAATCACTT	NC_004990	+	684	pANS_2	0.804618117	61	101	75	4	18	20	1	0	7
CGTGTCTGCCGGTTGTGGGC	GCCCACAACCGGCAGACACG	NC_004990	+	684	pANS_2	0.804618117	0	1	0	0	0	0	28	1	0
CCGAGTTTTGCCAGGGGACG	CGTCCCCTGGCAAAACTCGG	NC_004990	-	687	pANS_2	0.79928952	7	6	6	2	6	11	1	0	3
ACGGAGGTGCACGCGTGAGG	CCTCACGCGTGCACCTCCGT	NC_004990	+	689	pANS_2	0.795737123	0	2	2	0	0	0	0	0	0
ATGAATGCCATCGGGCAGAG	CTCTGCCCGATGGCATTCAT	NC_004990	-	692	pANS_2	0.790408526	1	2	2	0	0	0	0	0	0
CCTGAATCGGATGTGGTATG	CATACCACATCCGATTCAGG	NC_004990	-	692	pANS_2	0.790408526	22	33	15	0	136	30	91	1	1
GATCATGTAGGGCCTAAACT	AGTTTAGGCCCTACATGATC	NC_004990	-	692	pANS_2	0.790408526	69	79	88	4	213	229	3	6	5
GGAGGCCTTACAGACATGAG	CTCATGTCTGTAAGGCCTCC	NC_004990	-	692	pANS_2	0.790408526	34	38	48	51	7	8	113	62	65
GGGCAGTCTGCGCGGGGGGG	CCCCCCCGCGCAGACTGCCC	NC_004990	-	692	pANS_2	0.790408526	2	6	9	8	21	2	0	0	0
TATAGGTGGGATGGCCGGGC	GCCCGGCCATCCCACCTATA	NC_004990	-	692	pANS_2	0.790408526	4	4	1	0	5	1	0	0	0
TGGGAACTTAACGTTCAAAG	CTTTGAACGTTAAGTTCCCA	NC_004990	-	692	pANS_2	0.790408526	0	0	0	0	0	0	0	0	0
CGTGTCGGACAGGGGCAGTG	CACTGCCCCTGTCCGACACG	NC_004990	-	694	pANS_2	0.786856128	51	71	75	69	15	12	2	1	40
GGGTGGGTGAAGGGACCGAG	CTCGGTCCCTTCACCCACCC	NC_004990	-	694	pANS_2	0.786856128	17	25	26	3	10	2	1	1	0
GCAATACGAGTAAAAGCCCT	AGGGCTTTTACTCGTATTGC	NC_004990	-	697	pANS_2	0.781527531	13	10	11	0	3	28	1	0	0
GCCAGGGACATACTATTCGT	ACGAATAGTATGTCCCTGGC	NC_004990	-	697	pANS_2	0.781527531	1	0	0	0	0	0	0	0	0
GGTTGGGGGCAGAGATGAGG	CCTCATCTCTGCCCCCAACC	NC_004990	-	709	pANS_2	0.760213144	0	0	1	0	1	0	0	0	0
AACTTCGGTTCCTCAGTAAG	CTTACTGAGGAACCGAAGTT	NC_004990	+	714	pANS_2	0.751332149	0	0	0	0	0	0	0	0	0
CGGACTGTGTGCCAGGTCTT	AAGACCTGGCACACAGTCCG	NC_004990	+	714	pANS_2	0.751332149	1	3	0	0	0	0	0	0	0
GCTGAAACGTGGGGATACCG	CGGTATCCCCACGTTTCAGC	NC_004990	+	714	pANS_2	0.751332149	5	5	7	0	0	1	14	0	0
GTATCTTTTTGGGGTTTTAG	CTAAAACCCCAAAAAGATAC	NC_004990	+	714	pANS_2	0.751332149	0	15	8	0	2	2	0	0	0
GTTGCAGGGGCAACCGGGGT	ACCCCGGTTGCCCCTGCAAC	NC_004990	+	714	pANS_2	0.751332149	1	1	0	0	0	0	0	0	0
TAAGTGCCAGGAGTGGTGCG	CGCACCACTCCTGGCACTTA	NC_004990	+	714	pANS_2	0.751332149	5	6	3	0	2	0	0	0	1
ACCATCCTTCGATTGTCAGG	CCTGACAATCGAAGGATGGT	NC_004990	-	722	pANS_2	0.737122558	27	18	29	2	5	5	2	0	0
GGACTGCTAAAAGTGCCATT	AATGGCACTTTTAGCAGTCC	NC_004990	-	722	pANS_2	0.737122558	2	4	0	0	0	0	0	0	0
GTTACTGTTTCATATCGCTG	CAGCGATATGAAACAGTAAC	NC_004990	-	722	pANS_2	0.737122558	11	14	9	105	32	2	1	1	0
ACGAATCGGGTCGTGGAATC	GATTCCACGACCCGATTCGT	NC_004990	+	726	pANS_2	0.730017762	0	0	0	0	0	0	0	0	0
AGCAGTGAGAGTGAGCAAAC	GTTTGCTCACTCTCACTGCT	NC_004990	+	726	pANS_2	0.730017762	0	0	1	0	0	0	0	0	0
AGTACTGACCGGTTGCGGGA	TCCCGCAACCGGTCAGTACT	NC_004990	+	726	pANS_2	0.730017762	13	8	6	0	1	2	0	0	2
AGTTATTCAATATAAACTAG	CTAGTTTATATTGAATAACT	NC_004990	+	726	pANS_2	0.730017762	0	0	0	0	0	0	0	0	0
AGTTGCGCCAACATTGCGAG	CTCGCAATGTTGGCGCAACT	NC_004990	+	726	pANS_2	0.730017762	0	2	1	0	0	0	17	1	0
CGCAGCTGCTTGTCCCCCGC	GCGGGGGACAAGCAGCTGCG	NC_004990	+	726	pANS_2	0.730017762	1	0	1	0	0	0	0	0	0
CTACTGCGCGAGACGGAACG	CGTTCCGTCTCGCGCAGTAG	NC_004990	+	726	pANS_2	0.730017762	0	0	0	0	0	0	0	0	0
CTTCACTTATTATGTGTGAT	ATCACACATAATAAGTGAAG	NC_004990	+	726	pANS_2	0.730017762	1	2	1	0	0	0	0	0	0
CTTGCGGACATCGGTATGGT	ACCATACCGATGTCCGCAAG	NC_004990	+	726	pANS_2	0.730017762	0	0	0	0	0	0	0	0	0
GAGCGGCCTCAGAAGGAGAG	CTCTCCTTCTGAGGCCGCTC	NC_004990	+	726	pANS_2	0.730017762	9	15	10	19	2	32	0	38	0
GATCCCGGAATCCAACGGAC	GTCCGTTGGATTCCGGGATC	NC_004990	+	726	pANS_2	0.730017762	2	4	1	0	0	0	0	0	0
GCGCGTCTCTGTGGTTATAA	TTATAACCACAGAGACGCGC	NC_004990	+	726	pANS_2	0.730017762	2	1	1	0	0	1	0	0	0
GCGTGTCGCTATGGAAGGGG	CCCCTTCCATAGCGACACGC	NC_004990	+	726	pANS_2	0.730017762	0	0	0	0	0	0	0	0	0
GCTCGCCGCCGCCCTGCTCG	CGAGCAGGGCGGCGGCGAGC	NC_004990	+	726	pANS_2	0.730017762	2	0	0	0	0	0	0	0	0
GCTGCGAATTTGTTATTGAT	ATCAATAACAAATTCGCAGC	NC_004990	+	726	pANS_2	0.730017762	0	0	0	0	0	0	0	0	0
GGCACGTTGCAGCTTCAGGG	CCCTGAAGCTGCAACGTGCC	NC_004990	+	726	pANS_2	0.730017762	0	3	1	0	1	0	0	0	0
GGCATGGCCCGCCTGATCAT	ATGATCAGGCGGGCCATGCC	NC_004990	+	726	pANS_2	0.730017762	48	50	35	1	3	11	0	2	2
GGCGTAGCCCGGCGGCAGGC	GCCTGCCGCCGGGCTACGCC	NC_004990	+	726	pANS_2	0.730017762	32	44	30	20	5	5	17	0	1
GTAAGTTTCGGCTGTGGTGA	TCACCACAGCCGAAACTTAC	NC_004990	+	726	pANS_2	0.730017762	13	13	9	0	0	1	0	0	0
TAAAAAGGTGAAACGCCTGA	TCAGGCGTTTCACCTTTTTA	NC_004990	+	726	pANS_2	0.730017762	1	0	0	0	0	0	0	0	0
TATTCGTTACTGCGGAGATC	GATCTCCGCAGTAACGAATA	NC_004990	+	726	pANS_2	0.730017762	0	0	0	0	0	0	0	0	0
TCACATTAGCGTGTGGACTT	AAGTCCACACGCTAATGTGA	NC_004990	+	726	pANS_2	0.730017762	0	0	0	0	0	0	0	0	0
TCGTCGTGTTGGGGGGCACC	GGTGCCCCCCAACACGACGA	NC_004990	+	726	pANS_2	0.730017762	16	12	7	44	7	9	0	0	0
TGGCAATGTTGAGATCCGAG	CTCGGATCTCAACATTGCCA	NC_004990	+	726	pANS_2	0.730017762	6	3	9	5	2	17	41	0	0
TTGGACATTTGCGAGGCCGT	ACGGCCTCGCAAATGTCCAA	NC_004990	+	726	pANS_2	0.730017762	0	5	1	0	0	2	0	0	0
TTTGGGGCCGGGGAGAGGGT	ACCCTCTCCCCGGCCCCAAA	NC_004990	+	726	pANS_2	0.730017762	0	1	0	0	0	0	0	0	0
GCAGGCATTAGTACAACTGA	TCAGTTGTACTAATGCCTGC	NC_004990	-	732	pANS_2	0.719360568	12	16	6	7	1	1	0	1	1
AAAGCTTTACTCGTACCTCA	TGAGGTACGAGTAAAGCTTT	NC_004990	-	734	pANS_2	0.715808171	8	9	4	1	2	25	0	1	0
AAAGGTACAGGGGGCTGGAG	CTCCAGCCCCCTGTACCTTT	NC_004990	-	734	pANS_2	0.715808171	74	103	82	9	94	15	5	20	43
AATAGCCCCCCGTGTATAAG	CTTATACACGGGGGGCTATT	NC_004990	-	734	pANS_2	0.715808171	11	11	12	0	1	3	0	0	0
AATCTTTGGGTTCGTACCTT	AAGGTACGAACCCAAAGATT	NC_004990	-	734	pANS_2	0.715808171	20	31	29	24	34	7	20	1	1
AATTGTGGCCAAGGGGGGGG	CCCCCCCCTTGGCCACAATT	NC_004990	-	734	pANS_2	0.715808171	4	2	1	0	2	0	0	0	0
ACCGCTGATGTGATTCGGCC	GGCCGAATCACATCAGCGGT	NC_004990	-	734	pANS_2	0.715808171	0	0	0	0	0	0	0	0	0
AGTCTGTTAGTAAGTTTGCT	AGCAAACTTACTAACAGACT	NC_004990	-	734	pANS_2	0.715808171	25	30	20	2	13	68	6	113	314
AGTGGTTAATGGCGCCAGGA	TCCTGGCGCCATTAACCACT	NC_004990	-	734	pANS_2	0.715808171	3	5	6	0	3	0	0	0	0
ATCCGAGGATAGATGGGTTA	TAACCCATCTATCCTCGGAT	NC_004990	-	734	pANS_2	0.715808171	1	0	1	0	0	0	0	0	0
ATTGCGCGTGTTAGCGGTAC	GTACCGCTAACACGCGCAAT	NC_004990	-	734	pANS_2	0.715808171	41	27	25	4	16	4	4	2	1
CGGCCAAATCAGGCGCGGGC	GCCCGCGCCTGATTTGGCCG	NC_004990	-	734	pANS_2	0.715808171	25	35	24	12	38	39	23	0	28
CGGCCATAGCAGGGGGTGAT	ATCACCCCCTGCTATGGCCG	NC_004990	-	734	pANS_2	0.715808171	6	3	6	0	0	3	1	0	0
CGGTAAGGGCATGTGGGGTA	TACCCCACATGCCCTTACCG	NC_004990	-	734	pANS_2	0.715808171	6	16	8	38	1	1	1	1	0
CGTAAACAAATAATTATGTG	CACATAATTATTTGTTTACG	NC_004990	-	734	pANS_2	0.715808171	29	17	12	2	0	3	1	0	1
CGTATTCGGGCAGGAAGAGA	TCTCTTCCTGCCCGAATACG	NC_004990	-	734	pANS_2	0.715808171	0	0	2	0	0	0	0	0	0
CGTGGGCTCGTGGGCAAATC	GATTTGCCCACGAGCCCACG	NC_004990	-	734	pANS_2	0.715808171	0	3	3	0	0	0	0	0	0
CTATCTGTGAAGATCCAACT	AGTTGGATCTTCACAGATAG	NC_004990	-	734	pANS_2	0.715808171	16	15	18	3	17	25	83	47	5
CTTCTGCGGGAGGGCAAGTG	CACTTGCCCTCCCGCAGAAG	NC_004990	-	734	pANS_2	0.715808171	77	127	87	55	143	52	97	2	14
GAAGAGGCGGCGAGGACTTC	GAAGTCCTCGCCGCCTCTTC	NC_004990	-	734	pANS_2	0.715808171	25	31	28	3	45	5	0	0	1
GACGGGAGGGGGGGCGCGGC	GCCGCGCCCCCCCTCCCGTC	NC_004990	-	734	pANS_2	0.715808171	10	17	15	0	5	4	0	0	0
GATTACAAGCCCCTGGGGTG	CACCCCAGGGGCTTGTAATC	NC_004990	-	734	pANS_2	0.715808171	3	4	6	0	2	0	1	0	0
GCCAGTATCGGGTCTGTCGT	ACGACAGACCCGATACTGGC	NC_004990	-	734	pANS_2	0.715808171	1	0	5	0	1	0	0	0	0
GCCCATACTTAATCTGTCCT	AGGACAGATTAAGTATGGGC	NC_004990	-	734	pANS_2	0.715808171	48	66	46	13	127	23	5	64	105
GCGAGGAATGCTGAAACGGC	GCCGTTTCAGCATTCCTCGC	NC_004990	-	734	pANS_2	0.715808171	93	138	104	143	96	136	197	3	9
GCTATCAATAGCGCTGCGCA	TGCGCAGCGCTATTGATAGC	NC_004990	-	734	pANS_2	0.715808171	10	16	21	49	1	4	47	0	0
GCTGGGGCGAAGGACGCCCG	CGGGCGTCCTTCGCCCCAGC	NC_004990	-	734	pANS_2	0.715808171	9	16	21	0	15	2	0	25	2
GGACGGGACGAGCGCGGGAA	TTCCCGCGCTCGTCCCGTCC	NC_004990	-	734	pANS_2	0.715808171	0	1	3	0	0	0	0	0	0
GGCAGGGGAAGGCAGCGGAC	GTCCGCTGCCTTCCCCTGCC	NC_004990	-	734	pANS_2	0.715808171	0	2	4	0	0	0	0	0	0
GGCCACAGGGTGGGCCGAAG	CTTCGGCCCACCCTGTGGCC	NC_004990	-	734	pANS_2	0.715808171	22	24	19	0	9	4	1	0	0
GGGAAAAAATATGTGTCCAA	TTGGACACATATTTTTTCCC	NC_004990	-	734	pANS_2	0.715808171	133	185	159	181	129	134	112	240	345
GGGTCAAGTGCAGAGATGAG	CTCATCTCTGCACTTGACCC	NC_004990	-	734	pANS_2	0.715808171	3	3	1	0	2	3	0	0	0
GGGTGGATGGATCAGGGGGA	TCCCCCTGATCCATCCACCC	NC_004990	-	734	pANS_2	0.715808171	5	11	9	1	3	4	1	0	97
GGTCTAACCGCTCAGTTAAC	GTTAACTGAGCGGTTAGACC	NC_004990	-	734	pANS_2	0.715808171	57	58	54	17	56	17	28	6	14
GTACATGGGATGAGCCTGGT	ACCAGGCTCATCCCATGTAC	NC_004990	-	734	pANS_2	0.715808171	0	0	1	0	0	0	0	0	0
GTATGCGGGTCGAGCTAGAC	GTCTAGCTCGACCCGCATAC	NC_004990	-	734	pANS_2	0.715808171	1	5	5	0	0	0	0	0	0
GTGATGTAGAGTATGCGGGG	CCCCGCATACTCTACATCAC	NC_004990	-	734	pANS_2	0.715808171	135	168	160	110	48	32	32	43	4
GTGTCAAGGCCGTTAGACAT	ATGTCTAACGGCCTTGACAC	NC_004990	-	734	pANS_2	0.715808171	11	22	11	1	83	2	3	1	0
GTTAGGAGCTAGTAGCCTGC	GCAGGCTACTAGCTCCTAAC	NC_004990	-	734	pANS_2	0.715808171	38	35	34	18	12	13	15	131	16
TAACGATGCTGCGGGAGGGT	ACCCTCCCGCAGCATCGTTA	NC_004990	-	734	pANS_2	0.715808171	38	75	62	30	88	11	1	3	3
TAGCCGCGAAGGCTCGGTAG	CTACCGAGCCTTCGCGGCTA	NC_004990	-	734	pANS_2	0.715808171	32	44	38	4	7	67	76	6	10
TAGGCTAATTTGCCGCGGCT	AGCCGCGGCAAATTAGCCTA	NC_004990	-	734	pANS_2	0.715808171	34	65	34	128	15	11	1	3	45
TAGTATGGGGAAATTTACCA	TGGTAAATTTCCCCATACTA	NC_004990	-	734	pANS_2	0.715808171	111	148	109	21	35	77	29	38	2
TCAAAGCTTCATGTTAAAAG	CTTTTAACATGAAGCTTTGA	NC_004990	-	734	pANS_2	0.715808171	11	16	12	0	10	3	0	0	1
TCAAGGGTGCGAGGAGTACG	CGTACTCCTCGCACCCTTGA	NC_004990	-	734	pANS_2	0.715808171	66	83	81	44	95	28	3	5	176
TCACCGACGAGAGCTTACCG	CGGTAAGCTCTCGTCGGTGA	NC_004990	-	734	pANS_2	0.715808171	9	22	10	62	1	0	3	1	2
TCACGCCACCCGACGCTAGA	TCTAGCGTCGGGTGGCGTGA	NC_004990	-	734	pANS_2	0.715808171	7	4	3	0	1	0	0	3	32
TCGTGACACTTTTATGAATA	TATTCATAAAAGTGTCACGA	NC_004990	-	734	pANS_2	0.715808171	0	0	0	2	0	15	0	72	0
TCTAATACGGGCGGCCGGTC	GACCGGCCGCCCGTATTAGA	NC_004990	-	734	pANS_2	0.715808171	8	13	6	2	4	3	0	0	6
TGAGGTAGGACGTGCGGAGA	TCTCCGCACGTCCTACCTCA	NC_004990	-	734	pANS_2	0.715808171	21	23	20	15	8	2	0	0	114
TGCATGTTCTGGGAGCCGTG	CACGGCTCCCAGAACATGCA	NC_004990	-	734	pANS_2	0.715808171	5	5	5	2	4	1	0	0	0
TTGGACTAGTCTTACAAGCT	AGCTTGTAAGACTAGTCCAA	NC_004990	-	734	pANS_2	0.715808171	40	54	33	56	32	42	1	125	19
TTGGCCATAGGCCGCGCGAG	CTCGCGCGGCCTATGGCCAA	NC_004990	-	734	pANS_2	0.715808171	20	29	28	2	30	42	18	32	25
CTTACTGCACGGATAGCATA	TATGCTATCCGTGCAGTAAG	NC_004990	+	755	pANS_2	0.678507993	46	53	39	5	19	10	4	6	3
GGCGGGGGCAGGGCGGGGCC	GGCCCCGCCCTGCCCCCGCC	NC_004990	+	757	pANS_2	0.674955595	4	6	6	0	2	0	0	0	1
GGGAAGTAGGGGGTGTGTGG	CCACACACCCCCTACTTCCC	NC_004990	+	757	pANS_2	0.674955595	0	2	1	0	0	0	0	0	0
TTCGTCCTTATTTGCTATGA	TCATAGCAAATAAGGACGAA	NC_004990	+	759	pANS_2	0.671403197	1	1	0	0	2	0	0	0	0
AAGTCAGGAGGTGGGACGGG	CCCGTCCCACCTCCTGACTT	NC_004990	-	765	pANS_2	0.660746004	14	22	14	1	28	3	12	16	3
GCATGTCTCATTGACGGCGT	ACGCCGTCAATGAGACATGC	NC_004990	-	765	pANS_2	0.660746004	30	27	19	11	2	4	100	1	1
TTTTATGGTTTGGGTTGGAT	ATCCAACCCAAACCATAAAA	NC_004990	-	767	pANS_2	0.657193606	2	1	2	0	0	0	0	0	0
GGTCATGAGCGACCATAGGA	TCCTATGGTCGCTCATGACC	NC_004990	+	769	pANS_2	0.653641208	4	3	1	6	2	14	0	8	0
GCCAGACATTGGAGGATCAG	CTGATCCTCCAATGTCTGGC	NC_004990	-	772	pANS_2	0.648312611	1	1	2	0	0	0	0	0	0
GATCTTTTATCAGTTCCAGT	ACTGGAACTGATAAAAGATC	NC_004990	+	777	pANS_2	0.639431616	0	0	1	0	0	0	0	0	0
GGTTTGATGACCTGGTTTAT	ATAAACCAGGTCATCAAACC	NC_004990	+	777	pANS_2	0.639431616	2	5	4	0	0	0	0	0	0
AAGCCTCGGATGGGGTACGA	TCGTACCCCATCCGAGGCTT	NC_004990	-	777	pANS_2	0.639431616	3	5	5	3	1	0	0	0	0
AGAGAGGAGTAGCGCGGGGG	CCCCCGCGCTACTCCTCTCT	NC_004990	-	777	pANS_2	0.639431616	40	42	42	1	6	6	1	2	3
AGCAATCAGAGGCTTTTAGT	ACTAAAAGCCTCTGATTGCT	NC_004990	-	777	pANS_2	0.639431616	16	9	19	0	0	0	0	0	0
ATCTGTCTAGGGGAAGCTGG	CCAGCTTCCCCTAGACAGAT	NC_004990	-	777	pANS_2	0.639431616	18	18	11	20	23	49	11	8	13
GTCGTAGGATTAGTGGTTGC	GCAACCACTAATCCTACGAC	NC_004990	-	777	pANS_2	0.639431616	0	1	0	0	0	0	0	0	0
TCGTGTGTCAAGAATGTGAT	ATCACATTCTTGACACACGA	NC_004990	-	777	pANS_2	0.639431616	0	0	0	0	0	0	0	0	0
TCGTGTGTCACGGATGTGAT	ATCACATCCGTGACACACGA	NC_004990	-	777	pANS_2	0.639431616	78	71	75	252	132	45	66	13	143
TTAATCAAAAGATTGCTCGG	CCGAGCAATCTTTTGATTAA	NC_004990	-	777	pANS_2	0.639431616	25	14	18	1	22	8	25	13	65
AAGGACCGTCTGGCATTGGG	CCCAATGCCAGACGGTCCTT	NC_004990	-	778	pANS_2	0.637655417	1	1	1	0	0	0	0	0	0
AGAGAAGCTGTGGGCAGGAG	CTCCTGCCCACAGCTTCTCT	NC_004990	-	778	pANS_2	0.637655417	5	5	11	1	0	1	0	0	0
ACAACGTTTCGCGTTACTCG	CGAGTAACGCGAAACGTTGT	NC_004990	-	785	pANS_2	0.625222025	90	112	75	72	190	140	405	3	211
TCGGTTCCCTCTCCGTTCGT	ACGAACGGAGAGGGAACCGA	NC_004990	-	785	pANS_2	0.625222025	2	0	2	0	1	1	0	0	0
TGTCCGTTGGAATGTTTATG	CATAAACATTCCAACGGACA	NC_004990	-	785	pANS_2	0.625222025	10	11	7	2	3	2	1	0	8
ACGGTGGGTGGTAGGCCATG	CATGGCCTACCACCCACCGT	NC_004990	-	791	pANS_2	0.614564831	8	15	9	2	4	3	0	1	0
ACGACGGGCGGATAGGAGTC	GACTCCTATCCGCCCGTCGT	NC_004990	+	818	pANS_2	0.56660746	1	0	1	0	0	0	0	0	0
ATGCGCTCAAGGGGATTGCA	TGCAATCCCCTTGAGCGCAT	NC_004990	-	821	pANS_2	0.561278863	13	15	10	21	2	1	2	0	1
CTTTTCTTGCCGTTTAATTA	TAATTAAACGGCAAGAAAAG	NC_004990	-	821	pANS_2	0.561278863	172	207	170	80	151	141	75	186	984
TGTAGCCGTTGTCAAGGAGT	ACTCCTTGACAACGGCTACA	NC_004990	-	821	pANS_2	0.561278863	52	71	62	53	88	165	26	0	3
TTACGGAAGGAGTTTAGCCG	CGGCTAAACTCCTTCCGTAA	NC_004990	-	821	pANS_2	0.561278863	15	21	12	0	5	1	0	0	0
TTCCAGCGTTAGCCCCCCAA	TTGGGGGGCTAACGCTGGAA	NC_004990	+	825	pANS_2	0.554174067	11	13	19	0	2	3	1	0	0
GCGGGCGCGGCCGTTAGGCG	CGCCTAACGGCCGCGCCCGC	NC_004990	+	830	pANS_2	0.545293073	64	68	66	36	37	27	52	35	236
AGGGGTCTTGCGGGTGCTGT	ACAGCACCCGCAAGACCCCT	NC_004990	-	833	pANS_2	0.539964476	2	4	1	0	3	0	0	0	0
GCGATAAGTTAATTGTGGGG	CCCCACAATTAACTTATCGC	NC_004990	-	838	pANS_2	0.531083481	4	9	2	1	11	1	1	0	0
TCGGGGCGGCAATCAGGATG	CATCCTGATTGCCGCCCCGA	NC_004990	-	838	pANS_2	0.531083481	6	13	9	0	3	0	0	51	0
GCGTTTGTGCTTCTACCACG	CGTGGTAGAAGCACAAACGC	NC_004990	+	840	pANS_2	0.527531083	14	21	21	0	1	49	0	0	0
ACCTTTCCTGTACTTGCATC	GATGCAAGTACAGGAAAGGT	NC_004990	+	842	pANS_2	0.523978686	4	7	6	0	0	1	1	0	0
GGGGATCGGCCAGCATCGTC	GACGATGCTGGCCGATCCCC	NC_004990	-	848	pANS_2	0.513321492	25	25	24	14	6	7	35	84	17
CTAGAACGGGTGACAGGGCC	GGCCCTGTCACCCGTTCTAG	NC_004990	-	850	pANS_2	0.509769094	24	20	25	3	4	6	4	6	0
TATTGGTTTGGCACTTCTGA	TCAGAAGTGCCAAACCAATA	NC_004990	+	865	pANS_2	0.48312611	5	2	6	0	0	1	2	0	0
GACGTGAGACAGCCGGCCGC	GCGGCCGGCTGTCTCACGTC	NC_004990	+	868	pANS_2	0.477797513	8	9	6	0	2	3	33	0	0
AGGCTGATTACATATGAAGG	CCTTCATATGTAATCAGCCT	NC_004990	+	873	pANS_2	0.468916519	11	9	14	0	54	2	0	1	1
GATTTGGACTTTTGATCGGA	TCCGATCAAAAGTCCAAATC	NC_004990	-	873	pANS_2	0.468916519	12	15	11	0	2	7	0	0	0
TTAATTTCGAATCTGGATTG	CAATCCAGATTCGAAATTAA	NC_004990	-	873	pANS_2	0.468916519	17	20	13	1	0	9	2	2	1
GCTAAGGTTTCTGGCTGCTG	CAGCAGCCAGAAACCTTAGC	NC_004990	-	881	pANS_2	0.454706927	6	12	4	0	1	1	0	0	0
GCTGTGAGAATCTACGAACC	GGTTCGTAGATTCTCACAGC	NC_004990	+	890	pANS_2	0.438721137	0	1	1	0	0	1	0	0	0
GCTTCTCTGAGGGTGGAGGG	CCCTCCACCCTCAGAGAAGC	NC_004990	+	890	pANS_2	0.438721137	21	17	11	1	10	4	1	1	1
GGATGTGCGCTGAGGGCAGA	TCTGCCCTCAGCGCACATCC	NC_004990	+	890	pANS_2	0.438721137	14	7	10	7	3	3	190	0	12
TGGTTTTGCAACATACGTAT	ATACGTATGTTGCAAAACCA	NC_004990	+	890	pANS_2	0.438721137	10	18	8	2	2	1	0	1	0
TTTACTAGTGTCGTGATATC	GATATCACGACACTAGTAAA	NC_004990	+	893	pANS_2	0.43339254	8	19	9	1	9	1	2	0	0
ACTCGGATTAGCCCTACACG	CGTGTAGGGCTAATCCGAGT	NC_004990	-	893	pANS_2	0.43339254	6	8	7	1	4	3	0	0	1
GATGGCATAGGCGGCGGGAC	GTCCCGCCGCCTATGCCATC	NC_004990	-	893	pANS_2	0.43339254	1	3	3	1	0	1	0	0	0
ATCAAAGGTGATAGACAAGA	TCTTGTCTATCACCTTTGAT	NC_004990	-	898	pANS_2	0.424511545	3	0	0	1	0	0	0	0	0
GTTATTAGAAACACGGATCG	CGATCCGTGTTTCTAATAAC	NC_004990	-	898	pANS_2	0.424511545	19	16	14	38	51	27	146	66	59
ATCATTAAAAGAGTTCTAAA	TTTAGAACTCTTTTAATGAT	NC_004990	+	900	pANS_2	0.420959147	18	30	32	3	9	3	1	1	2
CCGGTACGTCGCCTCGGTCT	AGACCGAGGCGACGTACCGG	NC_004990	+	900	pANS_2	0.420959147	71	104	79	39	11	99	2	116	19
CGGAAAGTGGCCGTTCACAG	CTGTGAACGGCCACTTTCCG	NC_004990	+	900	pANS_2	0.420959147	2	0	0	0	0	0	0	0	0
GGCCGATTCATGCAATTAAC	GTTAATTGCATGAATCGGCC	NC_004990	+	900	pANS_2	0.420959147	12	12	19	6	5	3	2	30	0
CTTAAGGGAGGTGGGAGGGC	GCCCTCCCACCTCCCTTAAG	NC_004990	+	901	pANS_2	0.419182948	13	22	13	15	9	47	1	3	1
ATACCTAGTTAACGGCAGGG	CCCTGCCGTTAACTAGGTAT	NC_004990	-	908	pANS_2	0.406749556	44	59	48	68	132	29	36	2	5
GGGCAGGTGTGGGCGGGGTA	TACCCCGCCCACACCTGCCC	NC_004990	-	908	pANS_2	0.406749556	3	8	6	4	1	26	3	0	0
GGGGATATGGGTAAGGCGAC	GTCGCCTTACCCATATCCCC	NC_004990	-	908	pANS_2	0.406749556	9	9	6	1	1	2	1	0	13
GTGGGGAAGGACGAGGGAGG	CCTCCCTCGTCCTTCCCCAC	NC_004990	-	908	pANS_2	0.406749556	83	146	108	221	88	120	49	42	145
GAAGGGCGTCGACTATTCCA	TGGAATAGTCGACGCCCTTC	NC_004990	-	917	pANS_2	0.390763766	27	34	26	22	14	68	33	3	100
GAACGAACAACATCGCTAAT	ATTAGCGATGTTGTTCGTTC	NC_004990	+	929	pANS_2	0.369449378	16	22	18	1	8	6	0	0	1
GGAAGGGGCTGTTGCTGAGG	CCTCAGCAACAGCCCCTTCC	NC_004990	+	929	pANS_2	0.369449378	6	0	6	0	0	0	0	0	0
GACCTGAGGGTGACTGGGGC	GCCCCAGTCACCCTCAGGTC	NC_004990	-	937	pANS_2	0.355239787	10	13	8	0	0	2	1	0	18
GGAGTACCAGGTCGCCCGGG	CCCGGGCGACCTGGTACTCC	NC_004990	-	947	pANS_2	0.337477798	0	0	1	0	0	0	0	0	0
GAGTCAGTGCCGGGTTGACA	TGTCAACCCGGCACTGACTC	NC_004990	-	948	pANS_2	0.335701599	14	22	12	18	31	7	1	86	1
CACGTCGATTTGTAAGGAGC	GCTCCTTACAAATCGACGTG	NC_004990	+	965	pANS_2	0.305506217	55	62	42	5	13	13	1	75	123
CAGCCTTCGCGCCGGGACTG	CAGTCCCGGCGCGAAGGCTG	NC_004990	+	965	pANS_2	0.305506217	2	3	2	48	0	1	0	0	0
CCGGGGGGATAGTTCGGGTA	TACCCGAACTATCCCCCCGG	NC_004990	+	965	pANS_2	0.305506217	5	7	5	0	1	0	0	0	0
CGCTGGCGAGACGGTAGGAC	GTCCTACCGTCTCGCCAGCG	NC_004990	+	965	pANS_2	0.305506217	0	1	0	0	0	0	0	0	0
CGGACGTTGCAGGTACTTGG	CCAAGTACCTGCAACGTCCG	NC_004990	+	985	pANS_2	0.269982238	12	8	15	1	4	21	0	0	35
CTACATGGACGGGCATCTAG	CTAGATGCCCGTCCATGTAG	NC_004990	+	985	pANS_2	0.269982238	42	66	45	86	35	25	11	0	42
TCGCCGAAGCATCTCTGCAA	TTGCAGAGATGCTTCGGCGA	NC_004990	-	988	pANS_2	0.264653641	3	1	1	0	1	0	0	0	0
ATGTTCGCATGGGAAGGGCG	CGCCCTTCCCATGCGAACAT	NC_004990	-	1019	pANS_2	0.209591474	14	28	12	4	6	5	2	109	1
AAGGTATTGGTTGGGGGGCG	CGCCCCCCAACCAATACCTT	NC_004990	+	1021	pANS_2	0.206039076	10	12	6	11	3	10	7	8	1
CGTTTTTTTTTCGTCAGATT	AATCTGACGAAAAAAAAACG	NC_004990	+	1021	pANS_2	0.206039076	9	28	18	0	5	34	0	0	1
AGATCTGGTTTGAGATCGCT	AGCGATCTCAAACCAGATCT	NC_004990	+	1022	pANS_2	0.204262877	100	102	92	26	28	43	72	64	225
GGAATGTCCGTCTTGGAGGC	GCCTCCAAGACGGACATTCC	NC_004990	+	1022	pANS_2	0.204262877	10	13	16	13	1	0	0	1	0
TTGGCGAGGTGATCCCGTAC	GTACGGGATCACCTCGCCAA	NC_004990	+	1022	pANS_2	0.204262877	4	3	1	0	58	0	0	0	0
AGGACGGGTAGGAGCGCCCG	CGGGCGCTCCTACCCGTCCT	NC_004990	-	1029	pANS_2	0.191829485	8	12	11	0	3	2	0	0	0
GATACTGACAGGCCGCAGGG	CCCTGCGGCCTGTCAGTATC	NC_004990	-	1029	pANS_2	0.191829485	73	109	89	32	47	45	254	58	191
GATGGCGACCGGTGGGGGGA	TCCCCCCACCGGTCGCCATC	NC_004990	-	1030	pANS_2	0.190053286	3	0	1	0	0	0	0	0	0
GGTATGCTTGTGTGAAGCAC	GTGCTTCACACAAGCATACC	NC_004990	+	1046	pANS_2	0.161634103	1	2	0	0	1	0	0	0	0
GCAAAGGGTAGCCGGGCCGG	CCGGCCCGGCTACCCTTTGC	NC_004990	+	1051	pANS_2	0.152753108	3	0	0	0	1	0	0	0	0
ACCGCCTTAGCATCTTAGGG	CCCTAAGATGCTAAGGCGGT	NC_004990	+	1053	pANS_2	0.14920071	0	0	2	0	0	0	0	0	0
TGGCATAGACGAAGGGTGGT	ACCACCCTTCGTCTATGCCA	NC_004990	-	1054	pANS_2	0.147424512	16	16	12	1	2	8	0	1	44
GTTCTCCTTTTAGAAAAGAC	GTCTTTTCTAAAAGGAGAAC	NC_004990	+	1058	pANS_2	0.140319716	0	0	0	0	0	0	0	0	0
GCGCGTTACACTACAGTATG	CATACTGTAGTGTAACGCGC	NC_004990	-	1059	pANS_2	0.138543517	0	0	0	0	0	0	0	0	0
AGGGGGGGGGGGACCGACGG	CCGTCGGTCCCCCCCCCCCT	NC_004990	-	1061	pANS_2	0.134991119	27	29	40	7	7	20	20	20	36
TTATTCGCTGATGTCGATGC	GCATCGACATCAGCGAATAA	NC_004990	-	1064	pANS_2	0.129662522	2	2	0	0	0	0	0	0	0
GTAGAACTGTAACCTGTGGT	ACCACAGGTTACAGTTCTAC	NC_004990	-	1066	pANS_2	0.126110124	17	27	21	2	1	10	1	14	0
GGGGTTGGGCATCTGACCTG	CAGGTCAGATGCCCAACCCC	NC_004990	-	1071	pANS_2	0.11722913	17	19	8	1	4	6	1	1	377
GTTCCTCCTGACCGGTGCAG	CTGCACCGGTCAGGAGGAAC	NC_004990	-	1071	pANS_2	0.11722913	5	3	1	12	0	2	0	1	0
TTGGCTCCGTAGGCAAGTAT	ATACTTGCCTACGGAGCCAA	NC_004990	-	1071	pANS_2	0.11722913	8	15	5	3	5	49	123	0	0
GTTAGTAGGATTGGTGTGAG	CTCACACCAATCCTACTAAC	NC_004990	-	1096	pANS_2	0.072824156	2	6	6	0	0	0	46	0	1
ACCGGTGCAGCCTGGGGGTG	CACCCCCAGGCTGCACCGGT	NC_004990	+	1098	pANS_2	0.069271758	3	7	8	1	4	50	1	1	1
AAATAATGTTCAGCACGGAG	CTCCGTGCTGAACATTATTT	NC_004990	+	1101	pANS_2	0.063943162	28	33	33	2	44	83	105	0	2
ACTCCGTATTTTAATGTCTT	AAGACATTAAAATACGGAGT	NC_004990	+	1101	pANS_2	0.063943162	17	26	27	18	22	6	288	46	27
GGGAGAGTCTATGAAGAGGA	TCCTCTTCATAGACTCTCCC	NC_004990	+	1101	pANS_2	0.063943162	14	26	20	1	7	2	1	0	1
TCAATAGGGTGGGCATGGTG	CACCATGCCCACCCTATTGA	NC_004990	+	1101	pANS_2	0.063943162	92	120	88	53	78	87	100	98	40
GATTGCGCGCGAACCGAGGT	ACCTCGGTTCGCGCGCAATC	NC_004990	-	1108	pANS_2	0.051509769	6	13	7	0	3	1	0	27	36
AGCTGACGGTGGCATGTATG	CATACATGCCACCGTCAGCT	NC_004990	-	1109	pANS_2	0.04973357	11	19	9	5	12	68	1	16	41
ATCGTCAATTGGTACCTATT	AATAGGTACCAATTGACGAT	NC_004990	-	1109	pANS_2	0.04973357	76	98	76	24	51	53	30	122	44
ATTCCGGCGGAAGGCAGGGG	CCCCTGCCTTCCGCCGGAAT	NC_004990	-	1109	pANS_2	0.04973357	3	3	2	0	0	3	0	0	0
CACCAATGGGTGCGGGACTC	GAGTCCCGCACCCATTGGTG	NC_004990	-	1109	pANS_2	0.04973357	3	16	6	6	2	17	0	0	25
CGCCCGGGGGTCGGCACGCG	CGCGTGCCGACCCCCGGGCG	NC_004990	-	1109	pANS_2	0.04973357	73	77	78	509	66	42	3	25	1
GTGACACTTTTGACGAGTTC	GAACTCGTCAAAAGTGTCAC	NC_004990	-	1109	pANS_2	0.04973357	9	13	16	36	5	6	20	1	0
TAGTAAGATCGCGAAGGTTG	CAACCTTCGCGATCTTACTA	NC_004990	-	1109	pANS_2	0.04973357	108	148	127	86	51	75	111	19	81
TCCTCGGGGGAAGCGTCGTG	CACGACGCTTCCCCCGAGGA	NC_004990	-	1109	pANS_2	0.04973357	47	87	69	8	78	69	2	18	14
AAAGGGACGGCCTGCCTTCT	AGAAGGCAGGCCGTCCCTTT	NC_004990	+	1111	pANS_2	0.046181172	3	4	4	0	3	0	0	0	0
GGGCGGATGGAGGAGGCCGC	GCGGCCTCCTCCATCCGCCC	NC_004990	+	1111	pANS_2	0.046181172	22	41	26	56	7	78	1	79	7
TGTCCGCGGGACGCAGCCTC	GAGGCTGCGTCCCGCGGACA	NC_004990	+	1111	pANS_2	0.046181172	32	46	38	4	7	7	51	3	31
AATTGTCATACGAGGGCAGA	TCTGCCCTCGTATGACAATT	NC_004990	-	1119	pANS_2	0.031971581	9	9	7	2	1	2	0	0	0
GAGAAGAGCTAGGGGTGGGG	CCCCACCCCTAGCTCTTCTC	NC_004990	-	1119	pANS_2	0.031971581	26	37	41	9	16	12	54	57	2
TAATCGAGTGCACGCGAGGA	TCCTCGCGTGCACTCGATTA	NC_004990	-	1119	pANS_2	0.031971581	10	8	9	15	3	5	79	0	1
TTAAAAACGTGGCCTATATT	AATATAGGCCACGTTTTTAA	NC_004990	-	1119	pANS_2	0.031971581	38	41	35	10	46	69	31	85	60
TTTCGAGGCTCACAGCAGAT	ATCTGCTGTGAGCCTCGAAA	NC_004990	-	1119	pANS_2	0.031971581	14	20	16	3	8	3	1	1	0
GCGGTGCATGTTCTTACAGG	CCTGTAAGAACATGCACCGC	NC_004990	-	1121	pANS_2	0.028419183	24	56	42	70	71	24	46	26	246
AACGTTACCTACGACGCGGG	CCCGCGTCGTAGGTAACGTT	NC_004990	-	1144			12	26	16	2	1	1	0	0	0
GTCAAGGCTTTGGGTAGTTT	AAACTACCCAAAGCCTTGAC	NC_004990	+	1180			0	1	3	0	0	0	0	0	0
TTAGTGGTATGGGCAAAGGG	CCCTTTGCCCATACCACTAA	NC_004990	-	1248			16	22	15	16	10	4	1	0	17
GAACCTGACAAGGTGGCGGG	CCCGCCACCTTGTCAGGTTC	NC_004990	-	1259			25	28	17	7	6	2	0	56	9
GTTTTCATTGGGTGGTGGTT	AACCACCACCCAATGAAAAC	NC_004990	-	1259			5	2	7	0	1	0	0	0	0
TGGAAAAAACCGCCGGTGGG	CCCACCGGCGGTTTTTTCCA	NC_004990	+	1332			68	100	87	8	30	79	30	54	42
ACCCATGTCAGTACACGCGA	TCGCGTGTACTGACATGGGT	NC_004990	-	1340			7	20	15	1	5	6	12	51	10
TCGGCAGCGTGGCTGGAGGC	GCCTCCAGCCACGCTGCCGA	NC_004990	-	1340			51	53	52	59	80	12	12	16	57
TGGCGCTTATATTGTGACCC	GGGTCACAATATAAGCGCCA	NC_004990	+	1346			16	26	24	13	5	6	2	18	0
CTTACCTACGAATACAGGGG	CCCCTGTATTCGTAGGTAAG	NC_004990	+	1353			11	21	15	1	10	2	3	0	0
GGGTAACTCTGGGGGACGTG	CACGTCCCCCAGAGTTACCC	NC_004990	+	1353			3	10	8	26	2	3	0	0	0
TCTAGGTCGTCGATTTTCGC	GCGAAAATCGACGACCTAGA	NC_004990	-	1354			12	5	13	0	6	1	0	0	8
AAGTGTTCCACATGATCAGC	GCTGATCATGTGGAACACTT	NC_004990	+	1377			11	12	7	1	15	2	36	0	0
AGATTACTCGGGCGGAAAGA	TCTTTCCGCCCGAGTAATCT	NC_004990	+	1377			3	10	3	0	30	0	1	0	0
ATAAGCTTATTCGGTATAGC	GCTATACCGAATAAGCTTAT	NC_004990	+	1377			11	14	10	28	17	14	2	43	0
CGTTCTGGGTTAATAGTCAC	GTGACTATTAACCCAGAACG	NC_004990	-	1382			36	53	31	41	52	6	10	12	3
CGCACGTGTGTCTTTGTGCG	CGCACAAAGACACACGTGCG	NC_004990	-	1383			5	2	2	0	1	2	30	0	0
CGGAAGCATTCGTCTTCCTA	TAGGAAGACGAATGCTTCCG	NC_004990	-	1383			32	38	26	22	60	13	39	2	37
GGCTCAGCATTGATTGGGTA	TACCCAATCAATGCTGAGCC	NC_004990	-	1383			5	7	7	1	0	5	1	0	0
ACGGGCTGTACTAGTCGACT	AGTCGACTAGTACAGCCCGT	NC_004990	-	1385			20	34	45	14	9	1	1	12	1
ACGTTCAACAGCCCAGCGTC	GACGCTGGGCTGTTGAACGT	NC_004990	-	1385			72	71	73	29	25	61	81	7	6
CATCTAGGGAGAGTGGCTCA	TGAGCCACTCTCCCTAGATG	NC_004990	-	1385			10	14	5	14	6	0	0	27	0
GTGATCTCGGGAGACTAGAC	GTCTAGTCTCCCGAGATCAC	NC_004990	-	1385			3	3	1	0	0	0	0	0	0
GGTATAGGCCTGGGGTGTGG	CCACACCCCAGGCCTATACC	NC_004990	-	1405			8	6	2	1	1	1	0	0	0
CCCTAGGGTGCTCCCGCAGC	GCTGCGGGAGCACCCTAGGG	NC_004990	-	1410			1	7	6	0	2	14	0	0	0
CAGCATGAGATGCAGCAGAG	CTCTGCTGCATCTCATGCTG	NC_004990	+	1412			31	45	26	16	19	50	34	50	3
CTATGGGTAAGCGGGTGTGG	CCACACCCGCTTACCCATAG	NC_004990	+	1412			77	69	63	5	9	28	2	1	1
GCGGGGTGAGGGAGGCTGAG	CTCAGCCTCCCTCACCCCGC	NC_004990	+	1412			36	39	44	57	108	89	6	5	88
GGTGGGCAGAGCGAACGCAA	TTGCGTTCGCTCTGCCCACC	NC_004990	+	1412			74	82	51	99	41	55	127	124	159
GCAAGGCATGGTGCGTAGGG	CCCTACGCACCATGCCTTGC	NC_004990	+	1417			1	0	1	0	0	1	0	0	0
CAGTTCTAGTAGAGGGGAAA	TTTCCCCTCTACTAGAACTG	NC_004990	-	1420			3	2	4	0	0	2	0	0	0
CGAGCGTTCTGGTGAGGAAA	TTTCCTCACCAGAACGCTCG	NC_004990	-	1420			23	21	11	60	4	53	1	1	24
CGCTGGGCGGTAGAGCTCGG	CCGAGCTCTACCGCCCAGCG	NC_004990	-	1420			1	1	1	0	1	3	0	0	0
GAACCAGCGGGAGGGTAGGT	ACCTACCCTCCCGCTGGTTC	NC_004990	-	1420			2	5	2	1	1	2	0	0	0
GGAAGTCCTCCAGGACAACA	TGTTGTCCTGGAGGACTTCC	NC_004990	-	1420			5	5	5	3	2	1	52	0	0
GGGAGGGGCTAGGTTATGCG	CGCATAACCTAGCCCCTCCC	NC_004990	-	1420			8	7	7	0	1	1	0	0	1
GTGGACTGTTGATCAGGTGG	CCACCTGATCAACAGTCCAC	NC_004990	-	1420			36	47	38	25	29	11	10	1	3
GTGGGCGAGCAACGGGTGCG	CGCACCCGTTGCTCGCCCAC	NC_004990	-	1420			19	20	14	5	8	1	1	10	0
GTTGTAAGAATTCTTTCGCT	AGCGAAAGAATTCTTACAAC	NC_004990	-	1420			18	33	21	38	45	8	1	0	3
AAGAGGGACCATAGAAGCGA	TCGCTTCTATGGTCCCTCTT	NC_004990	+	1423			1	0	3	0	0	0	1	0	0
AAGGGGACCTCAAGCGGCTC	GAGCCGCTTGAGGTCCCCTT	NC_004990	+	1423			3	6	4	1	0	3	10	5	0
AGACGAAGGGCTGTGGCTAT	ATAGCCACAGCCCTTCGTCT	NC_004990	+	1423			4	1	1	0	1	0	0	0	0
ATGGATAGGTCTTTGGATAC	GTATCCAAAGACCTATCCAT	NC_004990	+	1423			2	12	8	0	3	1	0	31	1
CGGGGGGAAATAGTGGTCCG	CGGACCACTATTTCCCCCCG	NC_004990	+	1423			78	78	54	30	36	12	0	2	33
GCTCTGGCCCGCTCGGAATA	TATTCCGAGCGGGCCAGAGC	NC_004990	+	1423			64	76	75	94	151	91	83	20	121
GTCAGAGTGGGGGCTTGCGG	CCGCAAGCCCCCACTCTGAC	NC_004990	+	1423			4	4	3	0	2	1	0	0	0
TCGGTATGGGTCGGCCCGCG	CGCGGGCCGACCCATACCGA	NC_004990	+	1423			4	8	4	0	1	16	26	0	0
TTACTAGACGACAGTAAGGC	GCCTTACTGTCGTCTAGTAA	NC_004990	+	1423			22	23	23	1	8	13	1	2	0
GTGGTGTTGGGGTAGATAGG	CCTATCTACCCCAACACCAC	NC_004990	-	1425			11	15	9	1	18	13	5	1	1
ACTTTAATCGGTTTATTTAA	TTAAATAAACCGATTAAAGT	NC_004990	+	1431			23	40	16	0	6	17	16	2	23
CGAAGAGGTTAGAGAAGGAT	ATCCTTCTCTAACCTCTTCG	NC_004990	+	1431			3	10	6	0	1	25	0	0	0
GCGTAGAGCTGTGCTGCTGG	CCAGCAGCACAGCTCTACGC	NC_004990	-	1431			14	12	17	2	31	7	0	0	0
GTCACAGTCAGGTAAAATTT	AAATTTTACCTGACTGTGAC	NC_004990	-	1431			78	99	90	70	33	62	16	10	53
GTTAAGTCTCTCTGGTAAAG	CTTTACCAGAGAGACTTAAC	NC_004990	-	1431			10	17	19	1	7	25	7	21	8
TTGTGGCAAGTTGAGAGTTG	CAACTCTCAACTTGCCACAA	NC_004990	-	1431			0	0	1	0	1	0	0	0	15
TTTCCAACCTGTCACGGGGG	CCCCCGTGACAGGTTGGAAA	NC_004990	+	1445			7	17	13	2	10	23	2	1	41
CGCCCCTGCCGGAAGCGGGA	TCCCGCTTCCGGCAGGGGCG	NC_004990	-	1454			0	0	0	0	0	0	0	0	0
GAGGCACGGGAGGCACCGCC	GGCGGTGCCTCCCGTGCCTC	NC_004990	-	1500	pANS_3	0.033860045	0	4	2	0	0	0	0	0	0
GTAGGGGGGTCAAGATGTCC	GGACATCTTGACCCCCCTAC	NC_004990	-	1502	pANS_3	0.038374718	18	16	18	16	11	36	2	0	0
TGGTGGCCCCCGTTGTGGGC	GCCCACAACGGGGGCCACCA	NC_004990	-	1509	pANS_3	0.054176072	10	13	7	0	0	4	0	1	27
CGGGGGGCTGGCCTCTGAAT	ATTCAGAGGCCAGCCCCCCG	NC_004990	-	1510	pANS_3	0.056433409	13	28	15	3	7	3	58	0	0
CTGTGTCGTTGGTTGTACTA	TAGTACAACCAACGACACAG	NC_004990	+	1515	pANS_3	0.06772009	36	41	27	6	72	2	45	0	49
AAGGGCTTATTGCTGCGGAG	CTCCGCAGCAATAAGCCCTT	NC_004990	-	1520	pANS_3	0.079006772	3	5	4	0	1	0	0	0	0
TATCGAGCGGTAGGGAGCGG	CCGCTCCCTACCGCTCGATA	NC_004990	+	1546	pANS_3	0.137697517	11	13	14	29	3	2	24	0	0
AGTAGGAGGGTGCTAAGCAG	CTGCTTAGCACCCTCCTACT	NC_004990	+	1559	pANS_3	0.167042889	0	0	0	0	0	0	0	0	0
AGTAGGTGGGTGCTTAGCAG	CTGCTAAGCACCCACCTACT	NC_004990	+	1559	pANS_3	0.167042889	344	468	368	261	291	305	390	145	258
ATGCGCCTGCCTAGGTCGCG	CGCGACCTAGGCAGGCGCAT	NC_004990	+	1559	pANS_3	0.167042889	13	15	15	9	25	2	0	0	18
TGGGGGATGCCCCCTCTTAG	CTAAGAGGGGGCATCCCCCA	NC_004990	+	1559	pANS_3	0.167042889	2	7	4	0	2	3	0	0	1
ATGGTGTCAACCGCGGATTT	AAATCCGCGGTTGACACCAT	NC_004990	-	1565	pANS_3	0.180586907	14	17	14	2	12	39	0	1	0
GAATAAGCGCCTGTACGTGG	CCACGTACAGGCGCTTATTC	NC_004990	-	1567	pANS_3	0.18510158	31	29	35	1	33	20	59	8	19
GCGCGGCGGTGCCCGGCGAG	CTCGCCGGGCACCGCCGCGC	NC_004990	-	1567	pANS_3	0.18510158	9	6	5	25	0	0	0	0	0
GGATTTGCGAGAACGGCGCC	GGCGCCGTTCTCGCAAATCC	NC_004990	-	1567	pANS_3	0.18510158	7	13	6	2	3	2	1	1	1
GTGTCGCGCACGCGGGAGGG	CCCTCCCGCGTGCGCGACAC	NC_004990	-	1567	pANS_3	0.18510158	7	10	9	0	1	0	0	1	0
TCCTCCTCGCGGTGTTGGGC	GCCCAACACCGCGAGGAGGA	NC_004990	-	1567	pANS_3	0.18510158	18	19	11	5	5	1	1	16	0
AGCGGCTGTGGGCCGAACGG	CCGTTCGGCCCACAGCCGCT	NC_004990	+	1569	pANS_3	0.189616253	11	19	8	1	1	2	27	0	1
ATAGAACCTTGTGGTTAGCT	AGCTAACCACAAGGTTCTAT	NC_004990	+	1569	pANS_3	0.189616253	9	3	7	0	1	1	0	0	0
CATGCAAAAGCAACTACGAT	ATCGTAGTTGCTTTTGCATG	NC_004990	+	1569	pANS_3	0.189616253	2	0	1	0	0	31	0	0	0
TTCCGGCGGCGCCGTCGGCG	CGCCGACGGCGCCGCCGGAA	NC_004990	+	1569	pANS_3	0.189616253	62	115	66	52	68	60	7	58	56
TTTTTTTAGGACAGTTGCGA	TCGCAACTGTCCTAAAAAAA	NC_004990	+	1569	pANS_3	0.189616253	49	83	49	25	99	36	27	19	71
GCGTGTTGGCTTTCGACTAG	CTAGTCGAAAGCCAACACGC	NC_004990	-	1569	pANS_3	0.189616253	153	180	140	98	91	87	18	33	45
GAGATGCGGCTCTCCCGACG	CGTCGGGAGAGCCGCATCTC	NC_004990	-	1574	pANS_3	0.200902935	13	20	27	3	3	26	13	32	0
ATAGGACGGACCTTTTCCCA	TGGGAAAAGGTCCGTCCTAT	NC_004990	-	1577	pANS_3	0.207674944	3	0	2	0	0	0	0	0	0
GGGTAGCGACGGTCACTACT	AGTAGTGACCGTCGCTACCC	NC_004990	-	1577	pANS_3	0.207674944	11	20	6	0	46	1	1	15	11
TGTATCTAGCTGTGGGCCAA	TTGGCCCACAGCTAGATACA	NC_004990	-	1577	pANS_3	0.207674944	7	3	6	0	2	0	0	0	0
TTATAACAGTCTTGTCGGGA	TCCCGACAAGACTGTTATAA	NC_004990	-	1577	pANS_3	0.207674944	6	7	8	0	7	2	0	0	0
TTTCAACCTAGTAGAGAGTC	GACTCTCTACTAGGTTGAAA	NC_004990	+	1610	pANS_3	0.282167043	6	8	8	1	3	0	1	30	1
AATATTATGGTGTCCGGGAT	ATCCCGGACACCATAATATT	NC_004990	-	1610	pANS_3	0.282167043	14	14	11	20	4	11	2	3	0
ACAATTGGAGTACACCGCGA	TCGCGGTGTACTCCAATTGT	NC_004990	-	1610	pANS_3	0.282167043	6	7	7	0	14	3	0	31	19
GGAAGGAGATGGGGGGCGTA	TACGCCCCCCATCTCCTTCC	NC_004990	-	1623	pANS_3	0.311512415	33	30	29	80	6	3	0	8	14
AGAAACGGGGGGCGCAAGCC	GGCTTGCGCCCCCCGTTTCT	NC_004990	+	1625	pANS_3	0.316027088	16	29	17	4	1	3	2	0	1
ATTCGGTTTATAAAGCTGCG	CGCAGCTTTATAAACCGAAT	NC_004990	+	1625	pANS_3	0.316027088	1	2	4	2	0	0	1	0	0
CATAAGGTGGCTTGAGGATC	GATCCTCAAGCCACCTTATG	NC_004990	+	1625	pANS_3	0.316027088	8	8	21	46	1	3	1	0	1
CTGCCCTGTTCTTGGACCGT	ACGGTCCAAGAACAGGGCAG	NC_004990	+	1625	pANS_3	0.316027088	31	46	34	20	36	41	51	1	127
GAGTAGGGGAAGGGCGTAGG	CCTACGCCCTTCCCCTACTC	NC_004990	+	1625	pANS_3	0.316027088	6	12	3	0	1	2	1	0	3
GATTCGCGTTTGCTATGCTT	AAGCATAGCAAACGCGAATC	NC_004990	+	1625	pANS_3	0.316027088	30	56	50	22	35	21	114	10	74
GCACGAGTCTTGATGGGGGG	CCCCCCATCAAGACTCGTGC	NC_004990	+	1625	pANS_3	0.316027088	2	3	2	0	0	1	0	0	0
GCGAGGAACACGGGGGGGAT	ATCCCCCCCGTGTTCCTCGC	NC_004990	+	1625	pANS_3	0.316027088	41	38	30	35	57	43	42	24	34
GGGACTGGTGGGGGAGGAGC	GCTCCTCCCCCACCAGTCCC	NC_004990	+	1625	pANS_3	0.316027088	24	26	20	10	2	4	2	2	33
TACATATGCCAGGTGTAAAA	TTTTACACCTGGCATATGTA	NC_004990	+	1625	pANS_3	0.316027088	7	13	14	0	8	3	0	0	0
TGACACGGGTAGGTGGCATT	AATGCCACCTACCCGTGTCA	NC_004990	+	1625	pANS_3	0.316027088	22	30	24	1	25	1	2	24	2
TGGTTGTGCGGGTGGGGACT	AGTCCCCACCCGCACAACCA	NC_004990	+	1625	pANS_3	0.316027088	5	19	7	1	32	2	19	1	1
CTGCCGCGCGGAGGCCGGGA	TCCCGGCCTCCGCGCGGCAG	NC_004990	-	1628	pANS_3	0.322799097	49	54	46	11	62	24	65	45	89
GCCGTGCGTGACCGCGGCCC	GGGCCGCGGTCACGCACGGC	NC_004990	-	1628	pANS_3	0.322799097	19	36	23	10	34	5	0	9	11
GCTCAATCAGTTTTGACAGG	CCTGTCAAAACTGATTGAGC	NC_004990	+	1632	pANS_3	0.331828442	0	1	0	0	0	0	0	0	0
CACAAAGCATCGTTGGGAGT	ACTCCCAACGATGCTTTGTG	NC_004990	-	1633	pANS_3	0.334085779	25	41	38	4	33	29	7	39	5
GAATGTTGTCGCGGAACAGC	GCTGTTCCGCGACAACATTC	NC_004990	-	1633	pANS_3	0.334085779	16	32	32	40	26	35	28	6	0
TGTCGGGGGCGTAGCGGGGA	TCCCCGCTACGCCCCCGACA	NC_004990	-	1633	pANS_3	0.334085779	3	2	4	0	0	2	0	0	0
TTGCCGAGAAAACCCCGCGA	TCGCGGGGTTTTCTCGGCAA	NC_004990	-	1633	pANS_3	0.334085779	21	22	27	6	35	13	45	42	27
GCGCTGGCGTTTGAAGGGGG	CCCCCTTCAAACGCCAGCGC	NC_004990	-	1635	pANS_3	0.338600451	5	4	2	3	1	18	4	29	0
GGGGACGTAACGGAAGAGCG	CGCTCTTCCGTTACGTCCCC	NC_004990	+	1638	pANS_3	0.34537246	149	184	188	30	83	40	40	32	91
GCACTTAATCTGCTTCACAG	CTGTGAAGCAGATTAAGTGC	NC_004990	+	1641	pANS_3	0.35214447	14	15	17	0	7	4	0	0	1
TTGAAGAGGAGGGATTACTG	CAGTAATCCCTCCTCTTCAA	NC_004990	-	1646	pANS_3	0.363431151	28	35	26	42	19	14	0	28	53
CAAATATAATTGGCAACGAC	GTCGTTGCCAATTATATTTG	NC_004990	+	1648	pANS_3	0.367945824	18	19	10	1	8	7	4	2	1
GAAGGCGGGATAACGCAGCA	TGCTGCGTTATCCCGCCTTC	NC_004990	+	1648	pANS_3	0.367945824	44	40	52	159	51	21	61	55	440
GATTTAGATCCATTTTAAAC	GTTTAAAATGGATCTAAATC	NC_004990	+	1648	pANS_3	0.367945824	14	20	18	3	27	1	2	16	6
TCCCTAGAACCGGTTAAGAG	CTCTTAACCGGTTCTAGGGA	NC_004990	+	1648	pANS_3	0.367945824	12	17	9	17	6	6	32	0	24
TTAAGTCATGAAAATTTGTT	AACAAATTTTCATGACTTAA	NC_004990	-	1649	pANS_3	0.37020316	1	0	1	0	0	0	0	0	0
AACTGGGTTCGGATTAGGTC	GACCTAATCCGAACCCAGTT	NC_004990	+	1653	pANS_3	0.379232506	26	26	27	18	32	3	2	1	112
CCGTCAAAAATCTTATCACG	CGTGATAAGATTTTTGACGG	NC_004990	-	1654	pANS_3	0.381489842	6	12	1	2	5	5	9	19	0
CGCAGGAGTGTGACCTTGAA	TTCAAGGTCACACTCCTGCG	NC_004990	-	1654	pANS_3	0.381489842	0	2	0	0	0	1	0	0	0
GGGGCTCAGGGGGGTACGGC	GCCGTACCCCCCTGAGCCCC	NC_004990	-	1656	pANS_3	0.386004515	11	15	15	1	6	26	18	1	0
GTGTGCGTGTCAGGCGGGGA	TCCCCGCCTGACACGCACAC	NC_004990	-	1656	pANS_3	0.386004515	11	16	10	0	33	0	32	27	1
TGGTCGCGCACCGAACGGGA	TCCCGTTCGGTGCGCGACCA	NC_004990	-	1656	pANS_3	0.386004515	17	32	37	27	68	21	80	40	0
TGTTGGCGATGCGACACCGC	GCGGTGTCGCATCGCCAACA	NC_004990	-	1656	pANS_3	0.386004515	15	11	11	0	2	2	0	0	0
CTACGGTGAGTCTATGATCG	CGATCATAGACTCACCGTAG	NC_004990	-	1661	pANS_3	0.397291196	7	11	6	9	50	22	1	2	42
TAGACTACATGCCACGTTGA	TCAACGTGGCATGTAGTCTA	NC_004990	-	1663	pANS_3	0.401805869	20	22	16	20	8	2	64	16	15
AGCCTAGGATGTTCGCTGGG	CCCAGCGAACATCCTAGGCT	NC_004990	+	1673	pANS_3	0.424379233	8	4	3	0	2	2	1	2	45
ACTTAGTTTTGATAAATCTA	TAGATTTATCAAAACTAAGT	NC_004990	+	1674	pANS_3	0.426636569	5	8	8	1	25	4	1	0	0
TTCCCGTGGATCACGTGAAA	TTTCACGTGATCCACGGGAA	NC_004990	+	1674	pANS_3	0.426636569	3	2	1	0	1	0	0	0	0
GAGGCGAGGCGAACACGCGG	CCGCGTGTTCGCCTCGCCTC	NC_004990	+	1689	pANS_3	0.460496614	33	46	25	68	23	11	2	6	77
GTGTTGGATCAACGGCTGAG	CTCAGCCGTTGATCCAACAC	NC_004990	-	1692	pANS_3	0.467268623	44	81	38	23	15	25	54	37	23
GACATGGCACTGCGATGTCG	CGACATCGCAGTGCCATGTC	NC_004990	-	1697	pANS_3	0.478555305	11	17	11	37	7	2	11	26	38
GGGCGTGTTACATAGCGAGG	CCTCGCTATGTAACACGCCC	NC_004990	-	1697	pANS_3	0.478555305	96	104	76	100	133	148	83	67	39
CATGATGGTCATTCACACAA	TTGTGTGAATGACCATCATG	NC_004990	+	1710	pANS_3	0.507900677	2	6	6	20	4	2	0	0	71
ACGCGGTATCTTAAGTATAG	CTATACTTAAGATACCGCGT	NC_004990	+	1711	pANS_3	0.510158014	8	11	5	2	4	13	1	0	1
TATGTCGCGTGATAGCTGAC	GTCAGCTATCACGCGACATA	NC_004990	-	1718	pANS_3	0.525959368	38	41	45	33	46	23	61	18	47
TTCGATTAGCGAATTGGACG	CGTCCAATTCGCTAATCGAA	NC_004990	+	1721	pANS_3	0.532731377	5	11	7	0	1	0	0	0	0
CGGAATGTGTGACAGGTCGG	CCGACCTGTCACACATTCCG	NC_004990	+	1726	pANS_3	0.544018059	7	6	9	1	4	3	0	1	0
GCGGTTCAGCCGGGGGAGCG	CGCTCCCCCGGCTGAACCGC	NC_004990	+	1731	pANS_3	0.55530474	22	13	20	23	6	30	18	0	0
TGCTGCGCGGGGTAGGAAAA	TTTTCCTACCCCGCGCAGCA	NC_004990	+	1735	pANS_3	0.564334086	4	8	5	5	29	10	18	11	24
ATCTCTGTTTACAAGCCATG	CATGGCTTGTAAACAGAGAT	NC_004990	+	1736	pANS_3	0.566591422	17	38	19	15	13	21	33	24	0
TTATTTCAGAGTTTGATGCC	GGCATCAAACTCTGAAATAA	NC_004990	-	1738	pANS_3	0.571106095	8	10	1	14	6	12	0	0	0
GAACACAGCATATGTAGTAG	CTACTACATATGCTGTGTTC	NC_004990	+	1740	pANS_3	0.575620767	2	11	6	7	3	6	0	0	0
GTCATAACAGGCGCCCGGTG	CACCGGGCGCCTGTTATGAC	NC_004990	+	1740	pANS_3	0.575620767	57	66	57	28	17	72	69	44	76
GGTAGGGGCTAACGTATGAT	ATCATACGTTAGCCCCTACC	NC_004990	-	1743	pANS_3	0.582392777	16	16	12	14	3	45	82	33	0
TGTGTGGGGGGGTGTGCTGG	CCAGCACACCCCCCCACACA	NC_004990	-	1743	pANS_3	0.582392777	149	185	156	166	198	203	195	130	116
GCATAGGTGGTTGAACGGGG	CCCCGTTCAACCACCTATGC	NC_004990	-	1750	pANS_3	0.598194131	4	4	10	0	1	0	1	0	0
TATAGGGGTTTTTACAGCGG	CCGCTGTAAAAACCCCTATA	NC_004990	-	1750	pANS_3	0.598194131	3	2	3	1	17	5	0	1	0
CCCTGGGGTTGAGCACGATG	CATCGTGCTCAACCCCAGGG	NC_004990	+	1754	pANS_3	0.607223476	0	0	2	1	0	0	0	0	0
CCTTGAGTGTTAATGCGTGA	TCACGCATTAACACTCAAGG	NC_004990	+	1754	pANS_3	0.607223476	62	73	55	49	61	64	1	10	26
GTATGAAGGCGCAGCAACCG	CGGTTGCTGCGCCTTCATAC	NC_004990	-	1761	pANS_3	0.623024831	39	43	25	12	50	96	1	9	2
CGGGTCACGAATACTCGGCA	TGCCGAGTATTCGTGACCCG	NC_004990	-	1762	pANS_3	0.625282167	16	15	11	6	2	2	26	24	2
ATGGTGTGAAGGTAGACACG	CGTGTCTACCTTCACACCAT	NC_004990	+	1769	pANS_3	0.641083521	88	71	72	88	47	45	10	26	118
GGCCTGGATGGAATCTACGG	CCGTAGATTCCATCCAGGCC	NC_004990	+	1787	pANS_3	0.681715576	16	28	17	44	6	26	75	11	5
ACCAAACGTGCCCAGGTCGT	ACGACCTGGGCACGTTTGGT	NC_004990	+	1789	pANS_3	0.686230248	6	13	9	0	3	4	1	19	1
CCTATCACCATCGTCAGCGG	CCGCTGACGATGGTGATAGG	NC_004990	+	1804	pANS_3	0.720090293	28	45	39	4	12	10	4	45	3
GTAGACGATTAGCTCCGTTG	CAACGGAGCTAATCGTCTAC	NC_004990	+	1804	pANS_3	0.720090293	6	6	5	0	2	8	1	0	18
AGAGCGATGTTATGTGCGCT	AGCGCACATAACATCGCTCT	NC_004990	+	1805	pANS_3	0.72234763	1	4	1	0	23	2	2	1	0
GGGTGGCCCGGATATAGTTT	AAACTATATCCGGGCCACCC	NC_004990	+	1805	pANS_3	0.72234763	31	52	31	67	6	12	41	0	17
TGATGGCACAGGATAGATGC	GCATCTATCCTGTGCCATCA	NC_004990	+	1805	pANS_3	0.72234763	32	33	43	21	45	18	97	41	32
GGCGTCCTGGGGCTGAGCAG	CTGCTCAGCCCCAGGACGCC	NC_004990	-	1813	pANS_3	0.740406321	45	64	34	39	99	110	3	63	76
TTGCGCGCGGGGAGGGATCG	CGATCCCTCCCCGCGCGCAA	NC_004990	-	1823	pANS_3	0.762979684	16	19	18	31	8	17	23	71	1
AAATGGAAGATTTGGGTCAT	ATGACCCAAATCTTCCATTT	NC_004990	+	1825	pANS_3	0.767494357	17	18	21	12	18	3	0	10	33
ACGGTTTGGTGCAGGGGGGG	CCCCCCCTGCACCAAACCGT	NC_004990	+	1825	pANS_3	0.767494357	1	4	3	0	0	0	0	0	0
GAGCGGCTGAACATCGTGGG	CCCACGATGTTCAGCCGCTC	NC_004990	+	1825	pANS_3	0.767494357	0	0	1	0	0	0	0	0	0
GATAAGTAGCCGGGACTGGG	CCCAGTCCCGGCTACTTATC	NC_004990	+	1825	pANS_3	0.767494357	10	12	16	0	45	17	41	14	81
GCAGCCAGATGGGTTGACGC	GCGTCAACCCATCTGGCTGC	NC_004990	+	1825	pANS_3	0.767494357	2	4	3	0	0	1	0	0	16
TGGAAAATATGGGCCTGAAG	CTTCAGGCCCATATTTTCCA	NC_004990	+	1825	pANS_3	0.767494357	28	49	42	52	66	60	53	54	17
TTGTGTACAAGTATAGAACT	AGTTCTATACTTGTACACAA	NC_004990	+	1825	pANS_3	0.767494357	1	4	2	0	1	0	0	0	0
GCTAGATGTGCATCCACCAT	ATGGTGGATGCACATCTAGC	NC_004990	-	1826	pANS_3	0.769751693	4	9	6	0	2	0	1	0	1
GACCGTTCACAATCGGGTTC	GAACCCGATTGTGAACGGTC	NC_004990	-	1831	pANS_3	0.781038375	10	6	2	0	0	2	0	1	0
TGCGGGGCTGGTGCGAAGAT	ATCTTCGCACCAGCCCCGCA	NC_004990	-	1831	pANS_3	0.781038375	0	3	2	0	1	0	0	0	0
ACGAACCAAATGGCGAGATA	TATCTCGCCATTTGGTTCGT	NC_004990	-	1833	pANS_3	0.785553047	16	27	19	56	9	77	2	43	0
ACGTGCGTGGGGTGGGGCGG	CCGCCCCACCCCACGCACGT	NC_004990	-	1833	pANS_3	0.785553047	15	11	11	0	3	2	7	0	45
AGGTGGAGAGGACATGAATA	TATTCATGTCCTCTCCACCT	NC_004990	-	1833	pANS_3	0.785553047	10	16	9	1	4	14	35	2	13
AGTGCGGCTGGTGCAAGGCA	TGCCTTGCACCAGCCGCACT	NC_004990	-	1833	pANS_3	0.785553047	0	1	0	0	0	0	0	0	0
CCCTGGGGAGCGGGTCGAAA	TTTCGACCCGCTCCCCAGGG	NC_004990	-	1833	pANS_3	0.785553047	2	6	7	0	1	1	1	27	0
CGAGCGCGGGCAGAGGGGCG	CGCCCCTCTGCCCGCGCTCG	NC_004990	-	1833	pANS_3	0.785553047	127	165	137	342	159	171	212	98	237
GAGCGAACTTGTTACTGTCC	GGACAGTAACAAGTTCGCTC	NC_004990	-	1833	pANS_3	0.785553047	377	520	392	166	274	258	219	79	263
GCATGCGTGAGAGCCGCTAG	CTAGCGGCTCTCACGCATGC	NC_004990	-	1833	pANS_3	0.785553047	16	14	10	0	14	2	20	1	71
GGCTGCGTGCAAGCCTAATG	CATTAGGCTTGCACGCAGCC	NC_004990	-	1833	pANS_3	0.785553047	5	4	2	4	0	0	1	0	3
GGGTTCGAGGGTGGGCAGGT	ACCTGCCCACCCTCGAACCC	NC_004990	-	1833	pANS_3	0.785553047	1	0	0	1	0	0	0	0	0
GGTGTTTCCGTTTATAAAGT	ACTTTATAAACGGAAACACC	NC_004990	-	1833	pANS_3	0.785553047	11	23	15	21	31	2	1	1	0
GTACCGGTCGGGGCTATGGC	GCCATAGCCCCGACCGGTAC	NC_004990	-	1833	pANS_3	0.785553047	4	2	3	0	3	0	0	0	0
GTAGCAGATTAATACGGCTC	GAGCCGTATTAATCTGCTAC	NC_004990	-	1833	pANS_3	0.785553047	6	11	9	0	0	10	0	0	0
GTGCGTTAGGCTTTTAGTTG	CAACTAAAAGCCTAACGCAC	NC_004990	-	1833	pANS_3	0.785553047	4	6	4	44	7	0	0	0	2
GTGGCGGCGTGCGCGGCAGC	GCTGCCGCGCACGCCGCCAC	NC_004990	-	1833	pANS_3	0.785553047	8	18	6	15	2	11	0	1	0
TAGACTAATGAGCGGTGTGT	ACACACCGCTCATTAGTCTA	NC_004990	-	1833	pANS_3	0.785553047	4	4	5	0	3	21	1	0	1
TATTAACCTTCGAGTGCTGA	TCAGCACTCGAAGGTTAATA	NC_004990	-	1833	pANS_3	0.785553047	0	1	1	0	0	0	0	0	21
TCTGATTGATAGCGTGCTAG	CTAGCACGCTATCAATCAGA	NC_004990	-	1833	pANS_3	0.785553047	10	14	9	1	3	2	8	3	12
TGGCTTTAACTCTGGCTGTT	AACAGCCAGAGTTAAAGCCA	NC_004990	-	1833	pANS_3	0.785553047	8	11	6	1	0	12	0	1	4
TTTATACGTTGACATGGTAG	CTACCATGTCAACGTATAAA	NC_004990	-	1833	pANS_3	0.785553047	20	22	10	4	19	46	66	1	46
AAACACGTGTGTACACCACC	GGTGGTGTACACACGTGTTT	NC_004990	-	1843	pANS_3	0.808126411	13	20	13	3	4	3	2	11	5
TTGGGAGCCGGACGGGCGAG	CTCGCCCGTCCGGCTCCCAA	NC_004990	-	1843	pANS_3	0.808126411	21	20	17	8	5	3	79	40	22
GTGGCTTTGGTGGGTTGTAC	GTACAACCCACCAAAGCCAC	NC_004990	-	1855	pANS_3	0.835214447	17	22	30	2	3	16	1	38	66
CGTGTGAGACGGATTGTGGG	CCCACAATCCGTCTCACACG	NC_004990	+	1871	pANS_3	0.871331828	30	39	35	5	13	58	1	28	12
CACTGCCATTCGCTGCCGAT	ATCGGCAGCGAATGGCAGTG	NC_004990	-	1877	pANS_3	0.884875847	16	17	16	1	3	2	1	0	0
GACGGGGACGGCCCCCGGCG	CGCCGGGGGCCGTCCCCGTC	NC_004990	-	1879	pANS_3	0.889390519	7	13	7	0	1	38	1	1	0
GTACTGAGGGTAGACCGCGA	TCGCGGTCTACCCTCAGTAC	NC_004990	-	1884	pANS_3	0.900677201	6	12	7	32	1	40	0	0	0
ACTTGTGATTCTTAAATGTA	TACATTTAAGAATCACAAGT	NC_004990	+	1928	pANS_3	1	22	26	30	1	5	18	0	1	1
CTGATCCGTGTTACTGTTAA	TTAACAGTAACACGGATCAG	NC_004990	+	1928	pANS_3	1	48	73	50	29	159	9	133	0	28
GATACAGTTTCCGTAAGCAT	ATGCTTACGGAAACTGTATC	NC_004990	+	1928	pANS_3	1	11	18	12	43	17	24	0	0	1
GGCGATCGGGGTGGTGCGCG	CGCGCACCACCCCGATCGCC	NC_004990	+	1928	pANS_3	1	24	35	32	15	31	34	41	1	2
GTCGGGCAATTAGTGCAGCG	CGCTGCACTAATTGCCCGAC	NC_004990	+	1928	pANS_3	1	5	5	5	0	2	31	2	0	0
GTTTTCTGTTAAAGGTGGCT	AGCCACCTTTAACAGAAAAC	NC_004990	+	1928	pANS_3	1	12	18	7	11	1	7	1	0	67
ACATTATCCGGCTCGGTGTC	GACACCGAGCCGGATAATGT	NC_004990	-	1936			2	12	2	1	10	1	1	0	0
ATAGGCGTGAAATGGGTGCT	AGCACCCATTTCACGCCTAT	NC_004990	-	1936			21	36	25	4	16	24	4	1	55
CGCTTGGTTAAGACGATTAC	GTAATCGTCTTAACCAAGCG	NC_004990	-	1936			13	16	10	0	3	9	36	8	1
CGGTCAAGTGGGGAGAAGCG	CGCTTCTCCCCACTTGACCG	NC_004990	-	1936			5	16	9	41	5	1	33	5	19
CTAGTAAGGTATGTTTAACG	CGTTAAACATACCTTACTAG	NC_004990	-	1936			166	192	158	87	117	144	185	109	121
GACGACGGAGCGGGGGTCGA	TCGACCCCCGCTCCGTCGTC	NC_004990	-	1936			57	70	56	15	34	51	80	24	36
GATCGTTTGGCCCCGTATAG	CTATACGGGGCCAAACGATC	NC_004990	-	1936			16	24	17	2	14	110	46	26	2
GCATCCCTAAATTTGCTCAG	CTGAGCAAATTTAGGGATGC	NC_004990	-	1936			0	1	0	0	0	0	0	0	0
GGCCTGCCACGGCCTGTGAG	CTCACAGGCCGTGGCAGGCC	NC_004990	-	1936			79	91	83	90	54	136	63	64	128
TATCATTGTGCGCGCTCTAC	GTAGAGCGCGCACAATGATA	NC_004990	-	1936			25	32	23	23	7	8	0	1	1
TTTGCAAGTACCCTTTTTAC	GTAAAAAGGGTACTTGCAAA	NC_004990	-	1936			0	5	0	0	1	0	0	0	0
AGTAGGTAAATGGTGATCGC	GCGATCACCATTTACCTACT	NC_004990	+	1947	pANS_4	0.016513761	15	26	18	7	7	10	1	45	7
GGCGGCCCGACGGGCAAGGC	GCCTTGCCCGTCGGGCCGCC	NC_004990	+	1948	pANS_4	0.018348624	19	19	27	0	3	4	34	19	0
ATAGGGGATGGGTTACCTCC	GGAGGTAACCCATCCCCTAT	NC_004990	-	1955	pANS_4	0.031192661	3	6	1	0	1	0	0	0	0
AGAGGCTATTGGGATAAGGG	CCCTTATCCCAATAGCCTCT	NC_004990	+	1961	pANS_4	0.042201835	4	1	5	0	0	0	0	0	0
CGCAAGGAGGGACCGAGCTT	AAGCTCGGTCCCTCCTTGCG	NC_004990	+	1961	pANS_4	0.042201835	3	6	5	31	0	0	0	0	0
AGGCGCAATGGGGGGAGATC	GATCTCCCCCCATTGCGCCT	NC_004990	+	1963	pANS_4	0.04587156	6	20	14	7	52	2	0	6	35
CTAGTAGGTTATGAGTGGCG	CGCCACTCATAACCTACTAG	NC_004990	+	1963	pANS_4	0.04587156	6	7	8	0	1	0	0	0	0
GAACTTGCTTCGGGCTTACA	TGTAAGCCCGAAGCAAGTTC	NC_004990	+	1963	pANS_4	0.04587156	1	1	2	4	1	20	0	0	0
GCTGCGGGCCTTAGGCCAGA	TCTGGCCTAAGGCCCGCAGC	NC_004990	+	1963	pANS_4	0.04587156	58	80	65	35	50	14	2	1	86
CTTTCTGGTTGAATAAGGTT	AACCTTATTCAACCAGAAAG	NC_004990	-	1969	pANS_4	0.056880734	4	8	2	0	1	0	1	1	1
TCGTAAGTCGTCATGGGTAT	ATACCCATGACGACTTACGA	NC_004990	-	1969	pANS_4	0.056880734	4	12	3	0	0	7	0	0	34
AGCCTATAGTCATCTCGATA	TATCGAGATGACTATAGGCT	NC_004990	-	1971	pANS_4	0.060550459	7	5	7	0	0	2	50	0	0
AGTCGCGCGCGCCCCAACTA	TAGTTGGGGCGCGCGCGACT	NC_004990	-	1971	pANS_4	0.060550459	23	34	16	20	31	7	18	0	41
ATGGCCGGGATTGCCACAGT	ACTGTGGCAATCCCGGCCAT	NC_004990	-	1971	pANS_4	0.060550459	4	9	3	0	10	1	1	0	27
CGCTATGTACTAATGCGGTG	CACCGCATTAGTACATAGCG	NC_004990	-	1971	pANS_4	0.060550459	50	70	65	14	10	45	47	28	29
GCTAGCCGGATAGGGTGTAA	TTACACCCTATCCGGCTAGC	NC_004990	-	1971	pANS_4	0.060550459	18	24	25	8	30	51	0	1	19
GCTCGTATAGTAAGTAAAAG	CTTTTACTTACTATACGAGC	NC_004990	-	1971	pANS_4	0.060550459	1	5	3	0	0	0	0	0	0
GGAACGGGTATATAGGCCGC	GCGGCCTATATACCCGTTCC	NC_004990	-	1971	pANS_4	0.060550459	1	1	0	0	2	1	0	6	0
GGATGGCCGGGATTTTATGC	GCATAAAATCCCGGCCATCC	NC_004990	-	1971	pANS_4	0.060550459	1	3	1	0	0	0	0	0	0
GGTTGAAATTGTATGCTTAT	ATAAGCATACAATTTCAACC	NC_004990	-	1971	pANS_4	0.060550459	0	6	2	0	0	1	0	0	0
GTAGCGGGACTGAGGTAGGT	ACCTACCTCAGTCCCGCTAC	NC_004990	-	1971	pANS_4	0.060550459	20	34	21	2	30	24	0	8	1
GTCAGTTGCGCTCTGCTGCT	AGCAGCAGAGCGCAACTGAC	NC_004990	-	1971	pANS_4	0.060550459	5	14	3	0	4	0	0	19	0
GTGGGGTGCCAAGCGGATGA	TCATCCGCTTGGCACCCCAC	NC_004990	-	1971	pANS_4	0.060550459	20	47	40	4	29	7	21	16	44
TAGTTATCTCGCTAGCGTTC	GAACGCTAGCGAGATAACTA	NC_004990	-	1971	pANS_4	0.060550459	9	20	14	0	2	2	1	0	2
TGGGTTTAGCTGGGGCCGTG	CACGGCCCCAGCTAAACCCA	NC_004990	-	1971	pANS_4	0.060550459	0	0	1	0	0	0	0	0	0
ATAATGGGGGTCGGTACGGG	CCCGTACCGACCCCCATTAT	NC_004990	+	1975	pANS_4	0.067889908	10	2	4	0	2	20	1	1	54
GGCCCGCATGGGTGTGGACT	AGTCCACACCCATGCGGGCC	NC_004990	+	1982	pANS_4	0.080733945	0	0	0	0	0	0	0	0	0
GGGTTGGTTTTGTATCTCGT	ACGAGATACAAAACCAACCC	NC_004990	+	1982	pANS_4	0.080733945	32	58	34	17	6	60	2	1	91
GGTGGTTACAAATGTGGAGT	ACTCCACATTTGTAACCACC	NC_004990	+	1982	pANS_4	0.080733945	10	8	9	5	3	5	6	0	0
ATGAGCGGCGAGTGGTCCTG	CAGGACCACTCGCCGCTCAT	NC_004990	+	1983	pANS_4	0.082568807	12	18	19	1	4	2	1	32	68
CATTGGCAGCATCGGTAGCT	AGCTACCGATGCTGCCAATG	NC_004990	+	1983	pANS_4	0.082568807	43	58	49	45	62	80	44	11	13
GAGAACTAGGGGTCGGGGGC	GCCCCCGACCCCTAGTTCTC	NC_004990	+	1983	pANS_4	0.082568807	14	12	12	27	4	6	33	1	12
TCTATTGAATGTGGTTCCTG	CAGGAACCACATTCAATAGA	NC_004990	+	1983	pANS_4	0.082568807	5	10	11	17	12	3	1	0	0
AAAAGGCTAAGGTAGGAAAG	CTTTCCTACCTTAGCCTTTT	NC_004990	-	1983	pANS_4	0.082568807	15	21	14	5	6	36	9	8	1
GCCATGCCTCAAATCAATAG	CTATTGATTTGAGGCATGGC	NC_004990	+	1984	pANS_4	0.08440367	14	8	12	21	2	5	0	0	3
GGCACAGTGGAGTAGTCGGG	CCCGACTACTCCACTGTGCC	NC_004990	+	1984	pANS_4	0.08440367	4	6	7	0	4	4	0	14	0
TGTAGAGAAGGGGGCCACAA	TTGTGGCCCCCTTCTCTACA	NC_004990	+	1984	pANS_4	0.08440367	5	4	6	3	3	0	23	0	5
GAATTGAGGTGTTCTTGTTA	TAACAAGAACACCTCAATTC	NC_004990	+	1989	pANS_4	0.093577982	1	5	0	0	0	0	0	0	0
TAAGGAGATTTCTTGTTAAA	TTTAACAAGAAATCTCCTTA	NC_004990	-	1990	pANS_4	0.095412844	7	11	10	1	2	10	0	2	36
TTAGTAATATCAAGGGATGT	ACATCCCTTGATATTACTAA	NC_004990	-	1990	pANS_4	0.095412844	27	28	24	29	24	3	3	4	60
AGGGGGTGCCCACATACGGG	CCCGTATGTGGGCACCCCCT	NC_004990	-	1992	pANS_4	0.099082569	3	9	5	0	2	1	2	5	12
GCTAACGTTTGATCTGGGTA	TACCCAGATCAAACGTTAGC	NC_004990	-	1992	pANS_4	0.099082569	53	97	59	5	88	28	18	40	24
GGATATTTTTGGTTGGTTTA	TAAACCAACCAAAAATATCC	NC_004990	-	1992	pANS_4	0.099082569	41	53	63	2	43	26	3	44	54
GTCATCACTGGAGGCCCTAG	CTAGGGCCTCCAGTGATGAC	NC_004990	-	1992	pANS_4	0.099082569	69	93	57	73	93	17	64	95	275
TTTCATTTTGGCAGTAGTAT	ATACTACTGCCAAAATGAAA	NC_004990	-	1992	pANS_4	0.099082569	8	10	9	65	8	17	75	3	10
GGATGAGCGCTGCTTGTCGT	ACGACAAGCAGCGCTCATCC	NC_004990	+	1994	pANS_4	0.102752294	80	111	89	81	38	92	38	35	52
GTTTTCATGACAGTAAAGCC	GGCTTTACTGTCATGAAAAC	NC_004990	-	1994	pANS_4	0.102752294	3	1	4	0	0	0	0	0	1
GTCGGCCAAAACGAAGCTTC	GAAGCTTCGTTTTGGCCGAC	NC_004990	+	2000	pANS_4	0.113761468	13	16	9	17	14	5	22	1	36
AAGGTGCAAAGCCTCCCGGC	GCCGGGAGGCTTTGCACCTT	NC_004990	-	2016	pANS_4	0.143119266	0	1	2	0	2	0	3	0	0
GGAATCGCAGACGTGTGGCG	CGCCACACGTCTGCGATTCC	NC_004990	-	2016	pANS_4	0.143119266	14	16	10	3	3	7	1	0	1
CATCGACGGTGTGCACCAAG	CTTGGTGCACACCGTCGATG	NC_004990	+	2021	pANS_4	0.152293578	7	10	5	10	8	0	19	25	3
GTTCAGCGAGGTGAGTTACT	AGTAACTCACCTCGCTGAAC	NC_004990	-	2029	pANS_4	0.166972477	32	34	21	3	2	10	9	1	0
GAGGTACACTCGGGCGGGGT	ACCCCGCCCGAGTGTACCTC	NC_004990	+	2042	pANS_4	0.190825688	45	61	62	51	21	40	4	22	24
TAGATGAATTATCACCACAT	ATGTGGTGATAATTCATCTA	NC_004990	+	2054	pANS_4	0.212844037	6	13	7	0	5	2	8	0	1
TGTCTGCACCGTACTGATTT	AAATCAGTACGGTGCAGACA	NC_004990	+	2064	pANS_4	0.231192661	61	70	56	14	97	113	13	30	90
TTGGATATCATGGGTAGGTC	GACCTACCCATGATATCCAA	NC_004990	+	2066	pANS_4	0.234862385	20	19	12	32	34	9	13	0	0
GTTTTCTAATTACGTAAGGC	GCCTTACGTAATTAGAAAAC	NC_004990	-	2069	pANS_4	0.240366972	10	19	13	1	16	3	19	0	68
GGTAAGCTGACGGCTCCGGG	CCCGGAGCCGTCAGCTTACC	NC_004990	+	2076	pANS_4	0.253211009	19	12	20	1	31	0	3	0	0
TGGAGTGGAGGAGGTGGTAT	ATACCACCTCCTCCACTCCA	NC_004990	+	2076	pANS_4	0.253211009	98	137	106	122	62	107	73	103	59
GAAGTCTCCGGCGTGGAAGG	CCTTCCACGCCGGAGACTTC	NC_004990	+	2090	pANS_4	0.278899083	47	71	69	12	18	38	124	4	76
GGCCGGTTGCAGCCGCCGGT	ACCGGCGGCTGCAACCGGCC	NC_004990	+	2090	pANS_4	0.278899083	5	7	2	12	2	0	0	0	2
GGCGAGAGGGTGGTTAGACG	CGTCTAACCACCCTCTCGCC	NC_004990	+	2090	pANS_4	0.278899083	16	19	12	3	31	26	23	0	2
ACAGTAATGAGTGGAGAGCG	CGCTCTCCACTCATTACTGT	NC_004990	+	2091	pANS_4	0.280733945	5	3	1	0	0	8	0	4	0
ATCGTGTCGTCGTTGGAAGT	ACTTCCAACGACGACACGAT	NC_004990	+	2091	pANS_4	0.280733945	19	27	20	0	4	18	1	0	0
CAGTGGGGGCGTGCGGGTGC	GCACCCGCACGCCCCCACTG	NC_004990	+	2091	pANS_4	0.280733945	21	37	22	2	39	27	2	27	46
CATGAGGAAGGGCGTATGTG	CACATACGCCCTTCCTCATG	NC_004990	+	2091	pANS_4	0.280733945	54	57	52	61	26	58	96	36	3
CTAAGCGATGTGCCGTAGAG	CTCTACGGCACATCGCTTAG	NC_004990	+	2091	pANS_4	0.280733945	52	83	58	13	54	33	1	26	66
GAACTTTATCGAGGAATCGC	GCGATTCCTCGATAAAGTTC	NC_004990	+	2091	pANS_4	0.280733945	1	1	0	0	2	1	0	0	0
GCTGCCCCTGGGTGCGTGGG	CCCACGCACCCAGGGGCAGC	NC_004990	+	2091	pANS_4	0.280733945	2	4	7	32	1	0	0	0	0
GGGGCATGTTAGCGGGCGCT	AGCGCCCGCTAACATGCCCC	NC_004990	+	2091	pANS_4	0.280733945	22	46	47	10	15	18	74	39	37
GGAGCCTTTTTACACTGCCT	AGGCAGTGTAAAAAGGCTCC	NC_004990	-	2094	pANS_4	0.286238532	14	32	22	3	18	5	3	18	1
GTTGGCCACGATGGGTATTT	AAATACCCATCGTGGCCAAC	NC_004990	-	2098	pANS_4	0.293577982	41	66	57	78	43	40	25	1	3
GCGACCGGTAGTATGCGCCT	AGGCGCATACTACCGGTCGC	NC_004990	-	2099	pANS_4	0.295412844	3	6	1	2	2	50	1	0	0
ACGCGGACGTGAGACGACAA	TTGTCGTCTCACGTCCGCGT	NC_004990	+	2100	pANS_4	0.297247706	15	8	9	1	39	2	2	0	0
ACGGAGGAGGGGGCCGTATG	CATACGGCCCCCTCCTCCGT	NC_004990	+	2100	pANS_4	0.297247706	9	2	7	1	20	0	1	0	0
AGCTTACAAGAGTACCATTG	CAATGGTACTCTTGTAAGCT	NC_004990	+	2100	pANS_4	0.297247706	4	8	5	2	2	2	0	7	0
AGGTGACGGCGGATAAGGGG	CCCCTTATCCGCCGTCACCT	NC_004990	+	2100	pANS_4	0.297247706	31	33	33	45	4	10	32	13	2
CATTTAACGGTGGCTCGGAA	TTCCGAGCCACCGTTAAATG	NC_004990	+	2100	pANS_4	0.297247706	12	17	23	1	2	0	1	0	0
CCGCGTGTAGGTCCCCTGAG	CTCAGGGGACCTACACGCGG	NC_004990	+	2100	pANS_4	0.297247706	32	41	31	5	24	9	3	49	64
CCGGCTTGTGGGTGTAAGTG	CACTTACACCCACAAGCCGG	NC_004990	+	2100	pANS_4	0.297247706	32	33	36	3	12	39	0	0	1
CGGAACGTTCTCTCTGCGTC	GACGCAGAGAGAACGTTCCG	NC_004990	+	2100	pANS_4	0.297247706	8	9	8	0	22	3	0	0	0
CTTACGGTAAGGGGAGCAAG	CTTGCTCCCCTTACCGTAAG	NC_004990	+	2100	pANS_4	0.297247706	6	6	10	13	2	8	1	0	1
CTTAGATCATAAATGTGATA	TATCACATTTATGATCTAAG	NC_004990	+	2100	pANS_4	0.297247706	4	4	4	0	2	3	1	0	0
GGCGTGAAGAGCAGTGCAGG	CCTGCACTGCTCTTCACGCC	NC_004990	+	2100	pANS_4	0.297247706	3	2	4	1	1	0	0	0	0
GGTGCAGGTCATTGCCTCGG	CCGAGGCAATGACCTGCACC	NC_004990	+	2100	pANS_4	0.297247706	61	64	58	69	127	96	22	109	11
GTGTGTGACTTAACTGCAGA	TCTGCAGTTAAGTCACACAC	NC_004990	+	2100	pANS_4	0.297247706	43	62	37	353	16	31	173	55	23
TCTCAGAGAGATAGCCAGGT	ACCTGGCTATCTCTCTGAGA	NC_004990	+	2100	pANS_4	0.297247706	13	21	25	8	6	5	10	17	73
AATCTATCCCTGTTGCAGCA	TGCTGCAACAGGGATAGATT	NC_004990	-	2108	pANS_4	0.311926606	3	3	1	1	0	0	0	21	0
AGTATCGCGGGCCGGCGGTA	TACCGCCGGCCCGCGATACT	NC_004990	-	2108	pANS_4	0.311926606	1	1	0	0	0	0	0	0	0
ATCCATCGCCGCTGTGTACG	CGTACACAGCGGCGATGGAT	NC_004990	-	2108	pANS_4	0.311926606	1	1	1	0	0	0	9	0	0
ATCCTTGACTTAGAGGTCGG	CCGACCTCTAAGTCAAGGAT	NC_004990	-	2108	pANS_4	0.311926606	4	18	10	10	7	5	49	25	1
ATCGCCGCGAGATGGGGGTG	CACCCCCATCTCGCGGCGAT	NC_004990	-	2108	pANS_4	0.311926606	15	21	17	5	2	0	0	17	1
CATGGGCTTCCCGGGGCGCG	CGCGCCCCGGGAAGCCCATG	NC_004990	-	2108	pANS_4	0.311926606	25	28	33	28	44	40	9	35	20
CCAATACAGACTATTAGGTC	GACCTAATAGTCTGTATTGG	NC_004990	-	2108	pANS_4	0.311926606	0	1	3	0	0	0	0	0	0
CCCCGCGATATGGGTGTGTG	CACACACCCATATCGCGGGG	NC_004990	-	2108	pANS_4	0.311926606	8	13	9	0	2	39	0	0	0
CGGGAGTTAGGACGCGTGTT	AACACGCGTCCTAACTCCCG	NC_004990	-	2108	pANS_4	0.311926606	83	141	105	81	88	128	82	48	164
GATGATGTTTGCGGCCACCG	CGGTGGCCGCAAACATCATC	NC_004990	-	2108	pANS_4	0.311926606	87	144	101	125	101	67	34	54	131
GCAACGCGTGGAGGTGTGTG	CACACACCTCCACGCGTTGC	NC_004990	-	2108	pANS_4	0.311926606	1	5	3	3	2	1	1	0	1
GCCGTCCCTAGCGTTGCCCT	AGGGCAACGCTAGGGACGGC	NC_004990	-	2108	pANS_4	0.311926606	5	9	2	0	2	2	0	0	0
GTAATTTTGTGTGACACTTT	AAAGTGTCACACAAAATTAC	NC_004990	-	2108	pANS_4	0.311926606	15	14	10	1	0	4	2	32	26
GTAGTGGGATCGTGCCTTGA	TCAAGGCACGATCCCACTAC	NC_004990	-	2108	pANS_4	0.311926606	89	104	87	57	39	33	130	36	59
TACACCATTATAAAGTATAG	CTATACTTTATAATGGTGTA	NC_004990	-	2108	pANS_4	0.311926606	34	47	26	62	15	37	94	4	39
TACATGCTATGTTATCACGT	ACGTGATAACATAGCATGTA	NC_004990	-	2108	pANS_4	0.311926606	5	2	2	0	26	1	0	0	0
TCATCTGCAATGAGGCCAGT	ACTGGCCTCATTGCAGATGA	NC_004990	-	2108	pANS_4	0.311926606	38	35	23	9	8	6	17	42	0
TCGTGGTCTGTCGCGAGTCA	TGACTCGCGACAGACCACGA	NC_004990	-	2108	pANS_4	0.311926606	22	40	26	5	15	7	0	0	12
TGGGCTTGCGGTGCAGTGGT	ACCACTGCACCGCAAGCCCA	NC_004990	-	2108	pANS_4	0.311926606	55	63	46	64	119	64	4	38	66
TTAGACGTCCGTAATGGAGG	CCTCCATTACGGACGTCTAA	NC_004990	-	2108	pANS_4	0.311926606	7	17	13	3	22	4	4	33	0
CAGGCCGCAATCAGCAGTGC	GCACTGCTGATTGCGGCCTG	NC_004990	-	2109	pANS_4	0.313761468	3	4	5	3	0	0	0	1	1
AATCTTGTTGGCGTTGGGGG	CCCCCAACGCCAACAAGATT	NC_004990	+	2114	pANS_4	0.32293578	6	11	3	1	0	1	0	0	0
GCTAAGTATTCGCCGTTGAC	GTCAACGGCGAATACTTAGC	NC_004990	+	2114	pANS_4	0.32293578	3	0	1	0	31	0	0	0	0
AGTGTCTTCGTGGCTCAACT	AGTTGAGCCACGAAGACACT	NC_004990	-	2122	pANS_4	0.337614679	95	112	99	61	46	54	44	58	4
TCAGTTGAGCATTGTCCCGA	TCGGGACAATGCTCAACTGA	NC_004990	-	2122	pANS_4	0.337614679	3	8	5	0	0	0	0	0	1
TCTGAACGGACGGAGGAAGT	ACTTCCTCCGTCCGTTCAGA	NC_004990	-	2122	pANS_4	0.337614679	16	20	8	0	3	3	23	16	33
GAGGCGGCCGAGGGAGGCAA	TTGCCTCCCTCGGCCGCCTC	NC_004990	+	2123	pANS_4	0.339449541	4	4	0	0	1	0	0	0	0
CCATTAGTTATAATTCAAAA	TTTTGAATTATAACTAATGG	NC_004990	-	2131	pANS_4	0.35412844	52	53	44	12	8	17	54	36	4
GAGTGCCTGGTGCGCTACAA	TTGTAGCGCACCAGGCACTC	NC_004990	-	2131	pANS_4	0.35412844	6	4	1	0	13	3	0	0	0
GCCGAGTCTGGATCACGGCA	TGCCGTGATCCAGACTCGGC	NC_004990	-	2131	pANS_4	0.35412844	18	10	24	1	4	2	0	0	4
GTATGGTGGGGGGTTTTAAT	ATTAAAACCCCCCACCATAC	NC_004990	-	2131	pANS_4	0.35412844	11	25	19	57	0	6	0	8	26
TGCGGCCCGGCCCTCGAGCT	AGCTCGAGGGCCGGGCCGCA	NC_004990	-	2131	pANS_4	0.35412844	14	12	7	3	51	1	35	24	0
TGTGGTGTCCCCTGGCCGTA	TACGGCCAGGGGACACCACA	NC_004990	-	2139	pANS_4	0.368807339	24	22	22	13	3	36	1	1	23
AAATTCATATAGTGATGAAA	TTTCATCACTATATGAATTT	NC_004990	+	2141	pANS_4	0.372477064	1	9	5	0	0	1	0	0	41
CAATTTTTGAGACTGTTTAC	GTAAACAGTCTCAAAAATTG	NC_004990	+	2169	pANS_4	0.423853211	14	24	19	2	17	1	42	0	37
CGTTTCTTGAATTGCATACT	AGTATGCAATTCAAGAAACG	NC_004990	+	2175	pANS_4	0.434862385	18	12	8	2	2	1	0	0	77
ATGAAGAGAATGAAACAGCT	AGCTGTTTCATTCTCTTCAT	NC_004990	-	2233	pANS_4	0.541284404	8	13	13	0	2	4	0	5	1
ATTGATGCTCTGCGCTTTTG	CAAAAGCGCAGAGCATCAAT	NC_004990	-	2268	pANS_4	0.605504587	4	2	4	0	1	1	1	0	0
TCTCGTAACGTAGTGTGGCA	TGCCACACTACGTTACGAGA	NC_004990	-	2268	pANS_4	0.605504587	61	76	66	50	40	112	78	23	4
CGGTGATATTAGTGATGACC	GGTCATCACTAATATCACCG	NC_004990	+	2272	pANS_4	0.612844037	15	18	9	42	6	48	1	0	1
GCTAATGGTCGGTTGTAGGA	TCCTACAACCGACCATTAGC	NC_004990	+	2272	pANS_4	0.612844037	38	55	44	2	32	36	48	24	3
GCTTCAAAGGAATACTCGAT	ATCGAGTATTCCTTTGAAGC	NC_004990	+	2272	pANS_4	0.612844037	4	14	11	28	2	1	0	2	53
GTTATGGGCTATATTAAGAG	CTCTTAATATAGCCCATAAC	NC_004990	+	2272	pANS_4	0.612844037	8	8	7	33	5	2	0	0	0
GACCAAACTATTTTAAACGG	CCGTTTAAAATAGTTTGGTC	NC_004990	+	2273	pANS_4	0.614678899	39	47	38	41	71	15	4	23	23
CGTAAAGCTCCGCGAGGGCT	AGCCCTCGCGGAGCTTTACG	NC_004990	+	2278	pANS_4	0.623853211	6	10	14	2	1	17	0	1	2
GTTGAGCAGTGCTCCTGCGT	ACGCAGGAGCACTGCTCAAC	NC_004990	+	2278	pANS_4	0.623853211	4	4	2	0	0	1	0	0	0
GTTTGATATCTTGGGTAGGG	CCCTACCCAAGATATCAAAC	NC_004990	+	2278	pANS_4	0.623853211	46	52	45	43	33	35	18	2	3
AGTCGCCAAATTAGTGACGG	CCGTCACTAATTTGGCGACT	NC_004990	+	2280	pANS_4	0.627522936	3	9	4	0	5	0	1	1	19
GTTAGTGTGGGGTGCGTAGC	GCTACGCACCCCACACTAAC	NC_004990	+	2280	pANS_4	0.627522936	6	15	10	0	6	0	0	6	25
GGGCTGGACAGTACGCCGGG	CCCGGCGTACTGTCCAGCCC	NC_004990	-	2280	pANS_4	0.627522936	2	7	5	1	2	0	1	23	0
TGTGCGTGATGCACACCTAT	ATAGGTGTGCATCACGCACA	NC_004990	-	2280	pANS_4	0.627522936	5	8	7	2	1	0	0	0	1
GATGTTTGCGTGTTGTCTCG	CGAGACAACACGCAAACATC	NC_004990	+	2283	pANS_4	0.633027523	22	24	25	2	14	1	46	19	3
CGGAGTACGTAAGGGTAGCG	CGCTACCCTTACGTACTCCG	NC_004990	-	2286	pANS_4	0.63853211	63	65	63	267	54	62	5	116	57
GTTCGAAGGGTGGCAAACTG	CAGTTTGCCACCCTTCGAAC	NC_004990	+	2288	pANS_4	0.642201835	98	90	99	5	64	22	83	10	2
CGGACGGGGGGGGGGAGGCG	CGCCTCCCCCCCCCCGTCCG	NC_004990	-	2288	pANS_4	0.642201835	45	51	38	23	17	34	5	20	53
GCACTAGGGGGGTGGGGGCC	GGCCCCCACCCCCCTAGTGC	NC_004990	+	2290	pANS_4	0.64587156	2	5	3	19	2	0	0	0	0
CTGATACATGGTGTTGGGTT	AACCCAACACCATGTATCAG	NC_004990	+	2297	pANS_4	0.658715596	7	8	12	0	8	11	0	7	0
TGGCAGTTGGGAGACCATGA	TCATGGTCTCCCAACTGCCA	NC_004990	-	2298	pANS_4	0.660550459	77	102	96	42	45	74	34	37	100
GTCCCTAGTGATTGTGGTGG	CCACCACAATCACTAGGGAC	NC_004990	+	2302	pANS_4	0.667889908	30	66	43	9	26	56	45	23	13
GTGGCATCAATGTTTCCAAT	ATTGGAAACATTGATGCCAC	NC_004990	-	2305	pANS_4	0.673394495	63	109	61	68	48	165	35	5	129
AAGGAATCGAAGGGATCAGT	ACTGATCCCTTCGATTCCTT	NC_004990	+	2307	pANS_4	0.67706422	32	42	31	3	4	27	2	2	3
CAGCCACGGTTGGGCGCCTG	CAGGCGCCCAACCGTGGCTG	NC_004990	+	2307	pANS_4	0.67706422	5	14	5	0	1	30	0	0	0
CAGTTGAGAACAGAAAAGTA	TACTTTTCTGTTCTCAACTG	NC_004990	+	2307	pANS_4	0.67706422	22	29	16	52	14	18	2	39	2
GGGTGGCGAACAGAGGGGCG	CGCCCCTCTGTTCGCCACCC	NC_004990	+	2307	pANS_4	0.67706422	43	61	47	4	10	54	5	4	1
GAGCGCCGGGGGATTCTGAT	ATCAGAATCCCCCGGCGCTC	NC_004990	+	2312	pANS_4	0.686238532	43	55	41	43	52	47	2	28	32
AGCCTAGAGCTGAGGTGAGA	TCTCACCTCAGCTCTAGGCT	NC_004990	-	2315	pANS_4	0.691743119	9	18	16	34	49	13	1	0	1
TCAATTTTCGTTGGTAGTCC	GGACTACCAACGAAAATTGA	NC_004990	-	2325	pANS_4	0.710091743	9	12	9	0	1	1	0	0	0
GAAAGCGGCGAGGCTAGTGG	CCACTAGCCTCGCCGCTTTC	NC_004990	-	2328	pANS_4	0.71559633	74	107	82	17	64	39	2	1	60
CTGAACGCGTTTTTGGGTCA	TGACCCAAAAACGCGTTCAG	NC_004990	-	2333	pANS_4	0.724770642	2	2	1	0	27	0	0	4	0
GTACGAAGCAAGGGAAGCCG	CGGCTTCCCTTGCTTCGTAC	NC_004990	-	2333	pANS_4	0.724770642	10	31	18	0	7	27	1	0	4
AACGGCAACCTGTTATTCTA	TAGAATAACAGGTTGCCGTT	NC_004990	+	2335	pANS_4	0.728440367	11	9	7	0	5	1	0	0	0
ATGTATCACGAATACGCGTC	GACGCGTATTCGTGATACAT	NC_004990	+	2335	pANS_4	0.728440367	42	59	40	2	63	13	24	7	3
ATTAGTAAGAATAGATGTTG	CAACATCTATTCTTACTAAT	NC_004990	+	2335	pANS_4	0.728440367	8	12	10	18	10	2	0	1	0
GGGTGGAGGCGAGGGGGGGG	CCCCCCCCTCGCCTCCACCC	NC_004990	+	2335	pANS_4	0.728440367	16	16	14	6	5	2	18	0	0
GTGATGGAGTAGAGGGGTCC	GGACCCCTCTACTCCATCAC	NC_004990	+	2335	pANS_4	0.728440367	14	24	24	21	11	56	65	21	1
TGGCTGCTTATTCAGGAAAG	CTTTCCTGAATAAGCAGCCA	NC_004990	+	2335	pANS_4	0.728440367	76	57	65	63	90	38	154	47	40
AAGCGGGGTCGGCACTCGCT	AGCGAGTGCCGACCCCGCTT	NC_004990	+	2336	pANS_4	0.730275229	6	11	2	4	4	3	12	24	0
AGCAGTCTGGGGTGCGATTC	GAATCGCACCCCAGACTGCT	NC_004990	+	2336	pANS_4	0.730275229	3	1	4	0	21	1	0	1	2
AGGATCATTGGGCTGTACAG	CTGTACAGCCCAATGATCCT	NC_004990	+	2336	pANS_4	0.730275229	7	1	4	0	0	0	0	1	0
CGCGCCGGCAGAGCAGGGTG	CACCCTGCTCTGCCGGCGCG	NC_004990	+	2336	pANS_4	0.730275229	3	0	2	32	0	0	0	22	0
CGGCATAAGGACGTCGGGGC	GCCCCGACGTCCTTATGCCG	NC_004990	+	2336	pANS_4	0.730275229	26	28	30	49	40	3	39	44	1
TTTCACAGCTATCTGCCTAT	ATAGGCAGATAGCTGTGAAA	NC_004990	+	2343	pANS_4	0.743119266	276	420	290	319	411	242	377	232	541
CCAGCTTTTATTGGGGGATG	CATCCCCCAATAAAAGCTGG	NC_004990	-	2343	pANS_4	0.743119266	21	36	23	91	20	17	55	1	5
CTTCCTTCAAATGTTCAGGG	CCCTGAACATTTGAAGGAAG	NC_004990	-	2343	pANS_4	0.743119266	1	7	9	0	1	3	0	0	10
GACTGCAAAAGGGCCGTACT	AGTACGGCCCTTTTGCAGTC	NC_004990	-	2343	pANS_4	0.743119266	12	25	10	1	30	0	1	1	0
AATTTTGTGTAACTTGCGCA	TGCGCAAGTTACACAAAATT	NC_004990	-	2344	pANS_4	0.744954128	18	30	18	4	45	17	77	12	34
CCATCAACGTAAAGACTAGT	ACTAGTCTTTACGTTGATGG	NC_004990	-	2344	pANS_4	0.744954128	135	188	162	28	67	76	80	76	54
CGCCATAGTACGCAATGTCG	CGACATTGCGTACTATGGCG	NC_004990	-	2344	pANS_4	0.744954128	32	61	44	3	9	123	5	31	3
CGTAAGAGGGGTGCAATCAG	CTGATTGCACCCCTCTTACG	NC_004990	-	2344	pANS_4	0.744954128	50	68	64	77	31	39	96	35	24
TTTCTCTCACTGTTTGGAGG	CCTCCAAACAGTGAGAGAAA	NC_004990	-	2344	pANS_4	0.744954128	18	24	30	1	12	18	68	27	9
TGGTGGGATTGGGGGCAGCC	GGCTGCCCCCAATCCCACCA	NC_004990	-	2351	pANS_4	0.757798165	690	864	653	344	281	252	374	156	256
TTCCTGGGGGCGTATAAGCG	CGCTTATACGCCCCCAGGAA	NC_004990	-	2351	pANS_4	0.757798165	30	36	23	10	17	53	52	1	52
TTCGGTACAGCGGCTGATGG	CCATCAGCCGCTGTACCGAA	NC_004990	-	2351	pANS_4	0.757798165	14	25	21	28	14	2	11	0	1
AACAATCACCTATTGTTATT	AATAACAATAGGTGATTGTT	NC_004990	+	2366	pANS_4	0.785321101	20	19	9	33	17	0	15	0	0
CCCCCGCCTATCGCGATGCC	GGCATCGCGATAGGCGGGGG	NC_004990	+	2370	pANS_4	0.79266055	8	11	15	0	1	0	0	0	0
CCGTGTACTTTGTTCGGGGG	CCCCCGAACAAAGTACACGG	NC_004990	+	2370	pANS_4	0.79266055	4	2	3	0	2	2	0	1	0
GTGTGTGGCACGGACGGGGG	CCCCCGTCCGTGCCACACAC	NC_004990	+	2370	pANS_4	0.79266055	7	7	10	0	2	3	0	0	2
GTTCAGATAGATGATGAATA	TATTCATCATCTATCTGAAC	NC_004990	+	2370	pANS_4	0.79266055	23	29	22	71	15	4	1	19	2
TGCAGAGCAGAAGATGGAGT	ACTCCATCTTCTGCTCTGCA	NC_004990	+	2370	pANS_4	0.79266055	10	6	8	25	5	60	30	0	0
TGCAGGCCCCGCAGTTTGGA	TCCAAACTGCGGGGCCTGCA	NC_004990	+	2370	pANS_4	0.79266055	5	12	16	1	0	2	5	0	1
CACAGTAACAAGGATGAAAC	GTTTCATCCTTGTTACTGTG	NC_004990	-	2372	pANS_4	0.796330275	9	12	15	0	3	3	1	9	43
TCACGTAAGCCCATTAGGAA	TTCCTAATGGGCTTACGTGA	NC_004990	-	2372	pANS_4	0.796330275	2	5	5	0	2	1	0	0	19
CTCTAGAGGTGAATTGGCTG	CAGCCAATTCACCTCTAGAG	NC_004990	-	2373	pANS_4	0.798165138	15	18	9	31	49	26	2	1	1
ATGCCGGTTATATCCTGTGA	TCACAGGATATAACCGGCAT	NC_004990	-	2378	pANS_4	0.80733945	56	90	66	12	63	32	16	22	90
CCCGCCCAAAAGCACAGGAA	TTCCTGTGCTTTTGGGCGGG	NC_004990	-	2378	pANS_4	0.80733945	1	2	4	0	0	1	0	0	0
CGGGCGGGAAGCCGGTGTGC	GCACACCGGCTTCCCGCCCG	NC_004990	-	2378	pANS_4	0.80733945	23	29	23	3	40	45	25	30	96
CGGTGGGGTCCCGTAGACCA	TGGTCTACGGGACCCCACCG	NC_004990	-	2378	pANS_4	0.80733945	7	5	4	3	15	4	29	34	0
CTCGCGAGACGCCGTTAGGG	CCCTAACGGCGTCTCGCGAG	NC_004990	-	2378	pANS_4	0.80733945	0	3	1	0	0	0	0	0	0
GACAGAGGAAATTCCTCAGG	CCTGAGGAATTTCCTCTGTC	NC_004990	-	2378	pANS_4	0.80733945	23	36	36	11	27	34	7	6	84
GAGTTTGACGTTTCAGCGGC	GCCGCTGAAACGTCAAACTC	NC_004990	-	2378	pANS_4	0.80733945	4	7	5	0	1	0	0	0	0
GTATAACCTGAGCCGTGTCG	CGACACGGCTCAGGTTATAC	NC_004990	-	2378	pANS_4	0.80733945	10	22	11	1	20	4	0	0	49
TAGGCCGGAAGCGCTGCGGT	ACCGCAGCGCTTCCGGCCTA	NC_004990	-	2378	pANS_4	0.80733945	26	15	14	48	4	15	26	34	3
TTGGTAGTAGTAATTGTTTC	GAAACAATTACTACTACCAA	NC_004990	-	2378	pANS_4	0.80733945	18	13	15	4	16	30	11	0	0
ACGAGCGCAATGGCATATAG	CTATATGCCATTGCGCTCGT	NC_004990	+	2389	pANS_4	0.827522936	29	44	26	8	30	25	3	44	150
GGTTTCTAGATAAACCGTCT	AGACGGTTTATCTAGAAACC	NC_004990	+	2395	pANS_4	0.83853211	10	17	15	8	8	5	509	3	78
ATACGAGTCGCTTGTATCAG	CTGATACAAGCGACTCGTAT	NC_004990	+	2396	pANS_4	0.840366972	0	0	3	6	2	0	1	0	0
AGAACTCTGGCGGAACCCAG	CTGGGTTCCGCCAGAGTTCT	NC_004990	-	2397	pANS_4	0.842201835	8	10	6	1	8	6	10	0	0
ATGGATGGAAGAGGGTGGGG	CCCCACCCTCTTCCATCCAT	NC_004990	-	2397	pANS_4	0.842201835	17	17	10	1	14	4	1	1	1
AATGGTGGTTCAAGTGGAGC	GCTCCACTTGAACCACCATT	NC_004990	-	2401	pANS_4	0.849541284	1	4	4	0	0	1	0	0	0
GTCCGCCGAGTGAATCGCGA	TCGCGATTCACTCGGCGGAC	NC_004990	-	2403	pANS_4	0.853211009	35	50	28	67	24	33	13	2	61
GTGCAGGCAATGGCAGAGGG	CCCTCTGCCATTGCCTGCAC	NC_004990	-	2417	pANS_4	0.878899083	7	13	17	1	16	18	6	0	0
CTGCCCGCGGTGGGGATCGT	ACGATCCCCACCGCGGGCAG	NC_004990	-	2423	pANS_4	0.889908257	57	71	55	116	45	61	4	75	2
ACGGTACCTCGCCCCAGTGC	GCACTGGGGCGAGGTACCGT	NC_004990	+	2459	pANS_4	0.955963303	8	12	7	15	2	2	2	0	1
ATATCACAGGGGCTACTATT	AATAGTAGCCCCTGTGATAT	NC_004990	-	2476	pANS_4	0.987155963	32	54	27	4	33	44	80	26	19
GCAGCCGTGCGGCCCCGATG	CATCGGGGCCGCACGGCTGC	NC_004990	+	2478	pANS_4	0.990825688	8	8	5	0	1	2	0	0	0
GGAGGACCTAGAGCCTACTG	CAGTAGGCTCTAGGTCCTCC	NC_004990	+	2478	pANS_4	0.990825688	244	366	254	145	252	300	392	205	141
AACGAACGAACTAGGCCCAG	CTGGGCCTAGTTCGTTCGTT	NC_004990	+	2480	pANS_4	0.994495413	35	47	29	41	46	29	104	11	32
CCCCCTAGCGACTAGTGCGC	GCGCACTAGTCGCTAGGGGG	NC_004990	+	2483	pANS_4	1	15	23	14	0	10	7	1	13	1
TCCGTTGATTGGGAGTGGGT	ACCCACTCCCAATCAACGGA	NC_004990	+	2483	pANS_4	1	9	5	9	3	1	11	0	0	0
CAACACTGGCGCGTTAAATA	TATTTAACGCGCCAGTGTTG	NC_004990	-	2486			8	8	6	10	0	2	0	0	0
GTGGAGGCCGTCCCGCAGAG	CTCTGCGGGACGGCCTCCAC	NC_004990	-	2486			1	1	5	0	1	0	0	0	38
GTAAACGGTCTAGCGAGAAT	ATTCTCGCTAGACCGTTTAC	NC_004990	+	2488			52	61	55	5	63	28	87	2	7
TGAGTGAGCGTCGTGGTCAC	GTGACCACGACGCTCACTCA	NC_004990	+	2488			3	7	4	25	4	6	2	0	68
GTCCGAGGGGTCGGCAAGTG	CACTTGCCGACCCCTCGGAC	NC_004990	-	2490			12	26	21	1	4	43	40	0	32
AGGTTTCCATTCACTGATGG	CCATCAGTGAATGGAAACCT	NC_004990	-	2491			4	4	2	1	0	0	0	0	0
ATCCTGTAGTCAAAAAAGGG	CCCTTTTTTGACTACAGGAT	NC_004990	-	2491			24	42	31	32	31	28	32	18	18
TCCTAGGTTATTAGGTCGTG	CACGACCTAATAACCTAGGA	NC_004990	-	2491			24	28	28	0	13	9	0	14	39
TGTGCTAAATAGAGAAGAGC	GCTCTTCTCTATTTAGCACA	NC_004990	-	2491			13	14	15	0	1	15	25	0	1
AGGTGGCCCAGAGCGAACGG	CCGTTCGCTCTGGGCCACCT	NC_004990	+	2493			10	15	11	14	3	5	0	1	1
TGCTATGTGACGAGATGTAC	GTACATCTCGTCACATAGCA	NC_004990	+	2493			28	16	29	3	13	35	1	1	34
GGCACTAGGTCTAGGCCCCG	CGGGGCCTAGACCTAGTGCC	NC_004990	-	2496			0	0	0	0	0	0	0	0	0
TGAGCGCACTCGTTTGATGT	ACATCAAACGAGTGCGCTCA	NC_004990	-	2496			26	20	29	36	6	9	2	15	41
TGGGTAGACGAACCGCGGGG	CCCCGCGGTTCGTCTACCCA	NC_004990	-	2500			1	4	1	0	24	1	1	0	0
CTGTGTCCAACGACTACCAC	GTGGTAGTCGTTGGACACAG	NC_004990	-	2501			3	2	5	5	1	0	2	9	9
TAAGGGTATATGTACGTGCG	CGCACGTACATATACCCTTA	NC_004990	-	2501			2	6	2	0	17	15	14	0	0
TTGGACGGTGTTTGTCCCGT	ACGGGACAAACACCGTCCAA	NC_004990	-	2501			46	50	50	18	17	39	33	44	10
ACTCATACATCTAAAAGTCT	AGACTTTTAGATGTATGAGT	NC_004990	+	2502			28	29	26	0	2	1	1	1	1
GGTATTAGTCGGGTTCTGGT	ACCAGAACCCGACTAATACC	NC_004990	+	2502			5	10	11	1	2	2	0	0	0
GGAGGTCTCGACCTCCAAGC	GCTTGGAGGTCGAGACCTCC	NC_004990	-	2510			4	2	5	0	0	5	0	0	0
CCTGCATCTAACTTGTACGC	GCGTACAAGTTAGATGCAGG	NC_004990	-	2515			143	137	145	135	147	141	44	27	118
CTCGGGCAGGTGAGTAGACA	TGTCTACTCACCTGCCCGAG	NC_004990	-	2515			25	40	36	2	80	5	34	2	33
GACGTTGAGATATGGCCCCC	GGGGGCCATATCTCAACGTC	NC_004990	-	2515			0	2	1	15	29	0	1	0	9
GCAGGGGTGCGAGATAGAGG	CCTCTATCTCGCACCCCTGC	NC_004990	-	2515			3	13	12	0	0	35	1	0	0
GGTGGTAAATGGGTCGCGGA	TCCGCGACCCATTTACCACC	NC_004990	-	2515			20	19	22	25	45	8	102	4	0
CGAGACTTAACACACATTGG	CCAATGTGTGTTAAGTCTCG	NC_004990	-	2523			2	3	2	0	1	0	1	0	31
TGGTGATGGGTTCGACAACA	TGTTGTCGAACCCATCACCA	NC_004990	+	2537			51	38	40	9	14	9	96	1	46
AACAATCGCGACAAATTAAG	CTTAATTTGTCGCGATTGTT	NC_004990	+	2539			41	50	27	23	45	70	56	1	19
AAGCTTCTATGAGAGCTGGT	ACCAGCTCTCATAGAAGCTT	NC_004990	+	2539			34	60	46	3	38	20	65	76	3
AGGGCTTGGTATAGCGTTCC	GGAACGCTATACCAAGCCCT	NC_004990	+	2539			17	29	22	3	9	6	0	0	0
CGAGGCAGTAAGAGAGGAGG	CCTCCTCTCTTACTGCCTCG	NC_004990	+	2539			65	85	65	4	24	18	7	4	14
GCGGTTAGAGGGATCGCCAG	CTGGCGATCCCTCTAACCGC	NC_004990	+	2539			7	5	5	0	2	1	49	0	0
GTTTGTTTGAGGCATCCTGG	CCAGGATGCCTCAAACAAAC	NC_004990	+	2539			2	4	7	0	0	1	0	1	48
TAGGCAACCGTAAAGGGTCT	AGACCCTTTACGGTTGCCTA	NC_004990	+	2539			23	19	16	1	15	1	1	1	17
TGTGGGAATTCCGAGTTGTA	TACAACTCGGAATTCCCACA	NC_004990	+	2539			2	1	6	28	0	1	0	0	17
AATTTATATGGACTCGATGT	ACATCGAGTCCATATAAATT	NC_004990	+	2544			0	0	0	0	0	0	0	0	0
ATAGAAACAAGCGCGAAGGT	ACCTTCGCGCTTGTTTCTAT	NC_004990	+	2544			32	40	26	76	22	19	64	15	24
CACGCAAGCTTTGACTTGGC	GCCAAGTCAAAGCTTGCGTG	NC_004990	+	2544			56	86	68	103	37	84	114	7	561
CGGGTGTGCACTGCAAGGTT	AACCTTGCAGTGCACACCCG	NC_004990	+	2544			3	4	2	0	4	1	0	0	35
GGAGGTATGTCGCATGGTGT	ACACCATGCGACATACCTCC	NC_004990	+	2544			16	29	17	51	10	43	1	3	20
GGGTTCTACAGGAGTCTGAG	CTCAGACTCCTGTAGAACCC	NC_004990	+	2544			20	25	19	11	4	2	1	2	0
GTTTGTCCCGCTAGCATGCT	AGCATGCTAGCGGGACAAAC	NC_004990	+	2544			5	6	7	1	3	1	53	0	0
TATCCGGATATCGTGACGTG	CACGTCACGATATCCGGATA	NC_004990	+	2544			5	1	4	8	1	27	0	0	7
TTGGAGGAAAACGGCTGACT	AGTCAGCCGTTTTCCTCCAA	NC_004990	+	2544			0	0	0	0	0	0	0	0	0
TTGGAGGCTAACGGCTGACT	AGTCAGCCGTTAGCCTCCAA	NC_004990	+	2544			67	107	77	34	73	54	147	28	81
AGCATAATTCTGGATTCATG	CATGAATCCAGAATTATGCT	NC_004990	-	2561			11	16	17	39	22	3	41	0	20
GACGGGCTTTAGGACGGGGG	CCCCCGTCCTAAAGCCCGTC	NC_004990	-	2561			18	47	14	3	56	32	66	35	20
GTGTTTGGTGTGGACTTGTG	CACAAGTCCACACCAAACAC	NC_004990	-	2561			19	21	18	27	4	5	0	0	0
GCGGTCGGTGGCGCGACAGG	CCTGTCGCGCCACCGACCGC	NC_004990	+	2565			17	10	11	0	2	6	37	1	18
GCGTAACAGGGTAGGGGGCT	AGCCCCCTACCCTGTTACGC	NC_004990	+	2565			3	8	7	18	2	17	0	1	0
ACAATATGAGGGGTCAGGAA	TTCCTGACCCCTCATATTGT	NC_004990	-	2573			4	7	3	0	0	0	0	0	0
GAATTAACTCGCGGCAACCC	GGGTTGCCGCGAGTTAATTC	NC_004990	-	2573			19	22	15	3	16	80	93	0	0
GGATAAGATAGATTATGCAG	CTGCATAATCTATCTTATCC	NC_004990	-	2573			20	32	29	4	12	5	24	1	3
GGGGAAGGGGCGGAGCGCGG	CCGCGCTCCGCCCCTTCCCC	NC_004990	-	2573			12	15	19	10	13	27	41	0	26
GTTGTCAAGAACGTGTGTGG	CCACACACGTTCTTGACAAC	NC_004990	-	2573			3	7	14	0	39	2	2	1	0
GAGGTGTGGGGGGAACCACG	CGTGGTTCCCCCCACACCTC	NC_004990	+	2579			6	9	2	35	2	1	10	0	1
GGCGCGGGCTGGTGAGGGGT	ACCCCTCACCAGCCCGCGCC	NC_004990	+	2579			0	12	6	13	1	0	25	24	10
CGGCTGTTTGTGCCGGCCCT	AGGGCCGGCACAAACAGCCG	NC_004990	-	2587			37	63	29	16	54	46	39	0	28
GCGTCGTACCTGGTAGGATT	AATCCTACCAGGTACGACGC	NC_004990	-	2587			23	18	20	5	22	5	108	0	15
GGGCGCGGATAGGAGTATAC	GTATACTCCTATCCGCGCCC	NC_004990	+	2592			21	28	30	25	11	25	1	6	6
ATGACCGAATGCGCATGCAA	TTGCATGCGCATTCGGTCAT	NC_004990	-	2592			7	6	4	0	1	0	0	0	0
GTACGGATATGCGATAGCAA	TTGCTATCGCATATCCGTAC	NC_004990	-	2601			9	19	18	0	3	52	2	0	16
AAGTGGTGCGTCAGACGCGC	GCGCGTCTGACGCACCACTT	NC_004990	-	2605			10	13	12	3	17	7	1	0	13
GAGAGGGGCGTTTATCAACT	AGTTGATAAACGCCCCTCTC	NC_004990	+	2606			14	17	14	0	16	16	0	2	3
TCCGCTGATAAAGTGTAAGT	ACTTACACTTTATCAGCGGA	NC_004990	+	2606			94	119	110	113	52	50	9	36	242
TCCTCACTTTGTAGTTATGG	CCATAACTACAAAGTGAGGA	NC_004990	+	2606			14	15	14	0	1	49	0	17	17
TTGACTGGATAAGACTGGGA	TCCCAGTCTTATCCAGTCAA	NC_004990	+	2611			51	51	46	57	86	200	172	27	3
GGCTCTAGGTAGCTCGACGA	TCGTCGAGCTACCTAGAGCC	NC_004990	+	2612			13	8	14	1	1	16	1	0	1
GTTTTTGCCAATGATGTCTC	GAGACATCATTGGCAAAAAC	NC_004990	+	2612			10	14	10	3	4	6	21	1	1
GTGGAGGATGGGGCCGGGGG	CCCCCGGCCCCATCCTCCAC	NC_004990	-	2614			11	15	23	15	9	49	1	7	1
TATCGCTCGTGCGGTCCGGG	CCCGGACCGCACGAGCGATA	NC_004990	-	2614			20	36	15	10	7	2	0	33	0
CCGGACTCGGATCGTGAGTA	TACTCACGATCCGAGTCCGG	NC_004990	+	2616			12	13	16	0	4	34	0	22	44
GACGGGGGACCGGTCCTGGA	TCCAGGACCGGTCCCCCGTC	NC_004990	+	2616			2	1	4	0	1	2	0	0	1
GGACGCTTGCCGGCAGGTAA	TTACCTGCCGGCAAGCGTCC	NC_004990	+	2616			13	18	14	0	5	33	0	1	0
GTGAAACCGGGGTACGTGCA	TGCACGTACCCCGGTTTCAC	NC_004990	+	2616			129	193	154	94	102	116	182	81	256
TAAAGTACTGGTTATTATTC	GAATAATAACCAGTACTTTA	NC_004990	+	2616			16	9	5	0	5	1	0	20	1
TATTACAGGAGCTTTGGCGA	TCGCCAAAGCTCCTGTAATA	NC_004990	+	2616			0	3	0	0	34	0	0	0	0
TTTGGGGGCGTTGTTCTGGC	GCCAGAACAACGCCCCCAAA	NC_004990	+	2616			27	27	20	13	55	14	40	38	14
ACGGATTGTAAGTCAGTGAT	ATCACTGACTTACAATCCGT	NC_004990	-	2619			35	45	50	16	8	17	47	2	56
GGCGACGGAGCCTGCGGGTA	TACCCGCAGGCTCCGTCGCC	NC_004990	-	2619			38	47	36	38	41	87	30	3	9
CTCGATGCCCGTAAGGCGAG	CTCGCCTTACGGGCATCGAG	NC_004990	-	2620			34	45	24	7	18	67	40	33	10
GTGCGTGGACGGTGTTGGGT	ACCCAACACCGTCCACGCAC	NC_004990	-	2620			3	3	5	0	0	2	0	0	0
AAGGCACCGACAGGTTGAGC	GCTCAACCTGTCGGTGCCTT	NC_004990	+	2621			9	20	9	20	1	2	1	2	15
GAAACCATGGGACCGGTGGT	ACCACCGGTCCCATGGTTTC	NC_004990	+	2621			4	5	7	1	0	1	16	9	0
GTTTAAGGGTTCGGACGGCC	GGCCGTCCGAACCCTTAAAC	NC_004990	+	2621			3	3	1	0	0	0	0	0	0
TAGCTTGGAAGGCCGGTGTG	CACACCGGCCTTCCAAGCTA	NC_004990	+	2621			29	37	22	2	8	24	0	5	1
GATCGGGACGTAGCACGGTG	CACCGTGCTACGTCCCGATC	NC_004990	-	2624			0	2	2	0	0	1	0	0	0
GTGCGGAGCTGGCGGCAGAC	GTCTGCCGCCAGCTCCGCAC	NC_004990	-	2624			7	6	8	0	4	0	0	0	1
TGCGATCGGAACGTTCGTGC	GCACGAACGTTCCGATCGCA	NC_004990	-	2624			5	9	5	1	14	1	0	40	0
TACAGATGGACAGAACACTG	CAGTGTTCTGTCCATCTGTA	NC_004990	+	2628			47	52	51	68	7	57	68	43	112
ATCTGGTATACATGTAGGGC	GCCCTACATGTATACCAGAT	NC_004990	-	2629			2	1	2	0	1	0	0	0	8
GAGCACGAATGATAAGAGGG	CCCTCTTATCATTCGTGCTC	NC_004990	-	2629			2	0	3	1	0	1	0	18	0
GTATTAGGGGAATCTGGCCC	GGGCCAGATTCCCCTAATAC	NC_004990	-	2629			17	22	12	41	44	74	125	23	4
CTGTGCGAGTAGGAAACTGG	CCAGTTTCCTACTCGCACAG	NC_004990	+	2636			17	25	26	78	1	9	0	0	1
GCTATTGAGACGTGGTAGGA	TCCTACCACGTCTCAATAGC	NC_004990	-	2636			2	1	1	0	0	0	0	0	0
AAGCGCTGGGAGGGCGCGGT	ACCGCGCCCTCCCAGCGCTT	NC_004990	-	2639			11	13	5	2	2	16	1	1	0
TTGGGATGTTATAAATGAAG	CTTCATTTATAACATCCCAA	NC_004990	-	2644	pANS_5	1	11	10	10	0	0	0	1	17	0
GGTTCGCGAGCCTTTTAAGA	TCTTAAAAGGCTCGCGAACC	NC_004990	-	2650	pANS_5	0.988349515	5	15	9	2	4	7	18	0	0
GTCCCGCCGAGGGATTACGC	GCGTAATCCCTCGGCGGGAC	NC_004990	-	2665	pANS_5	0.959223301	2	5	2	1	0	1	0	0	0
TGGAGTCAACAGGTCTTCAG	CTGAAGACCTGTTGACTCCA	NC_004990	+	2667	pANS_5	0.955339806	60	73	84	77	30	34	38	258	51
GGTCTTGCTTTATTAGTGTG	CACACTAATAAAGCAAGACC	NC_004990	+	2668	pANS_5	0.953398058	0	0	0	1	1	0	0	0	0
GCGGAATTTGGGTCACGATG	CATCGTGACCCAAATTCCGC	NC_004990	+	2669	pANS_5	0.951456311	6	7	3	0	0	1	0	0	0
GGGAGGGCGGACGCGGTTAT	ATAACCGCGTCCGCCCTCCC	NC_004990	+	2675	pANS_5	0.939805825	33	51	38	13	8	15	20	10	4
ACGCGTTGGGAATTTAAGGC	GCCTTAAATTCCCAACGCGT	NC_004990	-	2675	pANS_5	0.939805825	7	12	11	11	58	3	0	0	0
AGCTTCGCAGGGCCGTCGGT	ACCGACGGCCCTGCGAAGCT	NC_004990	-	2675	pANS_5	0.939805825	10	14	10	26	17	9	0	69	3
AGTTCAAGAGGTGTGAATCG	CGATTCACACCTCTTGAACT	NC_004990	-	2675	pANS_5	0.939805825	62	96	72	59	93	62	52	139	35
CAGGTTGAGATTTTCTAACG	CGTTAGAAAATCTCAACCTG	NC_004990	-	2675	pANS_5	0.939805825	16	25	14	17	4	3	33	0	27
GGTGTAGAGCTCATGGGGAG	CTCCCCATGAGCTCTACACC	NC_004990	-	2675	pANS_5	0.939805825	42	53	37	109	25	53	15	38	43
TCTATCGCTTGCTCGCGTCA	TGACGCGAGCAAGCGATAGA	NC_004990	-	2675	pANS_5	0.939805825	9	5	11	0	2	3	0	0	0
TGGGAGCTGCGCTGGAGGGG	CCCCTCCAGCGCAGCTCCCA	NC_004990	-	2675	pANS_5	0.939805825	55	62	72	53	55	26	38	31	24
GTGCGGATGTGCGCTCTACT	AGTAGAGCGCACATCCGCAC	NC_004990	-	2683	pANS_5	0.924271845	148	124	118	147	45	91	212	62	167
GGGGAAGGTGCGGGCGGGGG	CCCCCGCCCGCACCTTCCCC	NC_004990	+	2690	pANS_5	0.910679612	7	7	3	0	6	33	0	0	5
TCAAGTCTATACTTGAGGAG	CTCCTCAAGTATAGACTTGA	NC_004990	-	2693	pANS_5	0.904854369	2	5	1	1	2	0	0	0	0
TGGTGCGGATGGCGGGGGGG	CCCCCCCGCCATCCGCACCA	NC_004990	-	2693	pANS_5	0.904854369	21	32	29	52	21	25	2	44	41
TTTAAGACCTGGTTAACGCG	CGCGTTAACCAGGTCTTAAA	NC_004990	-	2731	pANS_5	0.831067961	74	82	80	90	73	89	25	120	86
GTTAAAGGTGTTTAGGGTGT	ACACCCTAAACACCTTTAAC	NC_004990	+	2747	pANS_5	0.8	104	149	126	81	97	79	88	61	120
CCTTTTGTGTTGGGAAATCC	GGATTTCCCAACACAAAAGG	NC_004990	+	2760	pANS_5	0.774757282	55	88	69	15	117	52	86	80	41
GAGCTAGCTGTCGGCGTGTC	GACACGCCGACAGCTAGCTC	NC_004990	+	2761	pANS_5	0.772815534	11	13	11	0	3	2	0	20	1
TTGCGCCCAGGCGGTCTGAG	CTCAGACCGCCTGGGCGCAA	NC_004990	-	2765	pANS_5	0.765048544	3	12	3	0	12	9	0	0	2
GGGTGAGGCGTTGAAGGATT	AATCCTTCAACGCCTCACCC	NC_004990	+	2770	pANS_5	0.755339806	13	10	17	0	3	18	0	0	1
TGTTGTTGTGAAGATATTGT	ACAATATCTTCACAACAACA	NC_004990	+	2770	pANS_5	0.755339806	41	27	33	56	18	21	1	11	20
CTCTTGGCGGCAGTCCCTAA	TTAGGGACTGCCGCCAAGAG	NC_004990	-	2778	pANS_5	0.739805825	43	55	50	145	57	57	215	36	113
TAGGGCTCAGAGGGGTTGTG	CACAACCCCTCTGAGCCCTA	NC_004990	-	2779	pANS_5	0.737864078	17	45	27	5	17	31	2	12	56
CGGCCCGGTTTGATTCCGGG	CCCGGAATCAAACCGGGCCG	NC_004990	+	2801	pANS_5	0.695145631	16	32	16	5	12	10	35	3	52
ACTGAGGCGCCGGCACGGGT	ACCCGTGCCGGCGCCTCAGT	NC_004990	-	2804	pANS_5	0.689320388	19	25	25	15	4	5	51	34	15
CACGGAGAGGACGGAGCGCG	CGCGCTCCGTCCTCTCCGTG	NC_004990	+	2806	pANS_5	0.685436893	0	0	0	1	0	0	1	0	0
GTCCTTGAGGGTGGCAAACT	AGTTTGCCACCCTCAAGGAC	NC_004990	+	2806	pANS_5	0.685436893	47	83	59	4	130	24	15	2	162
AATTTGGATGTGTCTCGATA	TATCGAGACACATCCAAATT	NC_004990	-	2814	pANS_5	0.669902913	50	55	41	47	19	78	65	0	67
GCAGCGAAGGAAAGAGGAGG	CCTCCTCTTTCCTTCGCTGC	NC_004990	-	2814	pANS_5	0.669902913	62	58	41	15	60	24	122	17	191
GTCGAACGGTCGAATAGATC	GATCTATTCGACCGTTCGAC	NC_004990	-	2814	pANS_5	0.669902913	9	6	4	0	0	2	0	0	0
TAACTATCATGCGGGGATCG	CGATCCCCGCATGATAGTTA	NC_004990	-	2814	pANS_5	0.669902913	9	4	6	1	0	5	0	0	0
TCAGGGTATTTGGTAGCAAT	ATTGCTACCAAATACCCTGA	NC_004990	-	2814	pANS_5	0.669902913	12	28	18	3	41	28	0	1	4
TCAGGTGCTCTTAAGTACAC	GTGTACTTAAGAGCACCTGA	NC_004990	-	2814	pANS_5	0.669902913	1	2	7	0	3	0	0	0	0
GAGGAGATCGCTGGGGGGAT	ATCCCCCCAGCGATCTCCTC	NC_004990	+	2816	pANS_5	0.666019417	8	12	11	0	2	0	0	1	0
GCCGTAAGTCTGAGAATGCA	TGCATTCTCAGACTTACGGC	NC_004990	+	2816	pANS_5	0.666019417	66	92	65	8	65	23	58	63	17
TTCGTCTTCAACGTCGTGAG	CTCACGACGTTGAAGACGAA	NC_004990	+	2816	pANS_5	0.666019417	3	5	4	0	1	1	0	0	0
GCTCGGGAATCGAAGGTTGT	ACAACCTTCGATTCCCGAGC	NC_004990	-	2824	pANS_5	0.650485437	34	29	29	4	5	49	2	22	73
GGTAGTTGCGGGTCCCTGTA	TACAGGGACCCGCAACTACC	NC_004990	-	2824	pANS_5	0.650485437	13	8	5	0	0	3	7	0	0
TGGGGTCTGCTCTAATCAAA	TTTGATTAGAGCAGACCCCA	NC_004990	-	2824	pANS_5	0.650485437	8	21	14	7	14	18	55	1	0
TAGACCTGGGGTACGCCCGA	TCGGGCGTACCCCAGGTCTA	NC_004990	+	2833	pANS_5	0.633009709	18	42	19	27	24	3	81	36	1
GGTTGCGAATATTTATCAAC	GTTGATAAATATTCGCAACC	NC_004990	-	2835	pANS_5	0.629126214	20	21	17	9	38	21	69	1	0
AGAATTGAGTCGATCACAAC	GTTGTGATCGACTCAATTCT	NC_004990	-	2836	pANS_5	0.627184466	16	8	11	4	2	4	13	0	1
GCGGGCCGGTGTTGGTGGTA	TACCACCAACACCGGCCCGC	NC_004990	+	2840	pANS_5	0.619417476	1	7	5	0	0	1	0	31	0
GCTAAGCATGTAGGGCGGTG	CACCGCCCTACATGCTTAGC	NC_004990	+	2840	pANS_5	0.619417476	8	11	10	0	0	18	0	23	3
ACGTGAACGCTTTCTTTACG	CGTAAAGAAAGCGTTCACGT	NC_004990	-	2843	pANS_5	0.613592233	8	7	4	0	11	1	5	0	0
GCGTTCAGGGTTTGAGGGGC	GCCCCTCAAACCCTGAACGC	NC_004990	+	2846	pANS_5	0.60776699	51	68	61	52	132	58	176	34	132
CTTCGGGGGTGCGACAGATG	CATCTGTCGCACCCCCGAAG	NC_004990	-	2848	pANS_5	0.603883495	122	150	125	57	146	83	97	14	164
GGCTTGCTCGCAAAGGCATT	AATGCCTTTGCGAGCAAGCC	NC_004990	-	2848	pANS_5	0.603883495	7	13	7	16	3	4	0	0	0
AACACGCATTAACCGGGAGG	CCTCCCGGTTAATGCGTGTT	NC_004990	+	2865	pANS_5	0.570873786	8	13	7	1	6	0	16	1	114
GACTAGCACAAACAGGGCGC	GCGCCCTGTTTGTGCTAGTC	NC_004990	+	2865	pANS_5	0.570873786	128	194	144	54	182	124	61	33	177
TGAGGTCCGACACCCGCGCG	CGCGCGGGTGTCGGACCTCA	NC_004990	+	2865	pANS_5	0.570873786	0	1	0	0	0	0	1	0	0
TGCAACCTTTTGCATGCTTT	AAAGCATGCAAAAGGTTGCA	NC_004990	+	2865	pANS_5	0.570873786	26	27	35	31	27	9	40	0	24
CACTTGTGGAGCGCGAGCGA	TCGCTCGCGCTCCACAAGTG	NC_004990	-	2873	pANS_5	0.555339806	15	22	15	1	6	4	1	38	1
AAGTCGAGCAGAGAGGCCTG	CAGGCCTCTCTGCTCGACTT	NC_004990	+	2876	pANS_5	0.549514563	14	26	21	42	7	9	2	13	1
AAGTCCTAAGTGTGTGTGGT	ACCACACACACTTAGGACTT	NC_004990	-	2884	pANS_5	0.533980583	27	26	21	2	45	3	1	15	2
GCCTCGTAATCAATAAATTT	AAATTTATTGATTACGAGGC	NC_004990	-	2884	pANS_5	0.533980583	16	23	19	14	12	28	19	36	0
TCCAGGTATAGCGAGGAGGA	TCCTCCTCGCTATACCTGGA	NC_004990	-	2884	pANS_5	0.533980583	0	3	2	0	2	0	0	0	0
TCTTACTGGTTGCCTCCGCG	CGCGGAGGCAACCAGTAAGA	NC_004990	-	2884	pANS_5	0.533980583	25	42	30	2	7	11	0	1	20
AAAATGTTTCATGAGAAACG	CGTTTCTCATGAAACATTTT	NC_004990	-	2889	pANS_5	0.524271845	3	12	7	0	5	20	8	0	0
ACCTCTGCCGGATATACCGG	CCGGTATATCCGGCAGAGGT	NC_004990	-	2889	pANS_5	0.524271845	27	23	25	22	33	14	3	2	29
AGTATCAAACTATTTTGGGT	ACCCAAAATAGTTTGATACT	NC_004990	+	2891	pANS_5	0.52038835	10	12	14	2	5	21	0	0	1
GTGCCGGTTCTTCCTAAGGG	CCCTTAGGAAGAACCGGCAC	NC_004990	+	2891	pANS_5	0.52038835	2	1	1	0	0	0	0	0	0
GCATCCGGAGCAAACTACCG	CGGTAGTTTGCTCCGGATGC	NC_004990	-	2894	pANS_5	0.514563107	23	25	22	2	3	3	3	0	1
GGAGTAACGTGACGGCTACA	TGTAGCCGTCACGTTACTCC	NC_004990	-	2894	pANS_5	0.514563107	40	57	25	2	42	13	2	26	0
ACTATGGTCGGTGCGTCGCC	GGCGACGCACCGACCATAGT	NC_004990	+	2896	pANS_5	0.510679612	15	28	9	3	15	2	0	0	1
GCAGGCTCGGGCGCGTTAGC	GCTAACGCGCCCGAGCCTGC	NC_004990	+	2896	pANS_5	0.510679612	23	34	19	102	54	3	10	0	67
GGGTAGGGTTAATGTAGTCT	AGACTACATTAACCCTACCC	NC_004990	+	2896	pANS_5	0.510679612	50	53	45	88	14	35	45	23	102
CACCACTGTCAGATGGCACG	CGTGCCATCTGACAGTGGTG	NC_004990	-	2904	pANS_5	0.495145631	16	16	15	280	3	4	17	9	50
CGTTGGGCGAGAATAACAGT	ACTGTTATTCTCGCCCAACG	NC_004990	-	2904	pANS_5	0.495145631	20	29	22	5	7	10	1	0	0
GTTCACCCGGCATAGTAAGC	GCTTACTATGCCGGGTGAAC	NC_004990	-	2904	pANS_5	0.495145631	19	17	18	2	4	7	0	11	19
GGTTTGCGGAACGCAACCAG	CTGGTTGCGTTCCGCAAACC	NC_004990	-	2914	pANS_5	0.475728155	10	18	12	1	12	41	6	6	0
AGAATTGAGGCTTCCTTCGA	TCGAAGGAAGCCTCAATTCT	NC_004990	-	2926	pANS_5	0.452427184	0	0	0	0	0	0	0	0	0
GGGCCCCTAGTCATAGGGGG	CCCCCTATGACTAGGGGCCC	NC_004990	-	2926	pANS_5	0.452427184	126	172	148	19	154	79	45	89	84
TGGTCCCCTCAAGCGCATGC	GCATGCGCTTGAGGGGACCA	NC_004990	-	2927	pANS_5	0.450485437	13	10	10	10	38	6	0	0	3
ACGGGGAGTGAACCCGGTGG	CCACCGGGTTCACTCCCCGT	NC_004990	+	2933	pANS_5	0.438834951	37	55	44	23	17	49	18	38	23
AGGCATGAGTATTAGGGAGT	ACTCCCTAATACTCATGCCT	NC_004990	+	2933	pANS_5	0.438834951	20	23	16	12	10	25	1	2	109
GGTTCTTATCGCGTAAGGTG	CACCTTACGCGATAAGAACC	NC_004990	+	2933	pANS_5	0.438834951	16	18	13	2	0	2	0	0	0
CTCAGCGTGGAGGAGGAGAA	TTCTCCTCCTCCACGCTGAG	NC_004990	+	2936	pANS_5	0.433009709	8	7	8	0	1	19	0	10	1
AAAGAGGGCGGATGTCTCGC	GCGAGACATCCGCCCTCTTT	NC_004990	-	2941	pANS_5	0.423300971	44	36	20	10	65	54	224	13	88
ATTAGGTGTCGAAATGTATA	TATACATTTCGACACCTAAT	NC_004990	+	2942	pANS_5	0.421359223	9	14	10	55	20	5	12	0	0
ATCGTGGGGGTGACGGGAGG	CCTCCCGTCACCCCCACGAT	NC_004990	+	2943	pANS_5	0.419417476	102	127	109	162	116	95	156	60	206
TGTCACGAGGTACGATTGGT	ACCAATCGTACCTCGTGACA	NC_004990	-	2950	pANS_5	0.405825243	13	14	17	0	47	4	2	12	2
TTGCGGGGATTATAGGCAAT	ATTGCCTATAATCCCCGCAA	NC_004990	-	2959	pANS_5	0.388349515	27	48	27	0	30	40	11	30	43
GAATTGTGTTCGAAGCTTAG	CTAAGCTTCGAACACAATTC	NC_004990	-	2994	pANS_5	0.32038835	6	6	8	9	3	4	0	8	1
GACGTTTGCGTCGCGTCCGC	GCGGACGCGACGCAAACGTC	NC_004990	+	2996	pANS_5	0.316504854	34	23	28	3	4	3	21	0	66
ATTTAGGTAAAGGCTGAATC	GATTCAGCCTTTACCTAAAT	NC_004990	+	3003	pANS_5	0.302912621	5	8	11	2	0	2	0	17	17
CTAGTTAAAGGCTGAGGGGT	ACCCCTCAGCCTTTAACTAG	NC_004990	+	3005	pANS_5	0.299029126	64	89	61	3	61	72	32	25	29
GTGTTGATAAGTTCGTTATT	AATAACGAACTTATCAACAC	NC_004990	-	3013	pANS_5	0.283495146	22	33	26	9	19	3	35	0	13
TAATTTGGGTTACAGGGCGG	CCGCCCTGTAACCCAAATTA	NC_004990	-	3018	pANS_5	0.273786408	14	35	28	30	12	23	9	6	19
ATGGCGCTGCCATGGACTGG	CCAGTCCATGGCAGCGCCAT	NC_004990	+	3025	pANS_5	0.260194175	9	15	9	0	3	0	0	0	0
CCGTACAAAGCGCGGTTGAC	GTCAACCGCGCTTTGTACGG	NC_004990	+	3029	pANS_5	0.252427184	85	87	105	32	49	44	55	29	17
GTGATCAGAAGCGAAAAGTA	TACTTTTCGCTTCTGATCAC	NC_004990	-	3040	pANS_5	0.231067961	28	42	21	43	28	41	26	105	2
GCCGGAGCGAAGTTCCTGGA	TCCAGGAACTTCGCTCCGGC	NC_004990	+	3055	pANS_5	0.201941748	78	77	92	133	86	29	203	7	11
GCCTTGTAAACCCTCAATTT	AAATTGAGGGTTTACAAGGC	NC_004990	+	3055	pANS_5	0.201941748	23	14	22	3	18	9	14	1	13
GGAGGTGGACGGCTGGTACG	CGTACCAGCCGTCCACCTCC	NC_004990	+	3055	pANS_5	0.201941748	26	42	31	12	34	9	25	21	43
GGATTTGCCGACGAAGTTTC	GAAACTTCGTCGGCAAATCC	NC_004990	-	3063	pANS_5	0.186407767	51	43	51	35	104	79	72	2	61
CTTGGTGCAGACGAGATGCA	TGCATCTCGTCTGCACCAAG	NC_004990	+	3065	pANS_5	0.182524272	21	26	30	7	34	9	1	37	30
GAACTGGTGCCCATATGGTC	GACCATATGGGCACCAGTTC	NC_004990	+	3065	pANS_5	0.182524272	13	8	9	0	5	3	0	0	0
CTCTGAGCTCCGTAAGGGTG	CACCCTTACGGAGCTCAGAG	NC_004990	-	3078	pANS_5	0.157281553	29	20	18	6	5	30	54	3	5
ACAAAGTTGATACATTGGCG	CGCCAATGTATCAACTTTGT	NC_004990	+	3083	pANS_5	0.147572816	29	35	20	8	5	5	23	372	10
ATTGTTCATTGAACCTTTAA	TTAAAGGTTCAATGAACAAT	NC_004990	+	3083	pANS_5	0.147572816	3	5	4	0	1	7	0	20	0
TTCGCCAAGTATGAACATAA	TTATGTTCATACTTGGCGAA	NC_004990	+	3083	pANS_5	0.147572816	2	1	0	0	1	1	0	1	1
CATGGGCTATTCCATTTGTC	GACAAATGGAATAGCCCATG	NC_004990	+	3088	pANS_5	0.137864078	19	31	23	2	12	16	23	28	95
AACCCAAGTCAAGCAAAAGA	TCTTTTGCTTGACTTGGGTT	NC_004990	-	3091	pANS_5	0.132038835	3	6	9	0	3	2	1	0	0
CGCCGCCCGGGGAACGCCCG	CGGGCGTTCCCCGGGCGGCG	NC_004990	+	3116	pANS_5	0.083495146	12	35	16	24	11	44	1	21	0
GGGTAATTGTTAGTGGGGGA	TCCCCCACTAACAATTACCC	NC_004990	+	3116	pANS_5	0.083495146	8	13	22	25	4	53	2	0	1
GTAGAGGGTGAGTGGGGGGT	ACCCCCCACTCACCCTCTAC	NC_004990	+	3116	pANS_5	0.083495146	16	17	21	14	10	27	1	4	3
CTTCAAAGAAACGCTACTTC	GAAGTAGCGTTTCTTTGAAG	NC_004990	-	3124	pANS_5	0.067961165	35	34	30	22	11	13	40	2	31
GGATGGATGTCAGGGGCCAG	CTGGCCCCTGACATCCATCC	NC_004990	-	3124	pANS_5	0.067961165	13	17	12	0	1	6	0	0	5
GTGAGTTGGGTAGTTTGGGC	GCCCAAACTACCCAACTCAC	NC_004990	-	3124	pANS_5	0.067961165	7	9	15	3	5	19	0	1	49
TACGCTAGGGGGGTCGGGAC	GTCCCGACCCCCCTAGCGTA	NC_004990	-	3124	pANS_5	0.067961165	3	8	4	0	15	0	0	0	1
TTGGAATAGGAGAGCGGACG	CGTCCGCTCTCCTATTCCAA	NC_004990	-	3124	pANS_5	0.067961165	77	99	87	34	39	63	91	35	5
ACGGGGGTGGTGGGGTTAGA	TCTAACCCCACCACCCCCGT	NC_004990	+	3147	pANS_5	0.023300971	23	35	25	19	31	3	2	13	0
CAAGGAGACGGAGTTCGTGA	TCACGAACTCCGTCTCCTTG	NC_004990	+	3159	pANS_5	0	12	7	9	0	1	5	1	0	0
CAGGGGAGGTGGTTAGGGTT	AACCCTAACCACCTCCCCTG	NC_004990	+	3159	pANS_5	0	65	70	64	63	49	42	140	26	29
TACGCGCGGAGGGGTGATGA	TCATCACCCCTCCGCGCGTA	NC_004990	-	3163			3	8	6	12	0	0	1	0	0
CCACTACGCGCTGCTATAAA	TTTATAGCAGCGCGTAGTGG	NC_004990	-	3167			21	25	12	1	2	0	20	0	7
GGCCCCGGGGGCCGTAGAGG	CCTCTACGGCCCCCGGGGCC	NC_004990	-	3167			1	1	3	0	0	0	0	0	0
GTACCGGCATGACGCGGACC	GGTCCGCGTCATGCCGGTAC	NC_004990	-	3167			9	24	10	1	1	10	1	64	1
TGTGGGGGTGGAGCAAATCT	AGATTTGCTCCACCCCCACA	NC_004990	-	3167			90	150	103	147	71	39	305	88	167
GCGTAATGAAAGTGCGACAC	GTGTCGCACTTTCATTACGC	NC_004990	-	3168			11	5	10	0	2	3	45	12	14
GGCCTGTGGAATGTCGCACG	CGTGCGACATTCCACAGGCC	NC_004990	-	3168			135	197	181	174	203	119	18	98	215
AAGTCATAGGGAACTGCTAA	TTAGCAGTTCCCTATGACTT	NC_004990	-	3169			5	5	5	0	2	1	0	0	0
ACGGTCTTTGGCGGAGGCGG	CCGCCTCCGCCAAAGACCGT	NC_004990	-	3169			6	7	8	0	5	15	0	0	0
AGTAGAGACGGGGGGGGATG	CATCCCCCCCCGTCTCTACT	NC_004990	-	3169			19	26	28	18	24	14	33	14	9
CATTTAGCATAGTAGCAGGA	TCCTGCTACTATGCTAAATG	NC_004990	-	3169			99	112	95	68	137	90	189	52	75
GATTAGTAAAAGGTGTGCAC	GTGCACACCTTTTACTAATC	NC_004990	-	3169			23	29	21	4	9	16	1	0	2
TCTGTGCGTTGTTGCAACAG	CTGTTGCAACAACGCACAGA	NC_004990	-	3169			3	6	8	0	2	1	0	0	1
TGGCGATACCGCCGGCGGGA	TCCCGCCGGCGGTATCGCCA	NC_004990	-	3169			1	3	2	8	1	1	0	0	2
CTACGCATTCGGATGTTAAG	CTTAACATCCGAATGCGTAG	NC_004990	-	3179			8	17	10	16	29	2	71	0	22
GGGAGGACCCCGCAGCGTGT	ACACGCTGCGGGGTCCTCCC	NC_004990	-	3179			7	7	4	47	14	0	0	0	1
GTCGGTAGTGGAGCAGGGGT	ACCCCTGCTCCACTACCGAC	NC_004990	-	3260			85	94	66	41	28	127	40	16	151
ATGCCTTCCAGAGGCGTATA	TATACGCCTCTGGAAGGCAT	NC_004990	+	3262			2	6	3	1	4	0	73	5	2
GGGTGCCGTCGTTGACCTCA	TGAGGTCAACGACGGCACCC	NC_004990	+	3269			12	20	11	8	10	36	0	0	62
CGAGTATCTGTATCTTGAAG	CTTCAAGATACAGATACTCG	NC_004990	+	3297			26	35	37	82	36	46	2	4	29
CTTCATTAAACGGTGCCACA	TGTGGCACCGTTTAATGAAG	NC_004990	+	3297			14	19	11	1	10	61	1	1	12
AATAATTAGTTTTTGGTATA	TATACCAAAAACTAATTATT	NC_004990	+	3305			50	62	33	59	12	22	2	23	92
ATCGTTCCTGGGGACGTGGT	ACCACGTCCCCAGGAACGAT	NC_004990	+	3305			18	25	23	1	4	2	0	1	0
CGAACGACGCTCTAGGTATC	GATACCTAGAGCGTCGTTCG	NC_004990	+	3305			29	40	35	2	27	6	39	37	2
GGGCAGGAGGTACATCTTTA	TAAAGATGTACCTCCTGCCC	NC_004990	+	3305			2	4	2	0	0	21	0	0	0
GTCATGGAATCGTGAGTAGG	CCTACTCACGATTCCATGAC	NC_004990	+	3305			2	2	3	0	0	1	1	0	49
AATATAGGGCGAATGGAGCG	CGCTCCATTCGCCCTATATT	NC_004990	-	3305			8	13	12	563	21	15	30	31	4
CACCGTGGCTGTGCTGCAGG	CCTGCAGCACAGCCACGGTG	NC_004990	-	3305			8	8	8	13	0	5	22	0	33
CGCCGGGGGGGGGGGCGGCA	TGCCGCCCCCCCCCCCGGCG	NC_004990	-	3305			3	4	7	1	2	0	0	6	0
GCATCAGATACAGAGCGAGG	CCTCGCTCTGTATCTGATGC	NC_004990	-	3305			3	0	3	0	0	0	0	0	0
AAGAGCGACGTGCGTCGCCA	TGGCGACGCACGTCGCTCTT	NC_004990	-	3313			30	38	26	43	44	48	12	18	56
CATGAGGGTCCGGTGCTCAG	CTGAGCACCGGACCCTCATG	NC_004990	-	3313			231	334	277	134	299	254	126	128	97
GCCAGGTGGCTGGCGAGGGG	CCCCTCGCCAGCCACCTGGC	NC_004990	-	3313			2	0	2	8	0	1	0	0	29
GCGAGACGCCGGTGGGTTGG	CCAACCCACCGGCGTCTCGC	NC_004990	-	3313			7	9	8	62	3	0	0	0	0
GGGTAAATTTTTGTGAGGTC	GACCTCACAAAAATTTACCC	NC_004990	-	3313			40	39	40	15	14	19	2	1	24
GTGGGTGGGATGACGTGAGG	CCTCACGTCATCCCACCCAC	NC_004990	-	3313			15	20	21	0	29	1	21	1	1
GGCGCCTTATTCCTGAACCT	AGGTTCAGGAATAAGGCGCC	NC_004990	-	3314			4	9	5	0	3	0	0	2	0
GCGATGGGTCAGTAGCCTGC	GCAGGCTACTGACCCATCGC	NC_004990	+	3316			362	499	407	617	474	375	270	513	352
CGGTCTCTTAGGTATGACTT	AAGTCATACCTAAGAGACCG	NC_004990	-	3320			6	11	12	10	4	1	1	1	187
ATGATCCCGCTCGGTATTGT	ACAATACCGAGCGGGATCAT	NC_004990	+	3326			14	24	27	1	52	5	27	2	4
GCGGGCATGCTGAATCCTCC	GGAGGATTCAGCATGCCCGC	NC_004990	+	3326			25	36	23	13	35	25	23	9	8
AATGAGGGGGCTTTGATTTA	TAAATCAAAGCCCCCTCATT	NC_004990	-	3334			10	11	7	1	11	1	0	0	0
CCTTTCCCAAGTACAGGGCG	CGCCCTGTACTTGGGAAAGG	NC_004990	-	3334			26	26	30	73	19	7	2	1	1
CGCTTGTCGTGAGTTGGTAA	TTACCAACTCACGACAAGCG	NC_004990	-	3334			13	15	15	29	16	8	20	11	1
CGGCTGGAACTTACGTCGTC	GACGACGTAAGTTCCAGCCG	NC_004990	-	3334			5	5	6	2	4	25	1	0	20
GGAAGACTGCGGTGCCGAGG	CCTCGGCACCGCAGTCTTCC	NC_004990	-	3334			3	2	0	0	0	0	0	0	0
GGACGTGCGCAGATTCTTTA	TAAAGAATCTGCGCACGTCC	NC_004990	-	3334			2	7	3	0	4	0	0	0	0
GGCTCCTCTATGGTGCATCA	TGATGCACCATAGAGGAGCC	NC_004990	-	3334			34	37	31	16	98	27	13	18	21
GGGTATGTCGGACAATTACC	GGTAATTGTCCGACATACCC	NC_004990	-	3334			15	25	20	3	61	21	1	26	0
CGGGCGGGGAGTGTGGCTTC	GAAGCCACACTCCCCGCCCG	NC_004990	-	3354			272	355	293	163	254	131	77	89	136
TTACCGAGCAGTGTCGGAGG	CCTCCGACACTGCTCGGTAA	NC_004990	-	3354			3	3	1	1	2	2	0	1	0
GAATAAGTACGGGGTTGTGT	ACACAACCCCGTACTTATTC	NC_004990	+	3371			6	14	8	0	13	11	0	0	21
GGGCTCCCGGTAGCGGTGAG	CTCACCGCTACCGGGAGCCC	NC_004990	+	3373			4	7	12	1	3	6	26	19	15
AAGTCAATTCTGTCGGATTA	TAATCCGACAGAATTGACTT	NC_004990	+	3381			1	5	5	1	1	0	40	0	3
GTATATACTGCTTACGACCA	TGGTCGTAAGCAGTATATAC	NC_004990	+	3381			199	263	240	74	128	109	209	47	136
GTTGGGCTCTGCGTACTGCA	TGCAGTACGCAGAGCCCAAC	NC_004990	+	3381			19	25	31	32	6	32	0	0	55
TAAAAGATCTGGGTCTCGGC	GCCGAGACCCAGATCTTTTA	NC_004990	+	3381			8	3	11	0	0	2	1	0	0
GCTGGGACACCCCAGTCTAC	GTAGACTGGGGTGTCCCAGC	NC_004990	+	3387			4	6	7	0	0	6	0	1	1
GGTAGGGGAGATGGCGGTGT	ACACCGCCATCTCCCCTACC	NC_004990	+	3387			10	7	4	0	3	1	1	0	189
GTGCAGTTGACCGTATCAGT	ACTGATACGGTCAACTGCAC	NC_004990	+	3387			3	6	6	2	1	1	0	0	0
GTGACAGTCGAGCAGTGCGT	ACGCACTGCTCGACTGTCAC	NC_004990	+	3393			2	4	3	1	0	0	0	0	0
GCTGCGATATATGCGTACAA	TTGTACGCATATATCGCAGC	NC_004990	-	3395			39	51	57	2	40	32	58	184	27
AAGAGGGCGGCGGCAGAGGT	ACCTCTGCCGCCGCCCTCTT	NC_004990	+	3400			10	12	6	0	8	4	1	0	1
AGGGGGTGCCATGCAGAGCA	TGCTCTGCATGGCACCCCCT	NC_004990	+	3400			27	22	23	5	35	15	125	1	39
CCGTGTCAAGGCCGGGCGAC	GTCGCCCGGCCTTGACACGG	NC_004990	+	3400			18	19	9	260	24	27	8	26	11
TGTGTAAATGCATGGCACCC	GGGTGCCATGCATTTACACA	NC_004990	+	3402			7	11	8	4	11	2	0	0	1
CGCGTTTTTGACGAGCCTAC	GTAGGCTCGTCAAAAACGCG	NC_004990	-	3408			12	22	13	2	2	0	29	2	27
GGACCAAGGTGTAGGCTGAA	TTCAGCCTACACCTTGGTCC	NC_004990	-	3408			23	39	22	3	6	29	53	2	2
GGTGCGTAAAGGGCCAATCA	TGATTGGCCCTTTACGCACC	NC_004990	-	3408			7	8	7	0	6	1	0	0	0
TCCGCAGAGGGGAGGGAGCG	CGCTCCCTCCCCTCTGCGGA	NC_004990	-	3408			12	24	18	2	60	25	67	28	2
GAGGGTCGGCCCAGGGTGGC	GCCACCCTGGGCCGACCCTC	NC_004990	-	3410			104	122	90	90	72	101	160	95	58
TTGGGAGGACAAACGGGCTC	GAGCCCGTTTGTCCTCCCAA	NC_004990	-	3410			4	6	8	2	0	5	1	10	0
GTTAGTATCCGAGTGTAGGG	CCCTACACTCGGATACTAAC	NC_004990	+	3411			0	3	2	0	0	0	1	0	0
ACGAACTGAGTGGCAGTAGT	ACTACTGCCACTCAGTTCGT	NC_004990	+	3417			42	40	44	41	11	22	35	5	151
CATGTTAAACAGGGACTAAG	CTTAGTCCCTGTTTAACATG	NC_004990	+	3423			13	14	9	1	1	2	17	1	36
TTATGGGTTATGACGGCTTT	AAAGCCGTCATAACCCATAA	NC_004990	+	3423			3	5	0	0	0	0	1	0	0
TTTCTTGAGCTACAAGGAGG	CCTCCTTGTAGCTCAAGAAA	NC_004990	-	3426			52	72	40	21	39	107	29	3	68
AATGAGGTAGTTGAAGCGAG	CTCGCTTCAACTACCTCATT	NC_004990	+	3431			19	28	17	3	2	6	1	2	0
ATGAAAGCTGCTAGTCGTGA	TCACGACTAGCAGCTTTCAT	NC_004990	+	3431			2	1	6	0	0	1	0	10	0
AAGTAGCATCGGGGCGGCGT	ACGCCGCCCCGATGCTACTT	NC_004990	-	3431			4	2	5	0	0	1	0	0	0
CTGAACTGGCAGAGGGGTAC	GTACCCCTCTGCCAGTTCAG	NC_004990	-	3431			24	22	25	0	8	18	112	0	35
GGGTTCCAACGGGAACGCGC	GCGCGTTCCCGTTGGAACCC	NC_004990	-	3431			0	0	1	0	0	0	0	0	0
TCGGGGGTGGGGGCGACGAG	CTCGTCGCCCCCACCCCCGA	NC_004990	-	3431			38	47	44	67	12	62	115	33	89
TGATGAATGGTGGGATAGGC	GCCTATCCCACCATTCATCA	NC_004990	-	3431			9	15	11	6	7	2	50	1	5
GGGGGGAAGTCCGAAGGGGA	TCCCCTTCGGACTTCCCCCC	NC_004990	-	3436			4	4	5	6	3	28	0	0	0
GGTACCGGATTTGTGAGTTG	CAACTCACAAATCCGGTACC	NC_004990	-	3436			24	34	25	0	21	6	1	0	0
GCATCGCAGCGAGAAAGTAG	CTACTTTCTCGCTGCGATGC	NC_004990	+	3439			275	327	268	285	193	276	274	259	566
CACGGCCGCGAGTACGGCCC	GGGCCGTACTCGCGGCCGTG	NC_004990	-	3439			9	19	14	30	6	6	0	0	4
GACGTGAGTGGTATTGCTCT	AGAGCAATACCACTCACGTC	NC_004990	-	3452			12	5	7	37	18	0	8	30	3
GACTAACTTGACGATCGGCC	GGCCGATCGTCAAGTTAGTC	NC_004990	+	3454			0	0	0	0	0	2	0	0	0
AGGGGGGATGCGCGGCCGAC	GTCGGCCGCGCATCCCCCCT	NC_004990	-	3462			2	8	8	0	0	0	0	0	0
TGGGTAGGGGCGAGTAGACA	TGTCTACTCGCCCCTACCCA	NC_004990	-	3462			70	101	65	42	54	5	46	44	13
GAGAATCCTAACAACTGAAA	TTTCAGTTGTTAGGATTCTC	NC_004990	+	3464			3	2	4	1	2	0	0	0	0
CATCCTGAGTCTAATTAGAT	ATCTAATTAGACTCAGGATG	NC_004990	+	3468			52	57	50	11	31	66	61	0	68
CATCTTAAATTGGAGTATAC	GTATACTCCAATTTAAGATG	NC_004990	+	3470			4	11	5	1	2	8	1	0	39
TACCGCGTAATGCGTAGCGT	ACGCTACGCATTACGCGGTA	NC_004990	+	3470			8	8	10	1	2	2	0	2	1
GAACTATCAATTCCTTCGCT	AGCGAAGGAATTGATAGTTC	NC_004990	+	3471			42	71	32	8	39	38	70	7	80
CGGAGGCTTCTTTATCAACC	GGTTGATAAAGAAGCCTCCG	NC_004990	-	3478			6	1	3	2	11	1	34	0	1
TGGGGGAAGGCGGCGAGCGA	TCGCTCGCCGCCTTCCCCCA	NC_004990	-	3478			2	0	1	0	0	0	5	0	0
CTTAGACCCGCGCTGCTTCT	AGAAGCAGCGCGGGTCTAAG	NC_004990	+	3480			3	2	2	0	1	0	1	0	0
ATGATGGCGCTCACGCCGTC	GACGGCGTGAGCGCCATCAT	NC_004990	+	3491			36	59	40	70	64	126	146	17	58
TTGTGGGGGGCAGCCGCGGG	CCCGCGGCTGCCCCCCACAA	NC_004990	+	3491			20	37	33	16	7	4	28	6	62
CTGAAGGGCTGCTAAAGTAT	ATACTTTAGCAGCCCTTCAG	NC_004990	+	3492			24	20	28	11	7	4	1	0	13
GCGCATGTGCCTGAGGTTAA	TTAACCTCAGGCACATGCGC	NC_004990	+	3492			203	329	224	93	200	168	269	67	162
GTGAGACGCGTCGGCTAGGA	TCCTAGCCGACGCGTCTCAC	NC_004990	+	3492			25	40	38	6	24	23	1	47	3
TGGAGCCGCCGGGGTAGTAC	GTACTACCCCGGCGGCTCCA	NC_004990	-	3500			14	21	14	1	17	1	3	9	0
AATTCAGAAAGTTACGCTTT	AAAGCGTAACTTTCTGAATT	NC_004990	+	3502			15	19	9	3	1	3	0	1	2
ACCAAAGCTATGAGTAGAAG	CTTCTACTCATAGCTTTGGT	NC_004990	+	3502			23	25	20	1	54	51	0	34	3
AGTGGGGAGTGGTGGTAGGG	CCCTACCACCACTCCCCACT	NC_004990	-	3505			17	33	26	86	4	14	49	0	2
CAGAAACTCTTTGCGCGCGG	CCGCGCGCAAAGAGTTTCTG	NC_004990	+	3509			14	23	22	10	20	15	3	38	13
GCGGTTTTACGTAGGGCGAT	ATCGCCCTACGTAAAACCGC	NC_004990	+	3534			6	7	8	1	4	3	0	0	0
AGGAATCAGAGGGACCAGCC	GGCTGGTCCCTCTGATTCCT	NC_004990	+	3539			2	0	0	0	1	0	0	0	0
AGTTGCGCGGAAAATCAACT	AGTTGATTTTCCGCGCAACT	NC_004990	+	3539			84	117	92	101	161	85	96	117	130
CGCGGGGAGGCCAGATAGCG	CGCTATCTGGCCTCCCCGCG	NC_004990	+	3539			33	54	52	35	26	11	60	1	47
CGTCACATGCCGTAGAGACG	CGTCTCTACGGCATGTGACG	NC_004990	+	3539			8	15	6	29	28	1	0	1	1
CGTTGTAAGTCTGAGCCGGG	CCCGGCTCAGACTTACAACG	NC_004990	+	3539			4	11	5	6	1	0	0	0	24
GGGACCAGGAGTCGTTGTGT	ACACAACGACTCCTGGTCCC	NC_004990	+	3539			4	7	7	1	18	2	0	2	28
GGGTGGCAGGTAATGCAGGA	TCCTGCATTACCTGCCACCC	NC_004990	+	3539			76	109	91	32	55	15	46	1	2
GTACGCGGGCGATGACGACG	CGTCGTCATCGCCCGCGTAC	NC_004990	+	3539			22	41	24	5	9	48	10	1	0
TCGCGGCTGCATGGGCTAAG	CTTAGCCCATGCAGCCGCGA	NC_004990	+	3539			31	54	44	39	39	27	8	23	13
TGTAGACTAGGAGGCTCGAG	CTCGAGCCTCCTAGTCTACA	NC_004990	+	3539			115	137	144	43	129	91	35	72	123
TTGTGTGGGAAATACTCGGG	CCCGAGTATTTCCCACACAA	NC_004990	+	3539			21	28	28	5	8	3	0	0	1
TTTATGGGTGGATACGGCGA	TCGCCGTATCCACCCATAAA	NC_004990	+	3539			4	4	3	0	0	18	0	0	1
ACTCACCGCCAGGAACTGAG	CTCAGTTCCTGGCGGTGAGT	NC_004990	-	3542			11	10	10	3	2	20	0	1	323
AACCACGGCAGGTAGGATGT	ACATCCTACCTGCCGTGGTT	NC_004990	-	3547			13	15	4	1	29	2	0	0	0
AAGGCGCAATGCGGAAGTGT	ACACTTCCGCATTGCGCCTT	NC_004990	-	3547			4	4	4	0	1	3	0	0	0
ACATCGCAGGGTTCGGTGAG	CTCACCGAACCCTGCGATGT	NC_004990	-	3547			13	13	10	2	3	4	2	0	2
ATAGTGTGGTAATTCGCCAG	CTGGCGAATTACCACACTAT	NC_004990	-	3547			101	125	94	8	100	117	235	58	258
CAATTAAGTTGATCGACGCG	CGCGTCGATCAACTTAATTG	NC_004990	-	3547			3	19	3	1	21	19	0	2	45
CATAACTGGCGTGCAGACCC	GGGTCTGCACGCCAGTTATG	NC_004990	-	3547			12	34	22	3	10	40	31	45	18
CATACTTATCCTGTGTTAGA	TCTAACACAGGATAAGTATG	NC_004990	-	3547			5	8	6	1	16	3	1	0	1
CGAGCGGCACCGAGATACTA	TAGTATCTCGGTGCCGCTCG	NC_004990	-	3547			2	2	3	0	0	1	0	0	0
CGGACTGCAACGACAATATT	AATATTGTCGTTGCAGTCCG	NC_004990	-	3547			15	29	19	11	5	3	32	13	0
GCTGAATCGAACGATCTGCA	TGCAGATCGTTCGATTCAGC	NC_004990	-	3547			16	33	27	29	59	15	2	66	1
GTGTAGTGTGAGTGCTGGCT	AGCCAGCACTCACACTACAC	NC_004990	-	3547			23	20	16	1	9	4	63	0	12
AGTCGCATGGTCGGCGTTAG	CTAACGCCGACCATGCGACT	NC_004990	+	3564			8	13	7	9	26	4	15	17	1
CAGGTAAAAGTGCCGCGCGG	CCGCGCGGCACTTTTACCTG	NC_004990	+	3564			11	10	11	0	12	2	0	0	0
GTTAGTTGTTTGTCGGATTG	CAATCCGACAAACAACTAAC	NC_004990	+	3564			48	59	40	69	80	125	4	1	89
ATATATTATCGGGGAGTATA	TATACTCCCCGATAATATAT	NC_004990	-	3567	pANS_6	1	14	16	11	1	3	7	43	6	5
CCGTGCATAGGTAATGGACG	CGTCCATTACCTATGCACGG	NC_004990	-	3567	pANS_6	1	4	8	5	31	37	2	1	22	0
GGTCATTTGGGTACGGACGA	TCGTCCGTACCCAAATGACC	NC_004990	+	3569	pANS_6	0.99577167	65	80	82	37	65	68	4	1	51
ATTTAGTCTTCATAGAGCTG	CAGCTCTATGAAGACTAAAT	NC_004990	-	3572	pANS_6	0.989429175	16	16	5	2	22	0	0	0	0
GACGGGGAAGGCCGGAGGTG	CACCTCCGGCCTTCCCCGTC	NC_004990	-	3572	pANS_6	0.989429175	23	22	34	22	31	49	5	78	14
TGAACCAAGTGGGCGCCTGA	TCAGGCGCCCACTTGGTTCA	NC_004990	-	3572	pANS_6	0.989429175	42	47	41	84	13	51	28	47	66
AAATAAAGTTGGCCGAAAGG	CCTTTCGGCCAACTTTATTT	NC_004990	+	3579	pANS_6	0.974630021	2	9	2	1	1	0	19	0	1
ATCAGCGGGGGGTTGGCGGG	CCCGCCAACCCCCCGCTGAT	NC_004990	-	3579	pANS_6	0.974630021	54	76	47	18	71	25	5	68	10
GGACAAGCTCCGAGATGTTA	TAACATCTCGGAGCTTGTCC	NC_004990	-	3579	pANS_6	0.974630021	32	37	43	16	10	24	43	4	51
AAGGTCGGGGTTGTCCATGG	CCATGGACAACCCCGACCTT	NC_004990	+	3581	pANS_6	0.970401691	0	6	5	1	0	0	0	0	0
CTGGTGCGAGAGGGGGAGGC	GCCTCCCCCTCTCGCACCAG	NC_004990	+	3581	pANS_6	0.970401691	2	7	5	4	3	0	0	8	0
GGATCGCGGGCTGTGGTGGG	CCCACCACAGCCCGCGATCC	NC_004990	+	3581	pANS_6	0.970401691	1	6	2	0	0	0	0	0	71
GTGGTCTTGGGGAGACGTGT	ACACGTCTCCCCAAGACCAC	NC_004990	+	3581	pANS_6	0.970401691	11	13	8	15	4	2	0	0	18
TATGACTGGACGTCAAAAGT	ACTTTTGACGTCCAGTCATA	NC_004990	+	3581	pANS_6	0.970401691	6	7	0	0	1	2	22	0	0
TTGGACGTGAGTAGTCGCGG	CCGCGACTACTCACGTCCAA	NC_004990	+	3586	pANS_6	0.959830867	10	21	8	0	5	2	40	1	0
AATTAGTTCGCTTTTTCGGG	CCCGAAAAAGCGAACTAATT	NC_004990	+	3587	pANS_6	0.957716702	24	30	30	1	6	12	0	0	32
GCGCGGACGAGGGGACGGCT	AGCCGTCCCCTCGTCCGCGC	NC_004990	+	3587	pANS_6	0.957716702	14	13	11	2	19	20	26	0	0
GTTGTAGTGCTCCGGGCTCT	AGAGCCCGGAGCACTACAAC	NC_004990	+	3587	pANS_6	0.957716702	7	4	2	1	0	2	0	30	2
GCCCCTGCGCCATGCACTGT	ACAGTGCATGGCGCAGGGGC	NC_004990	-	3589	pANS_6	0.953488372	22	41	25	56	31	39	17	37	41
AATAGTCCAGTTTCTGGTAG	CTACCAGAAACTGGACTATT	NC_004990	+	3592	pANS_6	0.947145877	9	21	10	10	4	5	3	0	32
GACTAAAGCTAAGGCGGGAC	GTCCCGCCTTAGCTTTAGTC	NC_004990	+	3592	pANS_6	0.947145877	3	13	10	0	1	17	0	1	5
GCGTGTGCACCATTGAGTTG	CAACTCAATGGTGCACACGC	NC_004990	-	3595	pANS_6	0.940803383	5	16	12	0	5	1	1	9	0
GGCTGTGTTAATCCCGGGGT	ACCCCGGGATTAACACAGCC	NC_004990	+	3597	pANS_6	0.936575053	6	16	15	0	12	1	3	7	13
TTCCTTGGGCGCGAACAACT	AGTTGTTCGCGCCCAAGGAA	NC_004990	-	3600	pANS_6	0.930232558	5	13	4	18	14	3	1	0	1
TGGGGGCGGGCACATGGTAG	CTACCATGTGCCCGCCCCCA	NC_004990	+	3602	pANS_6	0.926004228	2	2	2	1	3	1	0	0	0
CTAGTGCGACAGGGGGTGGG	CCCACCCCCTGTCGCACTAG	NC_004990	-	3605	pANS_6	0.919661734	11	6	7	3	12	24	1	1	0
GCGGGCGTAGCCCGGGGCTA	TAGCCCCGGGCTACGCCCGC	NC_004990	-	3605	pANS_6	0.919661734	11	5	11	0	0	16	0	33	86
TGGACCAGTAGCTCACTCGG	CCGAGTGAGCTACTGGTCCA	NC_004990	-	3610	pANS_6	0.909090909	42	76	71	3	56	57	58	65	75
GGTCCGTTCACGCGCTCCGT	ACGGAGCGCGTGAACGGACC	NC_004990	+	3698	pANS_6	0.723044397	1	1	3	0	0	0	7	0	1
CTGGGCGGAGGTGCTGGATG	CATCCAGCACCTCCGCCCAG	NC_004990	+	6654			8	10	8	0	0	0	1	0	0
GACCTATGAGATGCCCCAAA	TTTGGGGCATCTCATAGGTC	NC_004990	+	6654			0	0	0	0	0	0	0	0	0
GCAACTCGGACCCGCGGAGG	CCTCCGCGGGTCCGAGTTGC	NC_004990	+	6654			1	1	0	0	0	0	0	1	0
CGTACATAGCCGGTGCCTGG	CCAGGCACCGGCTATGTACG	NC_004990	+	6673			2	6	2	0	0	18	0	45	0
GCCTGATAAGTGACGGACTA	TAGTCCGTCACTTATCAGGC	NC_004990	+	6673			3	1	0	0	0	1	0	0	0
GGTAGTGAGTTTCCCGTGTT	AACACGGGAAACTCACTACC	NC_004990	+	6673			0	1	0	0	0	0	0	0	0
AAGCAACCCTTCTAGGAAAT	ATTTCCTAGAAGGGTTGCTT	NC_004990	+	6678			1	3	5	0	0	0	0	0	0
AGAACCGTGATGCGATTGGG	CCCAATCGCATCACGGTTCT	NC_004990	-	6686			7	12	15	9	21	1	18	1	0
GGGCGGAAGCGGAGAGGCGG	CCGCCTCTCCGCTTCCGCCC	NC_004990	-	6686			1	1	0	0	2	1	0	0	22
TTACGTGCTCAAGAGCCGTG	CACGGCTCTTGAGCACGTAA	NC_004990	-	6686			1	6	1	0	0	0	0	1	0
GTTGGTTATGGAACGGGGTT	AACCCCGTTCCATAACCAAC	NC_004990	+	6704			85	136	116	175	161	70	9	136	29
AGGCGTACGGGCAGCACAGA	TCTGTGCTGCCCGTACGCCT	NC_004990	+	6711			10	6	7	0	0	107	1	0	0
ATCCTACGTTTTAGTCTATA	TATAGACTAAAACGTAGGAT	NC_004990	-	6719			38	51	41	5	44	176	106	62	2
GGCGTGGGGGCAAATGGGCA	TGCCCATTTGCCCCCACGCC	NC_004990	-	6723			1	9	6	0	32	0	1	24	0
TGTTTATTTTTTGCTCTCGC	GCGAGAGCAAAAAATAAACA	NC_004990	+	6737			38	36	42	30	14	20	3	2	21
AGACGGGAGCAGAGGGTGTT	AACACCCTCTGCTCCCGTCT	NC_004990	-	6744			16	33	17	1	9	5	129	3	35
ATCCAGATACGACCGTGGAG	CTCCACGGTCGTATCTGGAT	NC_004990	+	6747			1	1	2	1	0	0	0	0	0
GTAGTCACGGCTGACCGCCC	GGGCGGTCAGCCGTGACTAC	NC_004990	+	6747			5	5	9	0	4	1	1	0	132
TGCCGGTTGTGTTCCTTAAC	GTTAAGGAACACAACCGGCA	NC_004990	+	6747			0	4	2	0	0	0	0	0	0
CAAAGTAGTCTCGGGTGCGC	GCGCACCCGAGACTACTTTG	NC_004990	-	6755			12	22	8	3	4	5	1	92	3
ATGCTTGGTCGGTTTGAGCG	CGCTCAAACCGACCAAGCAT	NC_004990	+	6765			0	4	0	0	1	0	0	0	0
CAGGTGTGTTGGGCGATTTT	AAAATCGCCCAACACACCTG	NC_004990	+	6765			1	0	0	0	0	1	0	0	0
TTGCGCGACGGCGGCAACCA	TGGTTGCCGCCGTCGCGCAA	NC_004990	+	6765			3	3	4	0	3	0	0	0	0
ACAAGCCGAGGAAGCAATTG	CAATTGCTTCCTCGGCTTGT	NC_004990	-	6779			9	16	11	2	6	2	0	0	0
TTGTCCTAGCGAGGGATGTG	CACATCCCTCGCTAGGACAA	NC_004990	+	6780			37	39	43	29	11	25	54	40	2
ATAACGGACACGTACTACGT	ACGTAGTACGTGTCCGTTAT	NC_004990	+	6781			0	0	0	0	0	0	0	0	0
TACAGGGTCCTCAGAGATTG	CAATCTCTGAGGACCCTGTA	NC_004990	+	6781			14	25	10	1	1	2	0	0	65
GTAGAATAGGGAGGCTCACG	CGTGAGCCTCCCTATTCTAC	NC_004990	+	6787			1	3	6	1	4	2	0	0	0
TACCGTAGAGCGGTAAGGTT	AACCTTACCGCTCTACGGTA	NC_004990	+	6787			6	2	4	0	1	1	0	0	0
CTTGCTTTGTAAGCGATGTT	AACATCGCTTACAAAGCAAG	NC_004990	-	6788			5	0	4	0	1	0	0	0	0
GAGTATAAGGAGACGGCTAT	ATAGCCGTCTCCTTATACTC	NC_004990	-	6788			3	2	4	0	3	0	0	2	0
TCAAAGTGCGTGCGCGCAGG	CCTGCGCGCACGCACTTTGA	NC_004990	-	6788			9	13	6	28	2	1	1	1	43
ATACTATGGCGTAGGGTGTG	CACACCCTACGCCATAGTAT	NC_004990	-	6789			13	14	6	0	1	0	0	0	0
GCGAATTACGATGTTTTTAA	TTAAAAACATCGTAATTCGC	NC_004990	+	6797			1	3	4	0	0	0	0	0	0
GGTACCTTGAGAGGGCGGTT	AACCGCCCTCTCAAGGTACC	NC_004990	+	6797			0	0	0	0	0	0	0	0	0
CGGCGACTTAATTAAGGGAA	TTCCCTTAATTAAGTCGCCG	NC_004990	-	6800	pANS_8	1	7	10	6	0	1	1	0	0	0
AAACATATAGACACCTCAGC	GCTGAGGTGTCTATATGTTT	NC_004990	-	6805	pANS_8	0.991694352	3	3	5	2	1	3	0	0	0
CCGGTGAGCTGTGTGGCGTG	CACGCCACACAGCTCACCGG	NC_004990	-	6805	pANS_8	0.991694352	26	53	42	79	16	37	3	0	32
TACGAGCTTTGCTTTTCACC	GGTGAAAAGCAAAGCTCGTA	NC_004990	-	6805	pANS_8	0.991694352	6	2	1	0	1	1	0	0	1
TTTGCTCTTATCGGTTGCTC	GAGCAACCGATAAGAGCAAA	NC_004990	-	6805	pANS_8	0.991694352	207	267	222	57	246	123	341	100	202
CCAGTAGAGGGACGTCTGGA	TCCAGACGTCCCTCTACTGG	NC_004990	+	6816	pANS_8	0.973421927	0	0	0	0	0	0	0	0	0
CTGATCGGTTTCTACCCTTG	CAAGGGTAGAAACCGATCAG	NC_004990	+	6816	pANS_8	0.973421927	0	0	0	0	0	0	0	0	0
GAAGTCGCAGATGCCATAAC	GTTATGGCATCTGCGACTTC	NC_004990	+	6816	pANS_8	0.973421927	115	118	107	138	80	67	24	9	3
GGCGCGGAGGCACACGATTA	TAATCGTGTGCCTCCGCGCC	NC_004990	+	6816	pANS_8	0.973421927	9	16	12	0	1	1	0	1	0
GGGGTAGGCTGCGTTGCGTT	AACGCAACGCAGCCTACCCC	NC_004990	+	6816	pANS_8	0.973421927	0	3	1	0	0	0	0	0	0
GGTGCGACATGGTAGGACGC	GCGTCCTACCATGTCGCACC	NC_004990	+	6816	pANS_8	0.973421927	0	4	1	1	1	95	0	0	0
TTAGTTTAGCCAGAAGCAGC	GCTGCTTCTGGCTAAACTAA	NC_004990	-	6822	pANS_8	0.96345515	4	10	2	0	5	5	2	24	0
GGATAGCCGTTGCGAAGGGC	GCCCTTCGCAACGGCTATCC	NC_004990	-	6829	pANS_8	0.951827243	15	14	15	21	6	6	50	26	0
AATGCCAGTTGGCAGTATAT	ATATACTGCCAACTGGCATT	NC_004990	+	6839	pANS_8	0.935215947	7	19	16	1	0	1	0	0	0
ACTCGGAGTATTTTGATGAC	GTCATCAAAATACTCCGAGT	NC_004990	+	6839	pANS_8	0.935215947	0	0	0	0	0	0	0	0	0
ATTCAGCGTGATTAGTGCGC	GCGCACTAATCACGCTGAAT	NC_004990	+	6839	pANS_8	0.935215947	0	0	0	0	0	0	0	0	0
CCGGCCCCCTGTGTTGCCCA	TGGGCAACACAGGGGGCCGG	NC_004990	+	6839	pANS_8	0.935215947	11	13	9	0	2	0	0	0	2
CGTGAGGGGGGGTGGAGAGG	CCTCTCCACCCCCCCTCACG	NC_004990	+	6839	pANS_8	0.935215947	3	4	5	1	12	16	1	3	0
TTCGCCTCTCTAGCGTATTG	CAATACGCTAGAGAGGCGAA	NC_004990	+	6839	pANS_8	0.935215947	0	0	0	0	0	0	0	0	0
AAACAGCGTTGAAGATCGGG	CCCGATCTTCAACGCTGTTT	NC_004990	-	6839	pANS_8	0.935215947	2	2	5	1	2	0	35	32	1
AGCGGCCAAGTGGAGCAGCG	CGCTGCTCCACTTGGCCGCT	NC_004990	-	6839	pANS_8	0.935215947	73	111	106	123	82	119	62	16	68
TTATAGTCCTATGAGCCTTC	GAAGGCTCATAGGACTATAA	NC_004990	-	6839	pANS_8	0.935215947	5	15	5	21	70	1	3	0	7
CGATGTTACCATCACGCAGC	GCTGCGTGATGGTAACATCG	NC_004990	-	6847	pANS_8	0.92192691	11	6	13	0	3	0	0	6	1
GAGATCTGGGTGTTTTGAGA	TCTCAAAACACCCAGATCTC	NC_004990	-	6847	pANS_8	0.92192691	14	13	12	1	3	5	94	0	0
GCGACCCTTGGGCGGTTGCA	TGCAACCGCCCAAGGGTCGC	NC_004990	-	6847	pANS_8	0.92192691	16	20	14	3	7	1	0	1	1
CCGACGCCACCGTTAACCTG	CAGGTTAACGGTGGCGTCGG	NC_004990	-	6852	pANS_8	0.913621262	10	20	16	35	3	2	21	0	104
ATATTCCTGTGGCCGCAAGA	TCTTGCGGCCACAGGAATAT	NC_004990	-	6854	pANS_8	0.910299003	78	112	94	70	268	141	224	69	87
TCAGTGTAGTTGCAACATGG	CCATGTTGCAACTACACTGA	NC_004990	+	6863	pANS_8	0.895348837	1	5	1	0	1	1	0	0	0
AAGTAGGTAGAGGTGTTGGT	ACCAACACCTCTACCTACTT	NC_004990	-	6864	pANS_8	0.893687708	1	5	0	0	0	0	0	1	0
TGCGGTTGGGGGGGGTAGCG	CGCTACCCCCCCCAACCGCA	NC_004990	-	6864	pANS_8	0.893687708	62	97	84	10	186	220	94	4	138
GAGTACCCCATTTCGGAATA	TATTCCGAAATGGGGTACTC	NC_004990	-	6869	pANS_8	0.88538206	1	1	3	0	2	1	0	0	0
TAGCTGCAAATCGGACGACA	TGTCGTCCGATTTGCAGCTA	NC_004990	-	6871	pANS_8	0.882059801	18	31	38	8	12	26	3	46	1
ATCCGGCGTTTCCATGCGGG	CCCGCATGGAAACGCCGGAT	NC_004990	+	6873	pANS_8	0.878737542	4	8	3	0	1	0	0	0	0
ATGTAACTTGGTTAATGCTT	AAGCATTAACCAAGTTACAT	NC_004990	+	6873	pANS_8	0.878737542	0	2	0	0	0	0	0	0	0
CCCGGTGGAGGGAGGGGTTG	CAACCCCTCCCTCCACCGGG	NC_004990	+	6873	pANS_8	0.878737542	7	14	9	1	0	0	0	0	0
CCGGCAGGCGAGTGCCGGGA	TCCCGGCACTCGCCTGCCGG	NC_004990	+	6873	pANS_8	0.878737542	3	5	7	0	0	0	0	0	0
CTTACGGCATTTCGCGGTCC	GGACCGCGAAATGCCGTAAG	NC_004990	+	6873	pANS_8	0.878737542	4	3	8	0	0	1	0	0	0
GAGAGTGAGCAGAGTTTGAT	ATCAAACTCTGCTCACTCTC	NC_004990	+	6873	pANS_8	0.878737542	0	0	1	0	0	0	1	0	12
GAGGGTAGGACGAGATGAAG	CTTCATCTCGTCCTACCCTC	NC_004990	+	6873	pANS_8	0.878737542	12	22	6	0	1	2	16	8	0
GGAGCAGGTGAGGGGGGTGT	ACACCCCCCTCACCTGCTCC	NC_004990	+	6873	pANS_8	0.878737542	1	2	0	0	0	0	0	0	0
GTAGTTTTGCTAGACAGGGA	TCCCTGTCTAGCAAAACTAC	NC_004990	+	6873	pANS_8	0.878737542	5	1	5	0	0	0	0	0	0
GTTGCGGTACTACAAACCTT	AAGGTTTGTAGTACCGCAAC	NC_004990	+	6873	pANS_8	0.878737542	19	15	11	0	1	0	0	0	0
TCAATTCTTTGTACCGGGTT	AACCCGGTACAAAGAATTGA	NC_004990	+	6873	pANS_8	0.878737542	1	3	0	0	2	0	0	0	0
TGTTTGAGAAGGGTCATCAC	GTGATGACCCTTCTCAAACA	NC_004990	+	6873	pANS_8	0.878737542	46	37	27	2	31	9	75	16	19
GGAGGACGTGCTGAGCGGGG	CCCCGCTCAGCACGTCCTCC	NC_004990	-	6874	pANS_8	0.877076412	3	2	6	2	0	2	1	0	1
GGCAACGGGGCAGCGCGGGC	GCCCGCGCTGCCCCGTTGCC	NC_004990	-	6874	pANS_8	0.877076412	10	14	10	10	22	21	0	1	60
ACGTGGGATGTTAGCGTTGC	GCAACGCTAACATCCCACGT	NC_004990	-	6881	pANS_8	0.865448505	75	67	61	18	20	44	51	3	46
ATGTGTCCATGATGCTAGTT	AACTAGCATCATGGACACAT	NC_004990	-	6881	pANS_8	0.865448505	8	13	9	0	0	52	1	1	1
CGGTAAAGCGCGGTAGGAGA	TCTCCTACCGCGCTTTACCG	NC_004990	-	6881	pANS_8	0.865448505	8	11	3	1	3	21	0	0	0
GAAAAGGATTTCAAGAGTTC	GAACTCTTGAAATCCTTTTC	NC_004990	-	6881	pANS_8	0.865448505	1	1	1	1	0	1	0	0	0
GCCTCCTTTGTCGGGCCGCG	CGCGGCCCGACAAAGGAGGC	NC_004990	-	6881	pANS_8	0.865448505	0	1	0	1	1	2	0	30	1
GTACTTGCATTTTGCCTGTC	GACAGGCAAAATGCAAGTAC	NC_004990	-	6881	pANS_8	0.865448505	2	7	1	1	5	0	0	0	0
TAGTCTTATAGGCCAAAACG	CGTTTTGGCCTATAAGACTA	NC_004990	-	6881	pANS_8	0.865448505	152	187	167	62	131	192	35	79	186
CAACTGCACCGTCGCGGGGG	CCCCCGCGACGGTGCAGTTG	NC_004990	+	6884	pANS_8	0.860465116	40	58	57	0	10	9	1	0	2
GGGCGGCGCGCTCCCCTCTA	TAGAGGGGAGCGCGCCGCCC	NC_004990	+	6884	pANS_8	0.860465116	27	39	25	0	6	1	1	0	1
GGGTGGATGCTAAAGAGCAC	GTGCTCTTTAGCATCCACCC	NC_004990	+	6884	pANS_8	0.860465116	16	15	15	2	3	1	0	0	0
GGTGGGTGGCGGGAGGGGCA	TGCCCCTCCCGCCACCCACC	NC_004990	+	6884	pANS_8	0.860465116	0	0	1	0	0	0	0	0	0
TGATCATTATGAGTACCGGT	ACCGGTACTCATAATGATCA	NC_004990	+	6884	pANS_8	0.860465116	0	2	2	0	0	0	0	0	0
AAGCTTACGCTGTATTTACC	GGTAAATACAGCGTAAGCTT	NC_004990	-	6892	pANS_8	0.84717608	57	45	37	21	17	37	53	54	60
ACGGGGAGTGCGCTGCGCAT	ATGCGCAGCGCACTCCCCGT	NC_004990	-	6892	pANS_8	0.84717608	22	18	26	27	35	41	1	2	44
GTTTCAATTTGTGACGCTGG	CCAGCGTCACAAATTGAAAC	NC_004990	-	6892	pANS_8	0.84717608	0	2	0	0	0	0	0	0	0
TCTACTTGTAAGAATGACGG	CCGTCATTCTTACAAGTAGA	NC_004990	-	6892	pANS_8	0.84717608	286	342	283	419	235	374	332	178	109
GAAAAGGGAGTAAAGTTGTC	GACAACTTTACTCCCTTTTC	NC_004990	+	6894	pANS_8	0.843853821	15	18	7	5	7	6	11	21	0
TCGGTGCACGAGAGGATCTG	CAGATCCTCTCGTGCACCGA	NC_004990	+	6894	pANS_8	0.843853821	9	11	9	3	2	0	0	0	0
GGATGGTAACTTGGACTTCA	TGAAGTCCAAGTTACCATCC	NC_004990	-	6902	pANS_8	0.830564784	0	0	0	0	0	0	0	0	0
ATCACTGAAAGCCGACGGGA	TCCCGTCGGCTTTCAGTGAT	NC_004990	+	6909	pANS_8	0.818936877	0	4	0	0	0	0	0	0	0
GCCCGTATATTATGCACGGG	CCCGTGCATAATATACGGGC	NC_004990	+	6909	pANS_8	0.818936877	1	1	0	0	0	0	0	0	0
GTTTTTGCGTCTTTGGAGAA	TTCTCCAAAGACGCAAAAAC	NC_004990	+	6909	pANS_8	0.818936877	4	5	1	0	0	0	0	0	3
TAGCATTGTCCGGCCTGCAT	ATGCAGGCCGGACAATGCTA	NC_004990	+	6909	pANS_8	0.818936877	1	5	6	22	0	0	41	132	0
TTTGATTTCAGAAGTAAACC	GGTTTACTTCTGAAATCAAA	NC_004990	+	6909	pANS_8	0.818936877	5	3	3	0	0	0	0	0	0
GGGTAAGGGAGGCAAGTGGC	GCCACTTGCCTCCCTTACCC	NC_004990	-	6915	pANS_8	0.8089701	7	17	8	2	3	6	1	0	0
ACTAACGTAAATGTCGCCAT	ATGGCGACATTTACGTTAGT	NC_004990	+	6917	pANS_8	0.805647841	0	3	0	0	1	0	0	0	0
TACCTGCGGGTGGGTAAATG	CATTTACCCACCCGCAGGTA	NC_004990	-	6917	pANS_8	0.805647841	139	188	156	73	241	228	93	60	8
AGTATCTTGATGCCATGGGG	CCCCATGGCATCAAGATACT	NC_004990	+	6919	pANS_8	0.802325581	3	1	3	0	0	0	0	0	0
TAGCGTGTAGCAGAGTATTA	TAATACTCTGCTACACGCTA	NC_004990	+	6919	pANS_8	0.802325581	6	10	2	0	0	1	0	0	1
CAGGGTGTCGTATTATCGAA	TTCGATAATACGACACCCTG	NC_004990	-	6922	pANS_8	0.797342193	1	2	0	0	0	0	0	0	0
CAATTGCAACAGGAGGCAGA	TCTGCCTCCTGTTGCAATTG	NC_004990	-	6927	pANS_8	0.789036545	7	8	6	2	4	2	0	0	0
AGAGTATCGGTCTATTCACG	CGTGAATAGACCGATACTCT	NC_004990	+	6930	pANS_8	0.784053156	1	4	3	0	0	0	0	0	0
AGGTAGAATCCGGCGTTCAG	CTGAACGCCGGATTCTACCT	NC_004990	+	6930	pANS_8	0.784053156	7	5	4	0	0	2	0	0	0
CGGGGGACTGGTGATAAAAG	CTTTTATCACCAGTCCCCCG	NC_004990	+	6930	pANS_8	0.784053156	3	2	5	0	1	0	0	0	0
GGCCACGGGAGATCTGAGAC	GTCTCAGATCTCCCGTGGCC	NC_004990	+	6930	pANS_8	0.784053156	97	115	76	48	129	101	3	2	69
GTCTCCTTGGCTGAATGTGC	GCACATTCAGCCAAGGAGAC	NC_004990	+	6930	pANS_8	0.784053156	7	6	12	0	3	0	0	0	0
GTGGTATGTGTGCTTGAACT	AGTTCAAGCACACATACCAC	NC_004990	-	6938	pANS_8	0.77076412	15	24	14	3	9	7	82	1	2
TGGAGTGCAGCGCCGCGCCG	CGGCGCGGCGCTGCACTCCA	NC_004990	+	6939	pANS_8	0.76910299	60	63	69	3	6	17	2	0	98
GACTGGTAAGGGTAATCTTT	AAAGATTACCCTTACCAGTC	NC_004990	+	6946	pANS_8	0.757475083	6	4	11	0	4	4	0	0	0
TTGGGGCTGGAGGAATACGG	CCGTATTCCTCCAGCCCCAA	NC_004990	+	6947	pANS_8	0.755813953	22	43	29	7	62	5	21	1	97
ATGCACCATAATGGAGAAGA	TCTTCTCCATTATGGTGCAT	NC_004990	+	6952	pANS_8	0.747508306	1	1	2	0	0	0	0	0	0
GCGCCGACGGTGATGTGCAG	CTGCACATCACCGTCGGCGC	NC_004990	+	6952	pANS_8	0.747508306	0	0	0	0	2	0	0	0	0
GGTGTTAAAAAGAGGAACTG	CAGTTCCTCTTTTTAACACC	NC_004990	+	6952	pANS_8	0.747508306	1	0	0	0	0	0	0	0	0
TGGTGGGTCAGTGCACGGTC	GACCGTGCACTGACCCACCA	NC_004990	-	6954	pANS_8	0.744186047	1	0	2	0	2	0	0	0	0
AGTAGCGGTAACGGCGCTGG	CCAGCGCCGTTACCGCTACT	NC_004990	+	6957	pANS_8	0.739202658	1	0	0	0	0	0	0	0	0
CCTAGTCAAATTGCACGCAC	GTGCGTGCAATTTGACTAGG	NC_004990	+	6957	pANS_8	0.739202658	1	2	7	0	1	1	0	0	0
ACGTGGGAGATGACATTCCG	CGGAATGTCATCTCCCACGT	NC_004990	-	6965	pANS_8	0.725913621	22	37	24	67	9	10	1	49	30
AGCTTTGACCTGAATGTGAG	CTCACATTCAGGTCAAAGCT	NC_004990	+	6970	pANS_8	0.717607973	6	16	8	0	0	1	0	0	2
GGGCTGGGGGCGCGATGGGC	GCCCATCGCGCCCCCAGCCC	NC_004990	+	6970	pANS_8	0.717607973	12	22	12	6	61	5	393	3	0
GTCTTTTTCGATCTTGGTCG	CGACCAAGATCGAAAAAGAC	NC_004990	+	6970	pANS_8	0.717607973	3	6	3	0	2	0	0	0	0
CAGCGGGTTGGTGTCCGGGA	TCCCGGACACCAACCCGCTG	NC_004990	+	6975	pANS_8	0.709302326	2	4	0	0	0	2	0	1	0
TTTGACAGTTCCGCGAGATC	GATCTCGCGGAACTGTCAAA	NC_004990	+	6975	pANS_8	0.709302326	3	5	3	1	1	0	1	0	0
TCCGAGACAATGGGTTAGCG	CGCTAACCCATTGTCTCGGA	NC_004990	-	6978	pANS_8	0.704318937	3	5	2	0	2	1	43	2	0
GCTGACCTTAAGCAATGTAT	ATACATTGCTTAAGGTCAGC	NC_004990	-	6983	pANS_8	0.696013289	42	42	35	0	4	7	0	2	1
TCCTAGGTATGCTCCGTGGG	CCCACGGAGCATACCTAGGA	NC_004990	-	6983	pANS_8	0.696013289	26	31	24	4	8	45	113	6	23
CGTACGGCGAGCCGCTGCCT	AGGCAGCGGCTCGCCGTACG	NC_004990	-	6984	pANS_8	0.694352159	5	4	2	1	40	0	1	14	1
GGGCCTCGAATGGGGTCTAA	TTAGACCCCATTCGAGGCCC	NC_004990	+	6990	pANS_8	0.684385382	5	4	5	0	6	3	0	1	1
TTGCGTTACATATTGGTATT	AATACCAATATGTAACGCAA	NC_004990	+	6990	pANS_8	0.684385382	5	8	7	0	1	0	0	0	0
GGTCCACTCGCGGGGGCAGG	CCTGCCCCCGCGAGTGGACC	NC_004990	+	6992	pANS_8	0.681063123	3	4	0	0	1	0	0	0	0
TTTGGGCGGTCATGAGGCAT	ATGCCTCATGACCGCCCAAA	NC_004990	+	6992	pANS_8	0.681063123	22	40	25	21	16	12	12	1	20
TAAATTTTAGTGGACCAAGC	GCTTGGTCCACTAAAATTTA	NC_004990	-	6995	pANS_8	0.676079734	3	8	0	0	2	0	0	0	0
ATAGCGCCTGTCGCTGTGAG	CTCACAGCGACAGGCGCTAT	NC_004990	+	6997	pANS_8	0.672757475	8	7	9	1	2	1	0	1	1
GATGGCGGTATAGCGGCACG	CGTGCCGCTATACCGCCATC	NC_004990	+	6997	pANS_8	0.672757475	13	22	21	2	4	1	1	52	1
TTATGCACGTATCTCTAATT	AATTAGAGATACGTGCATAA	NC_004990	+	6997	pANS_8	0.672757475	99	134	113	8	249	25	19	113	27
AGGCACGTCGGCTATGTTGT	ACAACATAGCCGACGTGCCT	NC_004990	-	6998	pANS_8	0.671096346	29	23	23	1	5	5	1	2	113
GTGCGAGGTCGGGTGTCAGG	CCTGACACCCGACCTCGCAC	NC_004990	-	7000	pANS_8	0.667774086	1	2	5	1	1	2	0	0	0
ACTGTCTGCATGGTCGGTAC	GTACCGACCATGCAGACAGT	NC_004990	-	7005	pANS_8	0.659468439	28	60	38	116	11	63	100	4	1
CGTGCATGGTAGCGGCGCCG	CGGCGCCGCTACCATGCACG	NC_004990	-	7005	pANS_8	0.659468439	7	9	4	1	21	2	0	0	1
CTTCAACCTCGAATTAGTCT	AGACTAATTCGAGGTTGAAG	NC_004990	-	7005	pANS_8	0.659468439	5	8	18	3	6	1	4	0	1
GAGGGGTGGGGGAGGGGACC	GGTCCCCTCCCCCACCCCTC	NC_004990	-	7005	pANS_8	0.659468439	14	15	13	1	8	8	4	0	9
GAGGTCGTGAGGGCGATTAT	ATAATCGCCCTCACGACCTC	NC_004990	-	7005	pANS_8	0.659468439	20	34	22	6	22	17	60	1	36
GGGTACTGCGACTCTAATTG	CAATTAGAGTCGCAGTACCC	NC_004990	-	7005	pANS_8	0.659468439	35	57	48	21	62	52	329	2	5
TGATCTGTTCAGGGGCGTCG	CGACGCCCCTGAACAGATCA	NC_004990	+	7007	pANS_8	0.656146179	0	3	1	0	0	0	0	0	0
CTTGGGGGGGTCCCGAAGGA	TCCTTCGGGACCCCCCCAAG	NC_004990	-	7016	pANS_8	0.641196013	2	4	0	1	0	1	38	0	2
GGGGGGCGGCTTATGGTGGG	CCCACCATAAGCCGCCCCCC	NC_004990	+	7024	pANS_8	0.627906977	3	2	5	0	0	0	0	0	0
ATAAGTTGGCTAGTCTTATC	GATAAGACTAGCCAACTTAT	NC_004990	+	7029	pANS_8	0.619601329	188	279	250	75	232	62	5	29	7
GGGGCCCGGGCGGGAGGGGG	CCCCCTCCCGCCCGGGCCCC	NC_004990	+	7029	pANS_8	0.619601329	14	16	19	0	9	26	2	10	50
TCCGTATCGAGTCGAGAACG	CGTTCTCGACTCGATACGGA	NC_004990	+	7029	pANS_8	0.619601329	3	1	10	0	1	2	0	0	0
TTATTGTTTTTCGTTTTGTC	GACAAAACGAAAAACAATAA	NC_004990	+	7029	pANS_8	0.619601329	140	183	124	389	159	38	3	148	294
AGCGACGGATAATGCGTGTG	CACACGCATTATCCGTCGCT	NC_004990	+	7031	pANS_8	0.61627907	1	0	0	0	0	0	0	0	0
TGAGCGAGCTGGATGGAAAA	TTTTCCATCCAGCTCGCTCA	NC_004990	+	7031	pANS_8	0.61627907	9	6	6	2	1	206	1	0	0
AGACTGTGGTGTGTAGTTAC	GTAACTACACACCACAGTCT	NC_004990	-	7031	pANS_8	0.61627907	9	16	14	3	14	2	0	0	0
AACGACGCGAAGGTAATCGG	CCGATTACCTTCGCGTCGTT	NC_004990	-	7032	pANS_8	0.61461794	5	9	8	1	0	1	0	0	0
ATTTGTAGTTTACGGATGGC	GCCATCCGTAAACTACAAAT	NC_004990	-	7032	pANS_8	0.61461794	3	4	6	0	1	0	1	0	0
AGGTAGGTTCAGGTGTGGTT	AACCACACCTGAACCTACCT	NC_004990	-	7037	pANS_8	0.606312292	129	147	124	76	94	128	19	16	62
ATCCGCGTTACGTTTCGCGT	ACGCGAAACGTAACGCGGAT	NC_004990	-	7037	pANS_8	0.606312292	92	114	101	40	72	33	7	17	6
GGCCCGGACGCGACCGGAAT	ATTCCGGTCGCGTCCGGGCC	NC_004990	-	7037	pANS_8	0.606312292	55	67	47	67	59	59	15	24	33
GGGCTAGCTGTTCGTGGCGG	CCGCCACGAACAGCTAGCCC	NC_004990	-	7037	pANS_8	0.606312292	74	121	85	10	67	104	131	83	69
GTTTGTGCTGGATCCTTCAG	CTGAAGGATCCAGCACAAAC	NC_004990	-	7037	pANS_8	0.606312292	50	67	61	41	88	55	144	109	63
CCCTACTTTTCGTGTTGCGC	GCGCAACACGAAAAGTAGGG	NC_004990	+	7039	pANS_8	0.602990033	21	31	11	0	5	1	0	0	0
CAAGCGCAGATCTACGGTTG	CAACCGTAGATCTGCGCTTG	NC_004990	-	7039	pANS_8	0.602990033	2	6	3	0	1	0	0	0	0
GTTCCCCACACAAAAACTAG	CTAGTTTTTGTGTGGGGAAC	NC_004990	-	7039	pANS_8	0.602990033	8	4	5	0	2	2	0	0	0
TTAGGTTCTATGTGAGGTGA	TCACCTCACATAGAACCTAA	NC_004990	+	7046	pANS_8	0.591362126	68	106	86	7	39	148	10	86	204
GTACATTGTGCACTGGACAG	CTGTCCAGTGCACAATGTAC	NC_004990	-	7054	pANS_8	0.57807309	1	2	2	0	2	0	0	11	47
TCTAGCGCGGTAGGGGCGGC	GCCGCCCCTACCGCGCTAGA	NC_004990	+	7065	pANS_8	0.559800664	1	3	3	0	1	0	0	0	0
GACTTGGTTTGGTTTTCAGT	ACTGAAAACCAAACCAAGTC	NC_004990	+	7072	pANS_8	0.548172757	65	99	66	75	69	55	88	121	7
ACGACCCTGTGGGGAAGCCA	TGGCTTCCCCACAGGGTCGT	NC_004990	+	7077	pANS_8	0.53986711	15	15	13	1	48	4	1	42	0
GCTCGAGCCGTAGATGGGAT	ATCCCATCTACGGCTCGAGC	NC_004990	+	7077	pANS_8	0.53986711	39	28	29	2	8	67	26	1	0
ACCGAGGACGGACGCAAGGG	CCCTTGCGTCCGTCCTCGGT	NC_004990	-	7085	pANS_8	0.526578073	1	0	0	0	0	0	0	0	0
TACGCGACAGGAGCGAGCTT	AAGCTCGCTCCTGTCGCGTA	NC_004990	-	7085	pANS_8	0.526578073	11	8	10	26	3	20	37	0	22
TTTGGACGGAGGGGTTAGCG	CGCTAACCCCTCCGTCCAAA	NC_004990	-	7085	pANS_8	0.526578073	3	7	9	0	0	1	0	0	1
AAGTTCGGAAGGGATCTTGG	CCAAGATCCCTTCCGAACTT	NC_004990	+	7087	pANS_8	0.523255814	1	7	3	0	1	0	1	0	0
CTTCCGAAGGAGTAAGAGAC	GTCTCTTACTCCTTCGGAAG	NC_004990	+	7087	pANS_8	0.523255814	3	5	6	0	1	0	0	0	0
TTATTTAGCTGGCTTGCATA	TATGCAAGCCAGCTAAATAA	NC_004990	+	7087	pANS_8	0.523255814	20	19	13	5	130	29	0	0	0
ACTTAACGACAAACGTTATA	TATAACGTTTGTCGTTAAGT	NC_004990	+	7092	pANS_8	0.514950166	14	9	12	1	42	12	117	0	54
GCCAGATAAGGGGTTGATAG	CTATCAACCCCTTATCTGGC	NC_004990	+	7092	pANS_8	0.514950166	7	6	5	1	84	2	0	0	1
GCCTCTGTTCCGCAGATGAC	GTCATCTGCGGAACAGAGGC	NC_004990	+	7092	pANS_8	0.514950166	33	43	36	25	16	19	132	25	19
GGAGTTGGGCAATACGGGGT	ACCCCGTATTGCCCAACTCC	NC_004990	+	7092	pANS_8	0.514950166	1	8	0	0	0	4	0	0	0
GGTGATTAAAGGGGTTTACG	CGTAAACCCCTTTAATCACC	NC_004990	+	7092	pANS_8	0.514950166	3	9	3	0	2	19	0	2	0
GTGTAGGGCCGGGGTTAGGG	CCCTAACCCCGGCCCTACAC	NC_004990	+	7092	pANS_8	0.514950166	1	1	3	2	1	0	1	1	0
TCGTGGCATGTAGATTCGTA	TACGAATCTACATGCCACGA	NC_004990	+	7092	pANS_8	0.514950166	1	6	2	0	0	2	1	0	0
TGGTGGCACGTGGGGGTGTG	CACACCCCCACGTGCCACCA	NC_004990	+	7092	pANS_8	0.514950166	126	136	117	196	133	92	330	234	9
TGTCGTACTAAGACGTTATG	CATAACGTCTTAGTACGACA	NC_004990	+	7092	pANS_8	0.514950166	9	9	4	1	0	0	0	0	0
TGGAGGGTAGTCCCGCGAAG	CTTCGCGGGACTACCCTCCA	NC_004990	+	7094	pANS_8	0.511627907	21	20	8	23	36	2	20	23	8
TATAGGTCCTAATGGTACGC	GCGTACCATTAGGACCTATA	NC_004990	-	7095	pANS_8	0.509966777	3	2	5	0	0	0	0	0	0
ACAGGTGCCTGTGTCGACTG	CAGTCGACACAGGCACCTGT	NC_004990	-	7100	pANS_8	0.50166113	10	6	8	1	2	8	1	18	0
AGACGGAAGACCCATTAGGA	TCCTAATGGGTCTTCCGTCT	NC_004990	-	7100	pANS_8	0.50166113	3	6	3	0	17	1	67	1	0
CAGTAGGTGTGTGAGGGGGG	CCCCCCTCACACACCTACTG	NC_004990	-	7100	pANS_8	0.50166113	8	3	6	0	2	0	0	0	43
GGCTAGAGGGCGGGGGCTGG	CCAGCCCCCGCCCTCTAGCC	NC_004990	-	7100	pANS_8	0.50166113	1	1	0	0	1	1	0	0	0
TAATAGGTTAGGCGTTGGAT	ATCCAACGCCTAACCTATTA	NC_004990	-	7100	pANS_8	0.50166113	357	459	327	428	454	504	860	480	514
TACTAAGACGGTAGGCACCA	TGGTGCCTACCGTCTTAGTA	NC_004990	-	7100	pANS_8	0.50166113	0	1	4	0	0	0	1	0	0
TGCGTCGGGGTTGGGTGGAC	GTCCACCCAACCCCGACGCA	NC_004990	-	7100	pANS_8	0.50166113	15	11	15	5	5	1	34	0	16
TTCACGGTGAAGGGAGTTAG	CTAACTCCCTTCACCGTGAA	NC_004990	-	7100	pANS_8	0.50166113	6	9	8	9	55	0	1	1	1
AAGTAGGCAGCGAGGGAGGG	CCCTCCCTCGCTGCCTACTT	NC_004990	+	7104	pANS_8	0.495016611	1	1	2	0	0	0	0	0	0
GCGTACATAAGTCGCGCTGT	ACAGCGCGACTTATGTACGC	NC_004990	+	7104	pANS_8	0.495016611	1	2	1	0	0	0	7	0	0
GGTGGAGCTGTGGGGAAATA	TATTTCCCCACAGCTCCACC	NC_004990	+	7104	pANS_8	0.495016611	6	8	7	1	2	1	0	0	33
GTCGCTTGTTAAGATGCGTA	TACGCATCTTAACAAGCGAC	NC_004990	+	7109	pANS_8	0.486710963	11	11	5	2	14	14	0	0	33
GATATTAGTCTGGTGTGGAG	CTCCACACCAGACTAATATC	NC_004990	+	7113	pANS_8	0.480066445	15	19	9	5	3	6	175	2	0
AAGATCGACGGACTCCACCG	CGGTGGAGTCCGTCGATCTT	NC_004990	+	7114	pANS_8	0.478405316	13	14	7	14	16	2	1	0	0
CGGGGGAAAGGGGGTGAGCG	CGCTCACCCCCTTTCCCCCG	NC_004990	+	7114	pANS_8	0.478405316	17	38	28	3	25	3	11	68	1
CTACGGTTGCGGATCGTATT	AATACGATCCGCAACCGTAG	NC_004990	+	7114	pANS_8	0.478405316	69	89	74	10	53	38	3	30	33
GCCAGGTGCATACGACTACA	TGTAGTCGTATGCACCTGGC	NC_004990	+	7114	pANS_8	0.478405316	4	5	3	1	1	0	0	0	1
GGTATAACGTAGATGACCGA	TCGGTCATCTACGTTATACC	NC_004990	+	7114	pANS_8	0.478405316	33	47	40	5	39	28	35	2	27
GGTCGTACTTGCAGGCAGGG	CCCTGCCTGCAAGTACGACC	NC_004990	+	7114	pANS_8	0.478405316	69	90	88	11	28	18	4	48	83
GTTTGATGGTGACACTAAAA	TTTTAGTGTCACCATCAAAC	NC_004990	+	7114	pANS_8	0.478405316	56	81	56	95	254	42	2	1	1
TGTTGACGGGGTCGAGGGTA	TACCCTCGACCCCGTCAACA	NC_004990	+	7114	pANS_8	0.478405316	16	25	11	2	30	3	0	39	1
ACAGTTTGGAGGTGTGCCGA	TCGGCACACCTCCAAACTGT	NC_004990	+	7121	pANS_8	0.466777409	16	21	19	1	4	10	3	37	4
ACGTGGGGATTCAAAGCTAC	GTAGCTTTGAATCCCCACGT	NC_004990	-	7121	pANS_8	0.466777409	14	17	13	2	11	29	0	32	32
AAGGTGTATGGGGTTGCTTA	TAAGCAACCCCATACACCTT	NC_004990	-	7122	pANS_8	0.465116279	11	17	13	1	1	3	1	0	8
AAGTCTTTTCATGTCAGATG	CATCTGACATGAAAAGACTT	NC_004990	-	7122	pANS_8	0.465116279	34	36	41	30	46	8	1	22	3
CCGAGACAGCCGATCGGGGC	GCCCCGATCGGCTGTCTCGG	NC_004990	-	7122	pANS_8	0.465116279	49	43	48	32	58	81	86	10	17
GAACCGTTCAGGATAGCGGG	CCCGCTATCCTGAACGGTTC	NC_004990	-	7122	pANS_8	0.465116279	12	14	13	1	7	2	3	56	1
GAATAATAGGGAGAATACGG	CCGTATTCTCCCTATTATTC	NC_004990	-	7122	pANS_8	0.465116279	13	16	10	2	3	29	0	0	1
GCACCATAGGCTGATCTCGT	ACGAGATCAGCCTATGGTGC	NC_004990	-	7122	pANS_8	0.465116279	279	365	261	322	472	456	486	234	356
GGAACATGCGGGCCATCGAG	CTCGATGGCCCGCATGTTCC	NC_004990	-	7122	pANS_8	0.465116279	16	26	19	52	8	10	0	3	66
TGCAAAGGACGTAACAGAGC	GCTCTGTTACGTCCTTTGCA	NC_004990	-	7122	pANS_8	0.465116279	10	24	6	0	1	0	0	1	0
CGGTGAGGGGCGGGAGTGAA	TTCACTCCCGCCCCTCACCG	NC_004990	+	7135	pANS_8	0.443521595	15	14	8	0	18	20	1	1	0
TGCCCCCGAGTACCAGGGCA	TGCCCTGGTACTCGGGGGCA	NC_004990	+	7146	pANS_8	0.425249169	2	1	0	16	0	0	0	0	0
AGAGACGCTAGTCGAGAGGG	CCCTCTCGACTAGCGTCTCT	NC_004990	+	7150	pANS_8	0.418604651	30	28	30	1	21	19	3	8	0
CTACTGCCGGTAGGAGCGGG	CCCGCTCCTACCGGCAGTAG	NC_004990	+	7150	pANS_8	0.418604651	17	24	30	0	5	13	15	0	1
ATAGATCTCGCTGTAAAAGC	GCTTTTACAGCGAGATCTAT	NC_004990	+	7158	pANS_8	0.405315615	11	9	11	0	2	22	35	64	0
CTTAATGGATTAACTCCAAT	ATTGGAGTTAATCCATTAAG	NC_004990	+	7158	pANS_8	0.405315615	13	10	16	3	5	5	39	1	1
GCATAGGAAGTGGGCAAAGA	TCTTTGCCCACTTCCTATGC	NC_004990	+	7158	pANS_8	0.405315615	0	1	1	1	2	0	0	1	0
GTTTTAGACAGGGCGACGGG	CCCGTCGCCCTGTCTAAAAC	NC_004990	+	7158	pANS_8	0.405315615	7	1	9	0	0	1	0	0	0
TGCCACTAGATGGAACGCAG	CTGCGTTCCATCTAGTGGCA	NC_004990	+	7158	pANS_8	0.405315615	18	40	16	3	35	10	1	53	1
TGCGTGTCGGGATGATTGCG	CGCAATCATCCCGACACGCA	NC_004990	+	7158	pANS_8	0.405315615	9	9	11	30	2	2	0	0	0
TGTGTACTCAGTTGTGGGGT	ACCCCACAACTGAGTACACA	NC_004990	+	7158	pANS_8	0.405315615	15	17	12	5	5	19	24	0	0
AAAATATATTCGAACGACGA	TCGTCGTTCGAATATATTTT	NC_004990	-	7158	pANS_8	0.405315615	22	17	12	26	9	5	24	4	2
CCGTGGGAGGTCAGGAGTAT	ATACTCCTGACCTCCCACGG	NC_004990	-	7166	pANS_8	0.392026578	41	55	54	64	25	36	2	42	18
CGTGCATACTTACTGTAGAA	TTCTACAGTAAGTATGCACG	NC_004990	-	7166	pANS_8	0.392026578	16	35	16	1	5	7	6	0	1
GAGCCTTGCGCCGCTGAGAG	CTCTCAGCGGCGCAAGGCTC	NC_004990	-	7166	pANS_8	0.392026578	14	16	28	6	5	2	35	8	25
GTTACAATACGGTAATAGTA	TACTATTACCGTATTGTAAC	NC_004990	-	7166	pANS_8	0.392026578	33	37	26	7	5	4	1	0	1
TCGCCACAGCTGGGCAGTGT	ACACTGCCCAGCTGTGGCGA	NC_004990	-	7166	pANS_8	0.392026578	62	63	54	57	112	76	9	41	38
TGTTAAGCCGAAGGCGTGGC	GCCACGCCTTCGGCTTAACA	NC_004990	-	7166	pANS_8	0.392026578	5	11	11	3	13	2	9	6	0
CATTAGTCGCCTGGTCGAGA	TCTCGACCAGGCGACTAATG	NC_004990	-	7190	pANS_8	0.352159468	0	3	3	0	1	1	0	0	0
CCATGATGAACACTGAAGGT	ACCTTCAGTGTTCATCATGG	NC_004990	-	7195	pANS_8	0.343853821	30	52	41	19	12	16	1	40	48
TGGCCCTTACGGGGTCTTAG	CTAAGACCCCGTAAGGGCCA	NC_004990	-	7195	pANS_8	0.343853821	27	37	28	4	30	50	132	19	4
GGATGATGCACACGCTACGA	TCGTAGCGTGTGCATCATCC	NC_004990	-	7213	pANS_8	0.313953488	104	119	96	56	142	58	19	18	250
TGGCTTCATGTGAGTGGAGG	CCTCCACTCACATGAAGCCA	NC_004990	-	7213	pANS_8	0.313953488	19	28	24	3	3	4	0	0	10
TGCCTGACGGCGTAGCGGGT	ACCCGCTACGCCGTCAGGCA	NC_004990	-	7214	pANS_8	0.312292359	13	39	23	0	9	42	1	0	1
ACTTAGTGTCCGGAAGGCAG	CTGCCTTCCGGACACTAAGT	NC_004990	+	7242	pANS_8	0.265780731	0	2	2	0	0	0	0	0	0
ATATGGCATATAGAACATAC	GTATGTTCTATATGCCATAT	NC_004990	+	7246	pANS_8	0.259136213	1	3	2	1	0	0	0	0	0
GACAATGGGAGGTCCCATAG	CTATGGGACCTCCCATTGTC	NC_004990	+	7259	pANS_8	0.237541528	13	16	10	1	32	19	14	32	10
TAACGGTAAGCTACGTGAGG	CCTCACGTAGCTTACCGTTA	NC_004990	+	7259	pANS_8	0.237541528	200	270	197	81	186	140	179	34	57
TCCCCATTTAAGTGTTAAAA	TTTTAACACTTAAATGGGGA	NC_004990	-	7261	pANS_8	0.234219269	21	38	26	11	54	22	10	16	41
GAATGTCAGAGTTATAGTCG	CGACTATAACTCTGACATTC	NC_004990	+	7272	pANS_8	0.215946844	5	0	1	0	0	1	0	1	1
CTGCTATGCCGGAAAAGCGA	TCGCTTTTCCGGCATAGCAG	NC_004990	-	7279	pANS_8	0.204318937	64	78	70	50	56	105	88	31	74
AGTCGGTCGGCCCCGCGCGC	GCGCGCGGGGCCGACCGACT	NC_004990	-	7280	pANS_8	0.202657807	6	6	9	5	8	2	0	0	0
GTGTGTGACAGACGGGGAGA	TCTCCCCGTCTGTCACACAC	NC_004990	-	7280	pANS_8	0.202657807	137	201	169	57	176	185	128	59	34
CTGATGAGTAAAGGCCGTGA	TCACGGCCTTTACTCATCAG	NC_004990	-	7292	pANS_8	0.182724252	7	7	4	0	6	4	1	0	1
AAAAACTCGGTTTGAAGGGC	GCCCTTCAAACCGAGTTTTT	NC_004990	+	7294	pANS_8	0.179401993	0	0	0	0	0	0	0	0	0
GAGGGCTGCGTATGGTTAGA	TCTAACCATACGCAGCCCTC	NC_004990	+	7298	pANS_8	0.172757475	2	4	0	0	1	0	0	0	0
GGGTGTGGGCTGACGCGGGG	CCCCGCGTCAGCCCACACCC	NC_004990	+	7299	pANS_8	0.171096346	2	4	1	0	1	2	0	0	0
AATGCGCAGAAGGGACTATG	CATAGTCCCTTCTGCGCATT	NC_004990	-	7302	pANS_8	0.166112957	82	105	67	60	98	23	128	55	2
CGTCACGATCTTGTAGGTGG	CCACCTACAAGATCGTGACG	NC_004990	-	7306	pANS_8	0.159468439	43	74	60	53	42	51	132	33	4
GCAAAGTGCGTTTCGTATTG	CAATACGAAACGCACTTTGC	NC_004990	-	7306	pANS_8	0.159468439	6	8	7	2	10	1	55	26	0
GGCGTACCAGATGCGGTCGG	CCGACCGCATCTGGTACGCC	NC_004990	-	7306	pANS_8	0.159468439	61	72	61	4	38	31	135	2	35
GCAATGGCGGCGTGTAGGGG	CCCCTACACGCCGCCATTGC	NC_004990	+	7308	pANS_8	0.156146179	0	3	3	0	0	1	0	0	0
GGAACAGGTATCTCGGTCAA	TTGACCGAGATACCTGTTCC	NC_004990	+	7310	pANS_8	0.15282392	10	20	15	1	11	48	4	2	1
TTGGCGGTGGGAGATTGTAG	CTACAATCTCCCACCGCCAA	NC_004990	+	7324	pANS_8	0.129568106	41	51	54	43	11	16	60	9	0
AGACGGGGTACGATTTTGAA	TTCAAAATCGTACCCCGTCT	NC_004990	+	7332	pANS_8	0.11627907	20	14	20	0	49	1	6	0	8
GTGTGCGGCATCGCACGGGG	CCCCGTGCGATGCCGCACAC	NC_004990	+	7332	pANS_8	0.11627907	0	1	3	0	1	0	0	0	0
CAGAAGTTCCTGAGAGTCTG	CAGACTCTCAGGAACTTCTG	NC_004990	+	7334	pANS_8	0.112956811	563	741	645	539	821	501	703	538	804
TCAGAGTACAATCGATGAAA	TTTCATCGATTGTACTCTGA	NC_004990	+	7334	pANS_8	0.112956811	10	12	6	3	1	1	0	0	0
TGGCTTTGGCCGACAATGCG	CGCATTGTCGGCCAAAGCCA	NC_004990	+	7334	pANS_8	0.112956811	51	71	50	38	17	93	40	51	2
GTGAAGTTCGCCGGGACTAG	CTAGTCCCGGCGAACTTCAC	NC_004990	-	7337	pANS_8	0.107973422	14	17	20	55	7	7	0	1	2
ACAACCCGCCGGACGTCCTG	CAGGACGTCCGGCGGGTTGT	NC_004990	+	7339	pANS_8	0.104651163	4	5	2	2	0	2	2	0	2
ACGCGTGGTAGGCCAGGCGG	CCGCCTGGCCTACCACGCGT	NC_004990	+	7339	pANS_8	0.104651163	1	7	3	0	0	0	0	0	1
ACGTGCCTGGTTGAGGATAC	GTATCCTCAACCAGGCACGT	NC_004990	+	7339	pANS_8	0.104651163	6	7	9	18	1	1	0	0	0
CAGGAGAGCGCAGTAAGCGG	CCGCTTACTGCGCTCTCCTG	NC_004990	+	7339	pANS_8	0.104651163	46	71	57	6	30	37	43	52	43
CGTCTTGATTGTGGTGACAT	ATGTCACCACAATCAAGACG	NC_004990	+	7339	pANS_8	0.104651163	1	3	5	0	1	21	0	0	0
GAGGTTCGATGCTGGATCGG	CCGATCCAGCATCGAACCTC	NC_004990	+	7339	pANS_8	0.104651163	54	64	51	66	57	77	3	65	3
GGACGTACCTCGCAGATAGC	GCTATCTGCGAGGTACGTCC	NC_004990	+	7339	pANS_8	0.104651163	1	4	6	0	0	0	0	0	0
TCAATTCGAGGTAGAAGCGT	ACGCTTCTACCTCGAATTGA	NC_004990	+	7339	pANS_8	0.104651163	15	12	8	28	15	32	41	0	30
TTATCAATACGAGCATACGT	ACGTATGCTCGTATTGATAA	NC_004990	+	7339	pANS_8	0.104651163	28	33	22	2	18	46	13	0	80
AGGGGAGGCGGGGTGGCATG	CATGCCACCCCGCCTCCCCT	NC_004990	-	7342	pANS_8	0.099667774	136	161	141	40	64	49	75	46	25
GAAGAAGTACTCGGGGAGAG	CTCTCCCCGAGTACTTCTTC	NC_004990	-	7342	pANS_8	0.099667774	31	30	23	27	18	57	16	1	2
GGGGAGTGAGAAGAATGGTG	CACCATTCTTCTCACTCCCC	NC_004990	-	7342	pANS_8	0.099667774	8	19	13	34	47	67	2	1	59
TGAGCAGTGAAGCTTTAAGG	CCTTAAAGCTTCACTGCTCA	NC_004990	-	7342	pANS_8	0.099667774	17	21	8	23	20	48	12	3	65
GAATTGGGACGCTGGCCTTA	TAAGGCCAGCGTCCCAATTC	NC_004990	-	7347	pANS_8	0.091362126	36	67	42	48	41	84	6	65	54
GGAGGTGGGGTGGTCAGGGA	TCCCTGACCACCCCACCTCC	NC_004990	-	7347	pANS_8	0.091362126	11	16	12	29	6	17	0	0	4
TTTTGGGTTGGTGTGATTTG	CAAATCACACCAACCCAAAA	NC_004990	-	7347	pANS_8	0.091362126	10	17	17	0	8	54	0	0	1
AGTGGTCGGCGGAGCCCTCA	TGAGGGCTCCGCCGACCACT	NC_004990	+	7349	pANS_8	0.088039867	32	47	29	2	18	28	2	0	0
GTTGGATGATGAGTGTAGGT	ACCTACACTCATCATCCAAC	NC_004990	+	7349	pANS_8	0.088039867	6	11	17	17	3	6	1	0	1
TAAGTACGGGTGCAGCCCTA	TAGGGCTGCACCCGTACTTA	NC_004990	-	7352	pANS_8	0.083056478	3	8	4	5	48	2	0	1	0
ATAGCTGATGAAGTTGACTG	CAGTCAACTTCATCAGCTAT	NC_004990	+	7355	pANS_8	0.07807309	13	15	15	2	8	1	1	1	10
TGGTTATCGTCGATGGTGTC	GACACCATCGACGATAACCA	NC_004990	-	7357	pANS_8	0.074750831	9	20	12	29	2	8	27	1	0
AGTGTCAGGCAAGGCGGAAG	CTTCCGCCTTGCCTGACACT	NC_004990	+	7360	pANS_8	0.069767442	30	49	27	21	16	23	1	29	1
TCAGCTGGACACGTTCGCGG	CCGCGAACGTGTCCAGCTGA	NC_004990	-	7362	pANS_8	0.066445183	21	39	28	4	31	46	45	13	5
CTATGAGCGGAGGGTCGGGG	CCCCGACCCTCCGCTCATAG	NC_004990	+	7379	pANS_8	0.03820598	47	47	38	9	6	89	0	1	1
GCTCGGATCGGGTCTCCTGC	GCAGGAGACCCGATCCGAGC	NC_004990	+	7380	pANS_8	0.03654485	4	1	8	1	1	3	0	0	41
GGTAGGGGCGATGAAGGGTC	GACCCTTCATCGCCCCTACC	NC_004990	+	7380	pANS_8	0.03654485	13	19	11	3	1	66	2	0	19
GTCTAATGTATCAAGGGCGA	TCGCCCTTGATACATTAGAC	NC_004990	+	7380	pANS_8	0.03654485	31	42	32	23	13	97	39	18	0
AAGCGGGAGACGCCACGGGA	TCCCGTGGCGTCTCCCGCTT	NC_004990	+	7387	pANS_8	0.024916944	6	4	3	0	1	1	0	0	0
AGTGGAGATAAGCATAATGT	ACATTATGCTTATCTCCACT	NC_004990	+	7388	pANS_8	0.023255814	2	3	1	0	0	0	0	0	1
TAGTTCCTGTTGTTAGAACA	TGTTCTAACAACAGGAACTA	NC_004990	-	7388	pANS_8	0.023255814	0	5	1	0	0	0	0	2	0
ACCCGGCATCAGGGCTGTAA	TTACAGCCCTGATGCCGGGT	NC_004990	-	7395	pANS_8	0.011627907	22	46	34	48	50	40	3	36	29
TAGGCCCCCGGTTGCGTGCG	CGCACGCAACCGGGGGCCTA	NC_004990	-	7395	pANS_8	0.011627907	59	81	64	28	165	107	238	28	75
GGACGCAGCAGTTGGGTACG	CGTACCCAACTGCTGCGTCC	NC_004990	+	7400	pANS_8	0.003322259	10	24	18	12	3	2	0	1	0
AGCTAAATACACGATGCGCC	GGCGCATCGTGTATTTAGCT	NC_004990	+	7405			4	5	6	0	7	1	0	0	32
GAATCCTTAAGGGGTGCAAA	TTTGCACCCCTTAAGGATTC	NC_004990	+	7405			6	9	5	2	0	2	0	1	0
GCCCCAGGGACGTTGCGGCG	CGCCGCAACGTCCCTGGGGC	NC_004990	+	7405			21	42	26	3	21	21	1	21	108
GCGTAATTGACGGACCGCTC	GAGCGGTCCGTCAATTACGC	NC_004990	+	7405			215	264	229	93	319	151	183	27	56
GGGTCTTGTGTAACAGGAGG	CCTCCTGTTACACAAGACCC	NC_004990	+	7405			6	15	7	0	3	0	0	0	0
GTGCGAAGTAAAGAGGTGAG	CTCACCTCTTTACTTCGCAC	NC_004990	+	7405			20	24	36	2	8	23	0	1	0
TAGGTATTTGTAGTAGACAC	GTGTCTACTACAAATACCTA	NC_004990	+	7406			5	3	3	0	2	1	0	0	1
ATGCACGGTGAGGACCGTGG	CCACGGTCCTCACCGTGCAT	NC_004990	-	7408			5	4	0	0	2	0	0	0	0
ACGCGGGGGCTGATATTTAA	TTAAATATCAGCCCCCGCGT	NC_004990	+	7410			9	12	8	1	3	2	0	0	44
GGGTACTGACAAGGTCTCTA	TAGAGACCTTGTCAGTACCC	NC_004990	+	7410			19	37	23	25	47	16	1	0	2
TAGTAGTTGGGACGTGAAGG	CCTTCACGTCCCAACTACTA	NC_004990	+	7410			45	75	46	38	205	68	55	65	25
ACACGATATATGGTAGAGCT	AGCTCTACCATATATCGTGT	NC_004990	+	7411			12	16	12	1	4	26	14	1	1
AAGAGATGGGCGTTAGAATC	GATTCTAACGCCCATCTCTT	NC_004990	-	7413			1	4	0	1	4	34	0	0	0
CACATACGGGGAGAGGCGTA	TACGCCTCTCCCCGTATGTG	NC_004990	-	7413			67	80	80	43	92	59	96	57	50
CGACCTACAAAGGGACTAAG	CTTAGTCCCTTTGTAGGTCG	NC_004990	-	7413			47	38	41	55	55	35	24	31	12
GCATCCGTATCAACCTACTA	TAGTAGGTTGATACGGATGC	NC_004990	-	7413			23	42	24	30	70	36	83	13	0
GTGGAACACCAAGTGCTTCA	TGAAGCACTTGGTGTTCCAC	NC_004990	-	7413			7	6	3	0	4	1	46	0	0
TCGGGAATGCGCCGAAGCCG	CGGCTTCGGCGCATTCCCGA	NC_004990	-	7413			9	13	10	14	17	35	11	23	2
TTGACGGAGACGGGCCTTGA	TCAAGGCCCGTCTCCGTCAA	NC_004990	-	7413			1	2	2	0	1	0	0	3	0
GTTGTCTCTGTGGTGCCGGT	ACCGGCACCACAGAGACAAC	NC_004990	-	7414			6	12	4	1	4	1	1	1	1
AAAACGTTTTTGATGAGGCT	AGCCTCATCAAAAACGTTTT	NC_004990	+	7425			102	116	98	102	22	76	4	52	4
AAGAGACTTTCATGTGCCTT	AAGGCACATGAAAGTCTCTT	NC_004990	+	7425			18	30	19	0	4	2	0	5	0
AATTGGGTGTGTAATAGACG	CGTCTATTACACACCCAATT	NC_004990	+	7425			11	21	18	3	6	18	1	32	0
ACAATTCTCATCAATCATTA	TAATGATTGATGAGAATTGT	NC_004990	+	7425			24	32	30	40	7	5	1	0	0
ATTGGTCGTAGAGGTTTTTT	AAAAAACCTCTACGACCAAT	NC_004990	+	7425			1	3	4	0	27	0	0	0	0
CATTCTTGTGCGGTCTCAGC	GCTGAGACCGCACAAGAATG	NC_004990	+	7425			241	321	286	206	163	182	131	84	407
GCAAAACGTAGGTTACTGGC	GCCAGTAACCTACGTTTTGC	NC_004990	+	7425			132	189	159	133	79	108	146	240	177
GCATGGAGCTGCGGGGGGGA	TCCCCCCCGCAGCTCCATGC	NC_004990	+	7425			5	8	10	1	4	1	28	0	0
GCCCGGTGGGGGCTACGGAT	ATCCGTAGCCCCCACCGGGC	NC_004990	+	7425			20	32	22	1	2	9	3	60	1
GGGGTCGCCCGCGGTGGTTG	CAACCACCGCGGGCGACCCC	NC_004990	+	7425			12	25	14	1	6	20	6	0	0
GTGATATGGCACGGTAGGGG	CCCCTACCGTGCCATATCAC	NC_004990	+	7425			2	7	4	3	1	0	0	0	0
GTTTTTTAACAGTCCAGTGA	TCACTGGACTGTTAAAAAAC	NC_004990	+	7425			135	162	125	68	84	131	130	27	114
TCGTGCGCTCCAAACAATTA	TAATTGTTTGGAGCGCACGA	NC_004990	+	7425			6	7	3	1	0	2	0	0	0
TCTTTTGTGTTGCGCTGATA	TATCAGCGCAACACAAAAGA	NC_004990	+	7425			34	39	37	1	6	24	1	18	0
TGCACTTGGTAAGGTGCCGG	CCGGCACCTTACCAAGTGCA	NC_004990	+	7425			15	25	20	2	30	57	57	1	7
TGCGGGTTAAAGTGTGCGGC	GCCGCACACTTTAACCCGCA	NC_004990	+	7425			34	40	34	16	25	7	2	20	48
TGTTCGCCTGGATAAAAACG	CGTTTTTATCCAGGCGAACA	NC_004990	+	7425			47	63	47	119	30	16	100	18	30
TTGTAAGCGTGTCCGTTCGC	GCGAACGGACACGCTTACAA	NC_004990	+	7425			26	31	31	119	7	141	22	54	6
AATGGTGTCCGGGGAGTGGG	CCCACTCCCCGGACACCATT	NC_004990	-	7433			6	2	6	0	3	0	0	0	0
ATGAAGAGGGATGGGGCTAG	CTAGCCCCATCCCTCTTCAT	NC_004990	-	7433			11	15	20	1	25	4	1	18	30
GCCAGGCGAGGCACGAGAGA	TCTCTCGTGCCTCGCCTGGC	NC_004990	-	7433			1	1	0	0	0	16	0	0	0
GCGAGGTCAGTGTTGGCGAT	ATCGCCAACACTGACCTCGC	NC_004990	-	7433			34	51	39	13	40	59	5	18	46
GCGCATTGCGGAAGTTGATG	CATCAACTTCCGCAATGCGC	NC_004990	-	7433			8	16	15	1	3	2	1	0	0
GCGTCTACGGATACGTGAAA	TTTCACGTATCCGTAGACGC	NC_004990	-	7433			87	86	81	71	193	100	214	46	165
GGGCAGTGCGAGAGGGGCGG	CCGCCCCTCTCGCACTGCCC	NC_004990	-	7433			210	293	250	324	122	143	106	198	261
GTTAGTGAAGGGGGGGTGGC	GCCACCCCCCCTTCACTAAC	NC_004990	-	7433			4	9	6	0	15	1	50	0	0
TCGAGGGGGGGACCGAAGCA	TGCTTCGGTCCCCCCCTCGA	NC_004990	-	7433			55	69	43	128	80	57	186	16	28
TGCATGTCCCTATCATGAGG	CCTCATGATAGGGACATGCA	NC_004990	-	7433			33	44	23	11	28	23	123	15	59
TGGTGTTGCTAGCGTCAGAG	CTCTGACGCTAGCAACACCA	NC_004990	-	7433			207	248	206	142	163	84	140	57	168
GGCCCATGGGCACGTGAAAA	TTTTCACGTGCCCATGGGCC	NC_004990	+	7452			25	34	19	3	74	54	2	11	49
GATGGCGCAAGCGCGATGGG	CCCATCGCGCTTGCGCCATC	NC_004990	-	7453			1	3	6	1	0	12	0	0	0
GGGTGGAAATACCCTCTGAT	ATCAGAGGGTATTTCCACCC	NC_004990	-	7453			3	9	6	0	3	1	40	1	34
GTCGTGGCCAAGCGACCCGT	ACGGGTCGCTTGGCCACGAC	NC_004990	+	7457			3	4	4	0	0	1	0	0	75
TCATAAGAGCGGGAGTGACC	GGTCACTCCCGCTCTTATGA	NC_004990	+	7457			7	16	15	1	45	15	25	1	1
CGATAAGATATCTTACGCCT	AGGCGTAAGATATCTTATCG	NC_004990	+	7458			47	37	41	9	19	36	16	1	60
TCAACGGTTTATGTTATTGG	CCAATAACATAAACCGTTGA	NC_004990	-	7465			9	11	6	9	5	0	1	9	0
ACCAATCCACACCAATAGCA	TGCTATTGGTGTGGATTGGT	NC_004990	-	7474			26	32	28	13	12	19	54	6	0
TGAGTCAGTGGCGCGGAGTC	GACTCCGCGCCACTGACTCA	NC_004990	-	7476			3	4	2	3	10	2	0	0	0
ATAGGAAGACAAGGGCGTTG	CAACGCCCTTGTCTTCCTAT	NC_004990	+	7478			15	40	31	148	33	4	3	3	3
AGGCGGCATAGTGTTATCTT	AAGATAACACTATGCCGCCT	NC_004990	+	7493			31	39	23	2	33	0	1	26	1
GGCGCATCTCTGAGCTTACA	TGTAAGCTCAGAGATGCGCC	NC_004990	+	7493			85	108	111	59	30	53	89	144	110
GGAGAAGGCGCAGTCACGCC	GGCGTGACTGCGCCTTCTCC	NC_004990	-	7496			17	10	15	39	18	6	2	0	16
AGGCACACGGGAGGGCCCGG	CCGGGCCCTCCCGTGTGCCT	NC_004990	+	7502			25	36	24	2	14	38	3	27	14
AGTCGACTGAAGGGGCGTCT	AGACGCCCCTTCAGTCGACT	NC_004990	+	7502			151	235	170	162	213	98	58	131	194
AAGTAATTCATCGTTTTTTT	AAAAAAACGATGAATTACTT	NC_004990	+	7519			4	1	2	0	1	8	0	0	0
GGAGGTTGCATAGCAAATTT	AAATTTGCTATGCAACCTCC	NC_004990	+	7520			1	5	4	0	2	1	0	0	0
CCGGAACTATCATTCCAATT	AATTGGAATGATAGTTCCGG	NC_004990	-	7527			6	9	4	0	2	0	0	0	0
GCACACGGAGTGACGAGGAG	CTCCTCGTCACTCCGTGTGC	NC_004990	-	7535			17	35	21	2	2	10	120	20	22
TGGGTCGCCGGTGTCGCAGA	TCTGCGACACCGGCGACCCA	NC_004990	+	7538			27	25	17	33	4	33	1	9	2
ATGTCAAGCTCCGAGGTTTA	TAAACCTCGGAGCTTGACAT	NC_004990	+	7547			74	62	69	18	91	27	3	114	149
TAATCCCACTTCTTCGCGTA	TACGCGAAGAAGTGGGATTA	NC_004990	+	7547			34	51	34	21	84	92	23	25	43
TGGTCGGGGCCCAGTCGACC	GGTCGACTGGGCCCCGACCA	NC_004990	+	7547			10	17	19	8	42	152	18	2	5
TCTGCTATGTAGAGAGGCCG	CGGCCTCTCTACATAGCAGA	NC_004990	-	7558			30	36	36	87	33	24	9	30	51
CAAGCGTATCGGCGACACCG	CGGTGTCGCCGATACGCTTG	NC_004990	+	7564			87	106	72	34	16	38	2	3	114
GCACGTGGCAAAGATGGGCC	GGCCCATCTTTGCCACGTGC	NC_004990	-	7572			5	6	5	1	3	26	1	0	0
TTAGACTGTTGAGCGCGGCA	TGCCGCGCTCAACAGTCTAA	NC_004990	-	7572			39	46	27	113	47	29	114	4	53
AGGTGCGCGGTTGGGGGGGT	ACCCCCCCAACCGCGCACCT	NC_004990	+	7574			32	43	36	70	72	47	77	1	95
GCGTCATATTCGGGAATTAC	GTAATTCCCGAATATGACGC	NC_004990	+	7579			11	10	10	0	0	3	4	5	21
TAAATATCTTGAAAGTCGGG	CCCGACTTTCAAGATATTTA	NC_004990	+	7584			5	13	12	2	25	3	1	16	0
AACGGCCCCTAGAGGCGCAA	TTGCGCCTCTAGGGGCCGTT	NC_004990	+	7586			12	13	12	0	20	10	42	1	0
ATAGGGTAGCGGCGTCAACT	AGTTGACGCCGCTACCCTAT	NC_004990	+	7586			139	177	149	21	78	100	95	42	129
GTCTTACAAAGGGATACGGC	GCCGTATCCCTTTGTAAGAC	NC_004990	+	7586			16	19	18	0	19	5	5	0	34
GTGCGGTCCGTTGACGCTCG	CGAGCGTCAACGGACCGCAC	NC_004990	+	7586			6	8	5	2	1	9	0	0	0
TAGATATGCAGCGTGGGCAG	CTGCCCACGCTGCATATCTA	NC_004990	+	7586			17	19	16	11	3	2	52	11	53
TAGGTAGTCCGAGGGCCAGG	CCTGGCCCTCGGACTACCTA	NC_004990	+	7586			4	2	2	11	0	0	0	0	0
AACTGGGACTCCCGGTCCTT	AAGGACCGGGAGTCCCAGTT	NC_004990	-	7594			22	31	22	9	5	1	1	1	1
ATCAGGATTAATTACATCAT	ATGATGTAATTAATCCTGAT	NC_004990	-	7594			2	0	0	1	0	1	0	0	0
CAGGGGCGGCAAGGTCACTG	CAGTGACCTTGCCGCCCCTG	NC_004990	-	7594			133	163	163	125	95	142	103	60	39
GTTACGCTGGGCGTGGTGGG	CCCACCACGCCCAGCGTAAC	NC_004990	-	7594			4	13	8	46	1	19	35	0	0
GGGGTAGTGCGGGTGGGGGG	CCCCCCACCCGCACTACCCC	NC_004990	-	7613			18	30	28	36	15	20	17	7	0
TCGATGGCTAGGCCAAGGGT	ACCCTTGGCCTAGCCATCGA	NC_004990	-	7613			25	69	46	40	44	16	137	28	60
CCCCCATGGGGGGGAGGAGT	ACTCCTCCCCCCCATGGGGG	NC_004990	+	7624			20	36	33	11	29	45	65	38	65
GTGGGCGACGTGTATGGTGT	ACACCATACACGTCGCCCAC	NC_004990	+	7624			37	29	19	23	10	17	62	1	50
AATCCAAGCAAGACGACGGG	CCCGTCGTCTTGCTTGGATT	NC_004990	-	7625			78	99	71	54	52	110	28	44	66
GTAGGCGTTTAACAGGGGCA	TGCCCCTGTTAAACGCCTAC	NC_004990	-	7632			0	9	4	1	2	0	90	0	1
AATAGCGAAGGGGATAGGCG	CGCCTATCCCCTTCGCTATT	NC_004990	+	7641			14	27	14	12	19	33	2	7	3
GCGCGAGGGGGAAGCGGTAC	GTACCGCTTCCCCCTCGCGC	NC_004990	+	7641			22	21	13	38	27	4	0	22	4
GGGATTAGATGGGCGACTTA	TAAGTCGCCCATCTAATCCC	NC_004990	+	7641			13	33	14	2	1	40	1	0	0
GGTTTCGAAGTGGTAGATAG	CTATCTACCACTTCGAAACC	NC_004990	+	7641			26	28	26	9	70	16	3	0	27
AGGTGGGGGGGGTCAAAAGA	TCTTTTGACCCCCCCCACCT	NC_004990	-	7649			10	7	6	1	1	13	0	16	30
TCTCATTTCTAGAACCGTCT	AGACGGTTCTAGAAATGAGA	NC_004990	-	7649			10	9	6	0	25	1	0	0	1
ATACAGCTCCGCTTCTAGCT	AGCTAGAAGCGGAGCTGTAT	NC_004990	+	7651			0	2	0	0	0	0	0	0	0
AGGAAAAGCGATAAGACCTC	GAGGTCTTATCGCTTTTCCT	NC_004990	+	7656			1	0	0	0	0	0	0	21	0
GTCCAATACGCGCGCCGAGG	CCTCGGCGCGCGTATTGGAC	NC_004990	+	7656			8	14	7	1	1	1	0	0	0
GCGCCACTTGTAGAGACTTA	TAAGTCTCTACAAGTGGCGC	NC_004990	-	7659			4	9	7	2	23	4	0	0	0
AACTTTTGGCGACCGAGGAT	ATCCTCGGTCGCCAAAAGTT	NC_004990	+	7663			1	1	1	0	0	1	0	0	0
ACCCAGAGGAGGGACGTGAG	CTCACGTCCCTCCTCTGGGT	NC_004990	+	7663			7	9	7	0	22	7	0	0	21
ACGAGGGTAGGGTGGGTTGA	TCAACCCACCCTACCCTCGT	NC_004990	+	7663			20	28	25	55	9	0	0	0	1
AGCCGTTTTTTGTGCTCGCG	CGCGAGCACAAAAAACGGCT	NC_004990	+	7663			54	75	36	50	32	2	93	2	11
AGCTTGAAAAACGGGCTAAA	TTTAGCCCGTTTTTCAAGCT	NC_004990	+	7663			43	43	55	21	76	14	50	42	7
CCAGGCCTTGACTCGTGAAC	GTTCACGAGTCAAGGCCTGG	NC_004990	+	7663			9	23	14	10	6	4	44	8	16
CCTTAGATGTGTGCACGTGC	GCACGTGCACACATCTAAGG	NC_004990	+	7663			57	62	51	53	57	31	114	53	33
CGTCTGCGCGGTTCGCTTGC	GCAAGCGAACCGCGCAGACG	NC_004990	+	7663			1	0	3	0	1	2	0	0	0
GTGGCCAGGGGGGACAAAGG	CCTTTGTCCCCCCTGGCCAC	NC_004990	+	7663			45	75	59	92	15	16	13	48	133
TCCACTGGTGATAGGGGGGC	GCCCCCCTATCACCAGTGGA	NC_004990	+	7663			1	2	1	2	0	1	0	0	0
TCCGCCGGAGGCAGGGGGCG	CGCCCCCTGCCTCCGGCGGA	NC_004990	+	7663			0	0	0	0	0	0	0	0	0
TGGGTTTGCGGCTGTGAAGT	ACTTCACAGCCGCAAACCCA	NC_004990	+	7663			35	27	29	5	7	30	126	32	1
TTCGAGGCTTAAGGCTCTTG	CAAGAGCCTTAAGCCTCGAA	NC_004990	+	7663			55	56	54	21	29	27	37	44	94
TTGCTTGAAATTCTGGTCTA	TAGACCAGAATTTCAAGCAA	NC_004990	+	7663			4	17	12	1	26	1	153	21	1
AACCGAGAGCGAATGTGCGC	GCGCACATTCGCTCTCGGTT	NC_004990	-	7671			20	25	21	1	2	41	0	1	1
ACAGAGAGTTACGTGCCGTT	AACGGCACGTAACTCTCTGT	NC_004990	-	7671			103	113	119	14	42	49	3	11	125
ACTGTTTTCGGTTTCCATAG	CTATGGAAACCGAAAACAGT	NC_004990	-	7671			9	17	13	2	3	4	71	0	0
ATATCGTGGATTGTCAACTT	AAGTTGACAATCCACGATAT	NC_004990	-	7671			15	19	7	14	8	3	1	28	38
GAATGTTCACTTTGTCGGCA	TGCCGACAAAGTGAACATTC	NC_004990	-	7671			23	21	16	11	29	18	10	3	4
GGGGATACCATTGAGATCAA	TTGATCTCAATGGTATCCCC	NC_004990	-	7671			8	17	8	1	1	2	0	0	0
TGCGATGTCTCAGTCGGGGA	TCCCCGACTGAGACATCGCA	NC_004990	-	7671			16	22	29	3	6	60	4	9	13
GGAAGCACGTGACCATCGTT	AACGATGGTCACGTGCTTCC	NC_004990	+	7674			61	44	49	2	11	12	33	2	19
AGGGAAGGGGGGCATGCAGC	GCTGCATGCCCCCCTTCCCT	NC_004990	+	7687			14	23	20	13	98	8	21	38	9
ATCCCTGTGTGGCCGTGCGC	GCGCACGGCCACACAGGGAT	NC_004990	+	7687			3	4	3	0	1	0	0	0	0
TTCGTTATTGGCCGGGAGCT	AGCTCCCGGCCAATAACGAA	NC_004990	+	7687			25	38	21	22	16	3	1	54	18
TTTAGAAAAGCACTGTAAAG	CTTTACAGTGCTTTTCTAAA	NC_004990	+	7687			2	3	5	0	0	1	0	0	1
AGGACAGGTGCCAGCGGTCG	CGACCGCTGGCACCTGTCCT	NC_004990	+	7689			1	5	3	0	15	1	0	1	0
ATCCTTGTGCGTTGAGTTGC	GCAACTCAACGCACAAGGAT	NC_004990	+	7689			41	61	46	33	9	43	46	6	2
CGGCAGATGGGGTCGGGGGC	GCCCCCGACCCCATCTGCCG	NC_004990	-	7690			56	66	64	19	55	39	90	60	38
AGCGCTAGGATGTTTTAACA	TGTTAAAACATCCTAGCGCT	NC_004990	-	7695			53	67	57	35	87	13	17	22	75
ATGATTGATGAGGTCCGAGC	GCTCGGACCTCATCAATCAT	NC_004990	-	7695			14	12	15	17	3	2	4	48	289
GAACTTGTATTACTGTCGCG	CGCGACAGTAATACAAGTTC	NC_004990	-	7695			48	48	37	23	52	39	85	23	14
GGGTAATTGGGGGTCCCGGG	CCCGGGACCCCCAATTACCC	NC_004990	-	7695			4	9	11	0	26	2	2	1	0
GTTTGACAAGCTTGGACGTA	TACGTCCAAGCTTGTCAAAC	NC_004990	-	7695			49	37	39	30	9	49	28	17	70
TGGCGGCCAGAACGGAGATG	CATCTCCGTTCTGGCCGCCA	NC_004990	-	7695			11	12	6	28	2	6	4	33	55
TCGACTATGCCACTACCTAC	GTAGGTAGTGGCATAGTCGA	NC_004990	-	7697			6	6	0	0	0	1	0	0	0
TTAATTGCTTGGAGGGTATT	AATACCCTCCAAGCAATTAA	NC_004990	-	7697			2	4	6	8	0	0	0	0	0
CTAGGGAGTCGTTCGGATGA	TCATCCGAACGACTCCCTAG	NC_004990	-	7698			24	38	28	20	7	31	1	11	7
ATATCGACGGACTTTCCAGT	ACTGGAAAGTCCGTCGATAT	NC_004990	+	7700			26	34	23	41	25	9	3	4	28
GTGGGTCGGGCTAGCCGGCC	GGCCGGCTAGCCCGACCCAC	NC_004990	+	7710			5	4	2	0	1	14	0	0	0
AATTGTAGTCAGTTTGATCC	GGATCAAACTGACTACAATT	NC_004990	+	7712			7	8	4	0	3	0	0	0	0
ACCCCCTGAGTACTACGGAT	ATCCGTAGTACTCAGGGGGT	NC_004990	+	7712			47	42	33	17	7	29	6	38	61
GCCGAGCTGAGTGGGTACGG	CCGTACCCACTCAGCTCGGC	NC_004990	+	7712			4	3	4	0	0	0	0	0	0
TTGACAGAGGTCGCAGCGAC	GTCGCTGCGACCTCTGTCAA	NC_004990	+	7712			0	0	0	0	0	0	0	0	0
GTGGGTTACGCAGCTGGGGT	ACCCCAGCTGCGTAACCCAC	NC_004990	-	7718			11	20	14	2	3	8	0	0	0
ATGGGGGAGATGCGCCCAAG	CTTGGGCGCATCTCCCCCAT	NC_004990	-	7720			34	58	35	27	17	10	42	75	23
ATTTGCTTGCTGAGGGTGAG	CTCACCCTCAGCAAGCAAAT	NC_004990	-	7720			25	15	32	1	21	19	0	7	1
CGCAAAGAGGAGACACTCTA	TAGAGTGTCTCCTCTTTGCG	NC_004990	-	7720			13	16	6	2	7	12	1	3	1
GTAGTAGACTGCTCAAGGCG	CGCCTTGAGCAGTCTACTAC	NC_004990	-	7720			17	16	11	21	3	8	1	1	0
TGGTGTGTTGGGATTCTGCG	CGCAGAATCCCAACACACCA	NC_004990	-	7720			2	2	3	0	0	0	0	0	0
TGTACATAGTAGTGAAGGAT	ATCCTTCACTACTATGTACA	NC_004990	-	7720			1	3	0	0	0	0	1	15	0
ACGGTGTAGTTCAACATCTA	TAGATGTTGAACTACACCGT	NC_004990	+	7726			0	1	1	0	0	0	0	0	0
GATGGGTGCTGCATTTTGAC	GTCAAAATGCAGCACCCATC	NC_004990	+	7726			34	53	48	33	25	29	68	7	2
TTTAGTCGATGCCGAGATAC	GTATCTCGGCATCGACTAAA	NC_004990	+	7742			155	189	149	107	262	117	31	107	176
AGGCTGTATTTTGCAGAGCT	AGCTCTGCAAAATACAGCCT	NC_004990	-	7743			35	46	44	303	31	15	42	20	140
TCGGCAAAAGTCGTCGGGGG	CCCCCGACGACTTTTGCCGA	NC_004990	-	7750			16	21	17	5	4	12	65	20	11
ACGCGGGCAGGAGGCAAGTT	AACTTGCCTCCTGCCCGCGT	NC_004990	+	7766			38	41	39	64	14	13	48	69	68
AAAGAGGGAGCTTTCGTTGG	CCAACGAAAGCTCCCTCTTT	NC_004990	-	7774			25	36	36	1	17	46	79	8	23
AATTAGCTCGAGGGGTTACT	AGTAACCCCTCGAGCTAATT	NC_004990	-	7781			14	22	13	0	30	59	50	21	0
GGTAACTGAATGTGGGAGTA	TACTCCCACATTCAGTTACC	NC_004990	+	7783			7	6	8	5	2	0	0	0	0
TTTCTCAGTTCCCTAATGTG	CACATTAGGGAACTGAGAAA	NC_004990	+	7783			9	14	7	1	1	3	0	1	36
CCAGGGGCAGAAACACGATG	CATCGTGTTTCTGCCCCTGG	NC_004990	-	7791			19	33	25	45	8	26	21	0	0
CCCGGATGCGTGTTTAGGAG	CTCCTAAACACGCATCCGGG	NC_004990	-	7791			7	4	6	20	0	1	0	0	24
GAGCGGGTAGTGCGTGACTA	TAGTCACGCACTACCCGCTC	NC_004990	+	7792			29	28	25	0	97	66	1	28	3
GAGGGGTGTGCGGTTACGGC	GCCGTAACCGCACACCCCTC	NC_004990	+	7792			47	56	45	73	30	47	94	46	69
GTATCGACGGGAGGGGGAGG	CCTCCCCCTCCCGTCGATAC	NC_004990	+	7792			16	12	6	0	10	3	0	22	30
TCAGATGGGTAGGATGCGGC	GCCGCATCCTACCCATCTGA	NC_004990	+	7792			11	35	22	7	4	4	1	2	1
TCAGGTGGTCAATGGTGTGG	CCACACCATTGACCACCTGA	NC_004990	+	7792			18	15	21	5	5	11	0	0	17
TGAGAACATATTAGAGCTGG	CCAGCTCTAATATGTTCTCA	NC_004990	+	7792			8	14	14	17	5	0	0	1	0
CATACCCATCCTGATAAGCC	GGCTTATCAGGATGGGTATG	NC_004990	-	7795			7	2	10	0	0	1	0	0	0
CGGATGTAGTTTAATCCCGG	CCGGGATTAAACTACATCCG	NC_004990	-	7799			2	3	0	9	0	1	0	0	0
AGAGTGAGCGAGTTTGCTAC	GTAGCAAACTCGCTCACTCT	NC_004990	-	7800			3	8	5	1	1	1	0	5	0
ATCTCGGTGTGATGCAGAGA	TCTCTGCATCACACCGAGAT	NC_004990	-	7800			1	4	1	0	2	0	0	0	0
CGGTCTTGAGTCGGCGCCCA	TGGGCGCCGACTCAAGACCG	NC_004990	-	7800			16	24	19	1	54	47	1	2	23
GAGCAGGGAGTCCGCTGTGG	CCACAGCGGACTCCCTGCTC	NC_004990	-	7800			4	2	3	0	4	14	44	0	0
GATTTATTTGGGCAAAGGTC	GACCTTTGCCCAAATAAATC	NC_004990	-	7800			10	9	12	2	4	6	27	0	1
TCGCAAGGGGTGTATGGTGG	CCACCATACACCCCTTGCGA	NC_004990	-	7800			7	9	4	0	0	2	0	0	6
TTAGATGAGCGGGGGGGGGG	CCCCCCCCCCGCTCATCTAA	NC_004990	-	7800			1	1	1	2	0	0	3	0	0
TTGGTGGAGCTGCGTGGAAG	CTTCCACGCAGCTCCACCAA	NC_004990	-	7800			0	0	0	0	0	0	0	0	0
AAAATTAGCGTATCAGAGTG	CACTCTGATACGCTAATTTT	NC_004990	+	7803			12	18	22	27	7	5	7	1	23
ACAAGGGGTGTGAGGTAGGA	TCCTACCTCACACCCCTTGT	NC_004990	+	7803			5	7	11	0	0	0	0	0	0
AGCGTGGGTGTACAGCATTG	CAATGCTGTACACCCACGCT	NC_004990	+	7803			13	11	12	0	0	1	0	0	0
ATAGATTCGAAGTATAATAA	TTATTATACTTCGAATCTAT	NC_004990	+	7803			6	1	1	0	0	0	0	0	0
ATGGCGTAGATGATTAGGTG	CACCTAATCATCTACGCCAT	NC_004990	+	7803			9	8	3	1	0	0	0	0	1
ATTGTGTCACTCGTTTCATA	TATGAAACGAGTGACACAAT	NC_004990	+	7803			12	22	17	2	5	17	177	0	1
GAGGGCCGGAAATGCCAGAC	GTCTGGCATTTCCGGCCCTC	NC_004990	+	7803			5	9	9	0	0	2	0	0	1
GTAGAAGTGAATACCGTCAG	CTGACGGTATTCACTTCTAC	NC_004990	+	7803			12	26	23	14	5	49	14	0	1
GTCTACGTCGAGCCGGGCGG	CCGCCCGGCTCGACGTAGAC	NC_004990	+	7803			8	12	6	0	2	2	0	0	0
GTGCCGGAGGAAGGATAGGG	CCCTATCCTTCCTCCGGCAC	NC_004990	+	7803			16	10	13	2	14	0	0	22	1
GTGCTTACCGTGTTTATGTG	CACATAAACACGGTAAGCAC	NC_004990	+	7803			0	0	1	0	0	0	0	0	0
GTGTGGGTCGGGGGCCGAAC	GTTCGGCCCCCGACCCACAC	NC_004990	+	7803			9	5	10	0	139	5	2	0	0
TAGCTCTACAGCGAACTATC	GATAGTTCGCTGTAGAGCTA	NC_004990	+	7803			0	0	0	0	0	0	0	0	0
TGTCGATTATGGGAGCGGGC	GCCCGCTCCCATAATCGACA	NC_004990	+	7803			2	7	9	0	2	2	0	0	0
TGTGGCGACGCGGGTTGGAC	GTCCAACCCGCGTCGCCACA	NC_004990	+	7803			10	19	17	5	9	30	44	11	0
AGAGCTGGCAGACGATTTCT	AGAAATCGTCTGCCAGCTCT	NC_004990	-	7805			8	13	11	3	54	4	1	1	49
AAAGACTGCGTAGGCAGGTC	GACCTGCCTACGCAGTCTTT	NC_004990	-	7811			32	43	25	11	55	82	0	2	3
AGATACTTGAGTTAATGCGA	TCGCATTAACTCAAGTATCT	NC_004990	-	7811			6	10	6	1	3	11	1	12	0
CGAAAGCCATACCGGTATAG	CTATACCGGTATGGCTTTCG	NC_004990	-	7811			19	24	16	4	3	11	67	1	27
CTATCGGTGCATTTTGATTG	CAATCAAAATGCACCGATAG	NC_004990	-	7811			2	2	3	1	1	4	0	1	0
GGACTACCATGAAGGGTGGC	GCCACCCTTCATGGTAGTCC	NC_004990	-	7811			15	16	8	0	7	3	0	0	0
TGGCGGTACAAGGAAGTGGG	CCCACTTCCTTGTACCGCCA	NC_004990	-	7811			22	28	29	36	75	38	0	2	1
GCCCGTACGGGGCGAGACGG	CCGTCTCGCCCCGTACGGGC	NC_004990	-	7812			20	56	40	3	26	15	1	0	15
GTAGTTGGAGAAGTCATGTA	TACATGACTTCTCCAACTAC	NC_004990	-	7820			10	23	8	22	4	38	0	0	20
GCCGAAATAAGCCACGAAAC	GTTTCGTGGCTTATTTCGGC	NC_007595	+	18			35	66	42	3	13	14	99	17	1
GGCGCAGGGGGTGGGTAGGG	CCCTACCCACCCCCTGCGCC	NC_007595	+	42			47	41	38	14	12	23	1	36	94
GCGACAACTCGGGGGGGAGG	CCTCCCCCCCGAGTTGTCGC	NC_007595	-	51			10	8	8	63	9	2	0	1	1
CTCCCACACTTGGTAAAGCG	CGCTTTACCAAGTGTGGGAG	NC_007595	+	52			71	75	85	55	87	23	182	90	117
GGCGCACGTGAGGGTGTTGG	CCAACACCCTCACGTGCGCC	NC_007595	+	53			77	88	76	153	57	78	85	63	68
GCAGCCGGTGCTATTCGAGC	GCTCGAATAGCACCGGCTGC	NC_007595	-	60			36	29	26	40	8	5	0	44	0
TACGACATGGTCCTTCAAAA	TTTTGAAGGACCATGTCGTA	NC_007595	-	60			14	27	19	0	2	1	2	1	2
ATTGCCTAAGTAGGTTATCC	GGATAACCTACTTAGGCAAT	NC_007595	-	70	Synpcc7942_B2615	0.984802432	0	2	0	0	0	0	0	0	0
GACGGGCTGTCGGGCTCGTA	TACGAGCCCGACAGCCCGTC	NC_007595	-	70	Synpcc7942_B2615	0.984802432	16	13	5	1	6	20	0	2	1
GATGATAGGCCGAAACGAAC	GTTCGTTTCGGCCTATCATC	NC_007595	-	70	Synpcc7942_B2615	0.984802432	9	10	8	0	2	4	102	2	2
GTGGGAACTCGATGATACGA	TCGTATCATCGAGTTCCCAC	NC_007595	-	71	Synpcc7942_B2615	0.981762918	13	10	12	2	2	7	0	0	40
CATGTAGTCCGGACGGGATG	CATCCCGTCCGGACTACATG	NC_007595	+	72	Synpcc7942_B2615	0.978723404	7	4	7	42	17	2	0	1	0
GAGCGGTAGGCTCGGGGTGG	CCACCCCGAGCCTACCGCTC	NC_007595	+	77	Synpcc7942_B2615	0.963525836	80	135	95	252	81	82	515	81	18
TGATACTAATACAGTTCCAT	ATGGAACTGTATTAGTATCA	NC_007595	-	85	Synpcc7942_B2615	0.939209726	68	89	72	40	13	33	70	51	51
AGCTCACCCCCCCAACACAC	GTGTGTTGGGGGGGTGAGCT	NC_007595	+	88	Synpcc7942_B2615	0.930091185	6	4	6	0	0	0	0	0	0
CCATGTTGTGGCCCTAGAGA	TCTCTAGGGCCACAACATGG	NC_007595	-	96	Synpcc7942_B2615	0.905775076	93	138	93	79	93	49	139	198	304
AAATAGACACGGCGCGGGCT	AGCCCGCGCCGTGTCTATTT	NC_007595	+	133	Synpcc7942_B2615	0.79331307	4	10	7	35	1	1	0	39	0
ACACGCAACTATTAGAACTT	AAGTTCTAATAGTTGCGTGT	NC_007595	+	133	Synpcc7942_B2615	0.79331307	2	2	5	0	3	1	0	0	0
AGCCCAGGAGTGCGCATAGG	CCTATGCGCACTCCTGGGCT	NC_007595	+	133	Synpcc7942_B2615	0.79331307	20	45	24	49	20	4	2	80	6
ATTGGGGACAGTCGATGTGG	CCACATCGACTGTCCCCAAT	NC_007595	+	133	Synpcc7942_B2615	0.79331307	2	4	6	5	5	0	8	1	59
CCGGTTCCATCTTCTTAGCT	AGCTAAGAAGATGGAACCGG	NC_007595	-	141	Synpcc7942_B2615	0.76899696	20	38	27	0	4	4	1	2	36
GGAGATCGGGAGCCAGCGGC	GCCGCTGGCTCCCGATCTCC	NC_007595	-	141	Synpcc7942_B2615	0.76899696	17	32	27	83	19	9	1	37	111
AGTTCTCCCGCCACTAGATT	AATCTAGTGGCGGGAGAACT	NC_007595	+	143	Synpcc7942_B2615	0.762917933	47	46	30	12	7	23	138	3	28
GGCAACGGAGAGGGCGGGTG	CACCCGCCCTCTCCGTTGCC	NC_007595	+	143	Synpcc7942_B2615	0.762917933	4	14	10	2	0	9	1	0	27
GTCTGTAGTAAACACAGGAG	CTCCTGTGTTTACTACAGAC	NC_007595	+	143	Synpcc7942_B2615	0.762917933	24	30	21	39	6	7	115	16	15
GAAGTATAGCGCCCTTAAAA	TTTTAAGGGCGCTATACTTC	NC_007595	-	151	Synpcc7942_B2615	0.738601824	6	5	5	0	1	0	57	0	16
GGATGCTAAGCCGGCAGACG	CGTCTGCCGGCTTAGCATCC	NC_007595	-	151	Synpcc7942_B2615	0.738601824	3	2	3	0	0	0	0	0	0
GGGATAACGTATCTAGGAGC	GCTCCTAGATACGTTATCCC	NC_007595	-	151	Synpcc7942_B2615	0.738601824	51	61	51	41	83	145	336	2	34
GTACGGGGGTGAGGGAGTGT	ACACTCCCTCACCCCCGTAC	NC_007595	-	151	Synpcc7942_B2615	0.738601824	19	26	16	53	24	4	254	49	12
TCTTTGCTGAGTGCACTGGA	TCCAGTGCACTCAGCAAAGA	NC_007595	-	151	Synpcc7942_B2615	0.738601824	37	43	45	37	35	24	1	61	1
AGGCAAATAGAGAGCGGGGG	CCCCCGCTCTCTATTTGCCT	NC_007595	+	158	Synpcc7942_B2615	0.717325228	7	3	2	4	0	0	11	1	2
CGTGCAATGACTCAGGCAAG	CTTGCCTGAGTCATTGCACG	NC_007595	+	158	Synpcc7942_B2615	0.717325228	46	68	42	107	28	42	26	109	44
TGCAGGCCGACGCTTAGCAT	ATGCTAAGCGTCGGCCTGCA	NC_007595	-	166	Synpcc7942_B2615	0.693009119	5	4	4	1	1	0	0	0	0
GGGGATCGACGGCTGGATGC	GCATCCAGCCGTCGATCCCC	NC_007595	-	207	Synpcc7942_B2615	0.568389058	19	20	23	2	50	1	170	49	22
TAGGGTGGGGTGTGTCTCGG	CCGAGACACACCCCACCCTA	NC_007595	-	207	Synpcc7942_B2615	0.568389058	22	21	14	1	4	2	22	16	1
GAGTGGTGTTGACGTGGGTT	AACCCACGTCAACACCACTC	NC_007595	+	214	Synpcc7942_B2615	0.547112462	7	5	2	0	0	1	0	0	0
GCTAGCTATGTAGTCAGGAA	TTCCTGACTACATAGCTAGC	NC_007595	+	221	Synpcc7942_B2615	0.525835866	77	87	67	30	21	40	2	1	7
TAATGGGGGGGGCACAAGCT	AGCTTGTGCCCCCCCCATTA	NC_007595	+	221	Synpcc7942_B2615	0.525835866	3	6	3	1	0	1	0	1	15
TTCATGTATAGAACTGGTGT	ACACCAGTTCTATACATGAA	NC_007595	+	221	Synpcc7942_B2615	0.525835866	16	14	25	7	4	40	42	1	1
AAGATAAATTGCCGGAAGTT	AACTTCCGGCAATTTATCTT	NC_007595	-	229	Synpcc7942_B2615	0.501519757	10	17	9	0	9	4	1	34	0
CATGTCAGGGCGGCGGTATA	TATACCGCCGCCCTGACATG	NC_007595	-	229	Synpcc7942_B2615	0.501519757	0	2	1	1	2	19	0	0	0
CTGCAGTGTGTTGGGCCAGA	TCTGGCCCAACACACTGCAG	NC_007595	-	229	Synpcc7942_B2615	0.501519757	19	30	22	123	8	24	3	1	2
GCGTTCACAGCCGCCAGTTT	AAACTGGCGGCTGTGAACGC	NC_007595	-	229	Synpcc7942_B2615	0.501519757	31	35	37	5	18	33	1	44	0
TACGACAGGGGAGAGGGGGC	GCCCCCTCTCCCCTGTCGTA	NC_007595	-	229	Synpcc7942_B2615	0.501519757	27	35	29	4	14	13	48	4	15
TTGCAATGTTTCATAACTAA	TTAGTTATGAAACATTGCAA	NC_007595	-	229	Synpcc7942_B2615	0.501519757	6	17	8	9	24	24	2	0	102
GGGCGAGAATAACATTGTTG	CAACAATGTTATTCTCGCCC	NC_007595	+	240	Synpcc7942_B2615	0.468085106	24	19	20	29	7	22	0	7	10
ACGGGAGTGGGGCGAGCGGC	GCCGCTCGCCCCACTCCCGT	NC_007595	+	247	Synpcc7942_B2615	0.446808511	7	9	10	1	2	2	0	0	71
CAATCGTTTAGGAACTTTAT	ATAAAGTTCCTAAACGATTG	NC_007595	+	247	Synpcc7942_B2615	0.446808511	20	26	28	16	8	3	0	0	0
CTACGGTGTGGGCGTTGAGA	TCTCAACGCCCACACCGTAG	NC_007595	+	247	Synpcc7942_B2615	0.446808511	0	0	0	0	0	0	0	0	0
GGATATTATAGGACGGTGGG	CCCACCGTCCTATAATATCC	NC_007595	-	248	Synpcc7942_B2615	0.443768997	31	41	31	50	68	18	27	40	3
AAATGGTCGGCACGACTAGA	TCTAGTCGTGCCGACCATTT	NC_007595	-	255	Synpcc7942_B2615	0.422492401	0	1	3	0	0	1	1	0	0
CATCCCGACCTTCCTGATAG	CTATCAGGAAGGTCGGGATG	NC_007595	-	255	Synpcc7942_B2615	0.422492401	42	59	42	136	48	73	74	93	145
CCGTAGGTTGGGAGAAGGTA	TACCTTCTCCCAACCTACGG	NC_007595	-	255	Synpcc7942_B2615	0.422492401	14	20	21	45	31	5	90	39	1
GTCATGGCGAAAGCTACGTG	CACGTAGCTTTCGCCATGAC	NC_007595	-	255	Synpcc7942_B2615	0.422492401	24	27	22	1	23	13	82	45	0
GTGGGAACATTTTTGATTTC	GAAATCAAAAATGTTCCCAC	NC_007595	-	255	Synpcc7942_B2615	0.422492401	16	12	11	31	3	17	14	122	2
AAACGTGTATTTAGAGCCGA	TCGGCTCTAAATACACGTTT	NC_007595	+	257	Synpcc7942_B2615	0.416413374	20	18	14	7	2	2	23	51	0
ATTTATAAATTGCTTTAGTT	AACTAAAGCAATTTATAAAT	NC_007595	+	257	Synpcc7942_B2615	0.416413374	24	32	26	5	7	22	1	1	82
TATTAAGCGGAGTATTGTAT	ATACAATACTCCGCTTAATA	NC_007595	+	257	Synpcc7942_B2615	0.416413374	71	84	55	47	39	31	67	42	60
CGAAAGTTGGACGTGGGTTC	GAACCCACGTCCAACTTTCG	NC_007595	+	282	Synpcc7942_B2615	0.340425532	2	4	3	14	0	0	0	0	0
GAGAGGTAAAGGCAGCAGGA	TCCTGCTGCCTTTACCTCTC	NC_007595	-	304	Synpcc7942_B2615	0.273556231	26	38	35	109	4	38	2	83	59
AAGCGAAAGTAGGGGGGGGC	GCCCCCCCCTACTTTCGCTT	NC_007595	+	322	Synpcc7942_B2615	0.218844985	2	1	4	0	0	2	0	0	28
GCTATGGCTGAGATAGGGCA	TGCCCTATCTCAGCCATAGC	NC_007595	+	322	Synpcc7942_B2615	0.218844985	7	6	6	0	2	1	0	32	2
AAGTGCCTATAGTGCTTATC	GATAAGCACTATAGGCACTT	NC_007595	-	330	Synpcc7942_B2615	0.194528875	0	0	0	0	0	0	0	0	0
GATGCGGTACGACGGCCAAC	GTTGGCCGTCGTACCGCATC	NC_007595	+	360	Synpcc7942_B2615	0.103343465	59	115	80	3	36	35	56	20	20
GCTCATTTCGATTAAGTTAC	GTAACTTAATCGAAATGAGC	NC_007595	+	360	Synpcc7942_B2615	0.103343465	116	136	124	101	56	89	214	298	465
TCTCAGGGTAGTTTGTGACG	CGTCACAAACTACCCTGAGA	NC_007595	+	360	Synpcc7942_B2615	0.103343465	16	23	8	31	28	3	314	37	18
AGAGCATTAATTAAAGCGTC	GACGCTTTAATTAATGCTCT	NC_007595	+	373	Synpcc7942_B2615	0.063829787	4	2	5	2	3	15	23	0	0
AGGCGTATGGGGCAGGCTGG	CCAGCCTGCCCCATACGCCT	NC_007595	+	373	Synpcc7942_B2615	0.063829787	49	59	47	39	45	92	71	54	162
CGCAAGAGAGGATGGACAAT	ATTGTCCATCCTCTCTTGCG	NC_007595	+	373	Synpcc7942_B2615	0.063829787	16	14	9	1	2	1	29	0	1
CGTTGCGTGTTGGAACATGA	TCATGTTCCAACACGCAACG	NC_007595	+	373	Synpcc7942_B2615	0.063829787	15	16	23	1	8	4	120	1	1
GCACCTGTCTGTAGTTCGAG	CTCGAACTACAGACAGGTGC	NC_007595	+	373	Synpcc7942_B2615	0.063829787	24	22	18	15	30	9	13	38	0
GCATGGGATGGGGCCTGCCT	AGGCAGGCCCCATCCCATGC	NC_007595	+	373	Synpcc7942_B2615	0.063829787	1	1	2	1	2	0	0	0	0
GCCAACTAGGAAGATACGCG	CGCGTATCTTCCTAGTTGGC	NC_007595	+	373	Synpcc7942_B2615	0.063829787	13	10	14	1	2	22	1	14	0
GGCAATGGGTGTGGCGAACC	GGTTCGCCACACCCATTGCC	NC_007595	+	373	Synpcc7942_B2615	0.063829787	46	65	45	105	10	13	79	34	220
GTAAGACTGCAGGGCCGGCG	CGCCGGCCCTGCAGTCTTAC	NC_007595	+	373	Synpcc7942_B2615	0.063829787	14	19	12	39	12	37	8	0	8
TGACTCGGCGAAATGTGACT	AGTCACATTTCGCCGAGTCA	NC_007595	+	373	Synpcc7942_B2615	0.063829787	14	15	14	1	4	1	0	31	1
AAGGCACGAATAGGAGAAGT	ACTTCTCCTATTCGTGCCTT	NC_007595	-	381	Synpcc7942_B2615	0.039513678	44	48	36	43	4	20	98	13	82
AGCCGGCTGGCATCGAGGCG	CGCCTCGATGCCAGCCGGCT	NC_007595	-	381	Synpcc7942_B2615	0.039513678	14	4	11	8	7	4	9	0	0
CGGGGGCTGTCCAGCGGGGG	CCCCCGCTGGACAGCCCCCG	NC_007595	-	381	Synpcc7942_B2615	0.039513678	4	6	2	0	1	1	0	0	0
GCAATGTGGTACAAAGCGAT	ATCGCTTTGTACCACATTGC	NC_007595	-	381	Synpcc7942_B2615	0.039513678	33	42	29	2	8	39	0	1	128
GCCTTGAGTAGACCACCCCG	CGGGGTGGTCTACTCAAGGC	NC_007595	-	381	Synpcc7942_B2615	0.039513678	18	16	13	0	2	2	13	0	0
TCGCGCTGCGCGCGGAGAAG	CTTCTCCGCGCGCAGCGCGA	NC_007595	-	381	Synpcc7942_B2615	0.039513678	2	3	2	0	2	0	0	0	0
TACGTTCGCATGTAGTAAAT	ATTTACTACATGCGAACGTA	NC_007595	+	396			14	11	14	0	4	3	0	86	0
ACCGGGAGTGTCCAAACGTA	TACGTTTGGACACTCCCGGT	NC_007595	+	401			14	14	7	2	6	13	0	0	0
CGGAGGTGCGAGGGACTTGT	ACAAGTCCCTCGCACCTCCG	NC_007595	+	401			20	35	28	3	26	15	4	60	0
CTCGTGCTTTTAGAATATCG	CGATATTCTAAAAGCACGAG	NC_007595	+	401			32	45	37	30	54	13	78	53	32
GAGAGTTGATAGGGCAGGGG	CCCCTGCCCTATCAACTCTC	NC_007595	+	401			29	34	37	40	47	5	17	53	12
TCCGGGGCGCGGTGCGCGGC	GCCGCGCACCGCGCCCCGGA	NC_007595	+	401			5	4	7	2	0	0	0	0	0
ATCAAGCCCCGGTTGAGATC	GATCTCAACCGGGGCTTGAT	NC_007595	-	404			2	27	24	3	2	5	6	1	63
TATAGTTAGGGGGAGGGAGG	CCTCCCTCCCCCTAACTATA	NC_007595	-	404			33	73	47	54	23	21	68	17	7
GGCTTGAAGCGCCAGCCGCG	CGCGGCTGGCGCTTCAAGCC	NC_007595	-	407			26	42	34	43	18	54	95	5	4
AGGTTCATGGTCCCAGGGGG	CCCCCTGGGACCATGAACCT	NC_007595	-	409			15	26	21	0	8	14	42	42	39
GCAGTCCAATTGGGTGAGGC	GCCTCACCCAATTGGACTGC	NC_007595	-	409			18	20	13	33	15	4	0	0	114
GCGTTTTGTAGAATGGTGGT	ACCACCATTCTACAAAACGC	NC_007595	-	409			5	6	4	2	9	1	1	22	0
AGTAGGAGGTAGGAATAGAG	CTCTATTCCTACCTCCTACT	NC_007595	-	414			6	3	7	36	2	2	6	1	1
GACTTCCGGGTCTTATTTGG	CCAAATAAGACCCGGAAGTC	NC_007595	-	414			21	31	12	15	19	4	22	78	10
GTGGGAGCTCTTCCGGGTAG	CTACCCGGAAGAGCTCCCAC	NC_007595	-	414			5	10	8	0	1	0	0	0	0
CGGGCTGCTGAGTGAGCCGC	GCGGCTCACTCAGCAGCCCG	NC_007595	+	431			29	30	29	41	16	5	4	94	3
CTGGGGTCGTGCTGCCGGGT	ACCCGGCAGCACGACCCCAG	NC_007595	+	495			2	4	3	0	0	0	0	0	0
GTCGATTGCAGAGCCCAAAC	GTTTGGGCTCTGCAATCGAC	NC_007595	+	495			5	6	4	9	2	16	77	1	52
TATTGGAGCAGAGGAGCCGA	TCGGCTCCTCTGCTCCAATA	NC_007595	+	495			26	34	13	2	10	6	1	0	6
TCCGTCCAATTGTGACTCCT	AGGAGTCACAATTGGACGGA	NC_007595	+	495			37	70	43	437	26	15	2	87	139
GTTAGGGGCACGGGGGTGGA	TCCACCCCCGTGCCCCTAAC	NC_007595	-	503	Synpcc7942_B2626	0.992718447	1	1	3	0	0	0	0	0	0
GTCGGGGCTGGGTGAAGGCG	CGCCTTCACCCAGCCCCGAC	NC_007595	+	510	Synpcc7942_B2626	0.984223301	58	75	53	21	8	31	71	115	46
GGGTGAGTAGGCGTCCCGGG	CCCGGGACGCCTACTCACCC	NC_007595	+	512	Synpcc7942_B2626	0.981796117	2	3	2	0	0	0	0	0	0
TCATGTGTGTATATTCCGGC	GCCGGAATATACACACATGA	NC_007595	+	514	Synpcc7942_B2626	0.979368932	33	43	38	24	42	38	115	14	14
GGTCAGGGTCAAGACTGAAG	CTTCAGTCTTGACCCTGACC	NC_007595	-	565	Synpcc7942_B2626	0.917475728	5	5	2	0	0	0	0	0	0
TTAGTCTACGCGAATGACGG	CCGTCATTCGCGTAGACTAA	NC_007595	-	601	Synpcc7942_B2626	0.873786408	2	8	5	0	0	0	0	0	0
TACCCCTACAAATCTGAAAA	TTTTCAGATTTGTAGGGGTA	NC_007595	+	607	Synpcc7942_B2626	0.866504854	2	0	0	0	0	0	0	0	0
TTTAGCGGTGTGAGGCCATG	CATGGCCTCACACCGCTAAA	NC_007595	-	617	Synpcc7942_B2626	0.854368932	0	0	0	0	0	0	0	0	0
GGACAACACGGTTGTACGTG	CACGTACAACCGTGTTGTCC	NC_007595	+	651	Synpcc7942_B2626	0.813106796	0	0	0	0	0	0	0	0	0
GTACTCGCAAGGTTACCTGT	ACAGGTAACCTTGCGAGTAC	NC_007595	+	651	Synpcc7942_B2626	0.813106796	4	5	4	2	1	1	0	0	13
GTCAGCGGGCCGAAAGGGGG	CCCCCTTTCGGCCCGCTGAC	NC_007595	+	680	Synpcc7942_B2626	0.777912621	1	0	2	0	0	0	0	0	0
GCTGGACGGGGGGGCGTGCC	GGCACGCCCCCCCGTCCAGC	NC_007595	+	748	Synpcc7942_B2626	0.69538835	0	1	0	0	0	0	0	0	0
GGGTAGGAGAAGTATGGGTG	CACCCATACTTCTCCTACCC	NC_007595	+	748	Synpcc7942_B2626	0.69538835	0	3	0	0	0	0	0	0	0
TAAGGGGAACGTGGATTGGC	GCCAATCCACGTTCCCCTTA	NC_007595	+	748	Synpcc7942_B2626	0.69538835	3	6	5	0	4	1	1	0	0
ACTATGGACAAGTTGAAGAG	CTCTTCAACTTGTCCATAGT	NC_007595	-	756	Synpcc7942_B2626	0.685679612	0	0	1	0	11	0	0	0	0
GCATGACAGGTCCAAGACGT	ACGTCTTGGACCTGTCATGC	NC_007595	-	756	Synpcc7942_B2626	0.685679612	0	3	2	2	0	0	14	0	0
GGGCACTTCTGACACAAACT	AGTTTGTGTCAGAAGTGCCC	NC_007595	-	834	Synpcc7942_B2626	0.591019417	1	1	3	0	0	0	0	0	0
TATAACGGCTCAGTTAGCTG	CAGCTAACTGAGCCGTTATA	NC_007595	+	855	Synpcc7942_B2626	0.565533981	3	4	2	0	2	0	0	0	0
GTGTGGGCGAATGCGGTCGG	CCGACCGCATTCGCCCACAC	NC_007595	+	869	Synpcc7942_B2626	0.548543689	1	0	0	0	0	0	0	0	0
ACCAGAAGTTGCACTCAGTA	TACTGAGTGCAACTTCTGGT	NC_007595	-	877	Synpcc7942_B2626	0.538834951	14	11	13	1	2	0	18	0	0
CATACCTTAGATAGTTAATG	CATTAACTATCTAAGGTATG	NC_007595	-	877	Synpcc7942_B2626	0.538834951	2	5	3	0	0	0	0	0	1
CTTAGGTTTTTCCTAGAGTG	CACTCTAGGAAAAACCTAAG	NC_007595	+	881	Synpcc7942_B2626	0.533980583	0	0	0	0	0	0	0	0	0
TATTACACTCGCGGGGTCAG	CTGACCCCGCGAGTGTAATA	NC_007595	+	1007	Synpcc7942_B2626	0.381067961	5	2	2	0	1	0	0	5	0
TTAGCGTTAGTCTGGGGGGC	GCCCCCCAGACTAACGCTAA	NC_007595	-	1119	Synpcc7942_B2626	0.245145631	1	0	2	0	0	0	0	0	0
CGGATGAGGAGTAGTGCAGG	CCTGCACTACTCCTCATCCG	NC_007595	-	1192	Synpcc7942_B2626	0.156553398	4	6	8	2	2	1	0	0	0
TGCAGGGCTTCTGCAGGGCG	CGCCCTGCAGAAGCCCTGCA	NC_007595	-	1192	Synpcc7942_B2626	0.156553398	0	0	1	0	0	0	0	0	0
GGTCGAATCTAACAATGTGG	CCACATTGTTAGATTCGACC	NC_007595	+	1218	Synpcc7942_B2626	0.125	5	8	3	1	3	1	0	0	0
TCGGAAATCCCGTATTGTTA	TAACAATACGGGATTTCCGA	NC_007595	-	1293	Synpcc7942_B2626	0.033980583	1	5	1	0	0	0	16	0	0
TGGATTTCAACGCCTTATCG	CGATAAGGCGTTGAAATCCA	NC_007595	-	1293	Synpcc7942_B2626	0.033980583	8	2	0	1	0	6	0	0	0
TTCTATGATTATGGTAGGAC	GTCCTACCATAATCATAGAA	NC_007595	+	1295	Synpcc7942_B2626	0.031553398	8	9	3	0	26	0	62	0	0
TTTAGTGAGATTATGTGATC	GATCACATAATCTCACTAAA	NC_007595	-	1303	Synpcc7942_B2626	0.02184466	103	162	110	83	46	83	185	107	55
GTTTGTCGCATGGTTGGGGT	ACCCCAACCATGCGACAAAC	NC_007595	-	1329	Synpcc7942_B2637	0.981996727	0	0	0	0	0	0	0	0	0
GTATACACGTCTCTTGCTGG	CCAGCAAGAGACGTGTATAC	NC_007595	-	1340	Synpcc7942_B2637	0.963993453	3	5	7	0	15	2	1	1	2
GCCGTATTCCCGCGGGGCCG	CGGCCCCGCGGGAATACGGC	NC_007595	-	1362	Synpcc7942_B2637	0.927986907	0	5	3	0	0	0	0	0	0
GTTAAGGCCCGGGTAACTTG	CAAGTTACCCGGGCCTTAAC	NC_007595	+	1380	Synpcc7942_B2637	0.898527005	4	5	1	2	3	32	0	0	10
TATTCTCTCGGAGCTGCCTC	GAGGCAGCTCCGAGAGAATA	NC_007595	+	1380	Synpcc7942_B2637	0.898527005	1	1	1	1	0	0	0	0	0
GTGTGCATGATCGGTCCCTT	AAGGGACCGATCATGCACAC	NC_007595	-	1382	Synpcc7942_B2637	0.895253682	4	4	2	1	0	1	0	0	0
AAGGTATTTATTGCATAACG	CGTTATGCAATAAATACCTT	NC_007595	-	1385	Synpcc7942_B2637	0.890343699	0	0	2	0	0	0	0	0	0
GGGCAAGAGTCGTGCTTTGT	ACAAAGCACGACTCTTGCCC	NC_007595	-	1388	Synpcc7942_B2637	0.885433715	0	0	1	4	0	0	0	0	1
GTGCTAGTGAGCCTGACTTT	AAAGTCAGGCTCACTAGCAC	NC_007595	+	1420	Synpcc7942_B2637	0.833060556	0	1	2	0	0	1	39	16	0
CATAGCAGGTGCTGGATGAT	ATCATCCAGCACCTGCTATG	NC_007595	+	1435	Synpcc7942_B2637	0.808510638	2	13	4	0	0	1	0	0	0
GGTACGAGCACGCCAGGCGG	CCGCCTGGCGTGCTCGTACC	NC_007595	-	1443	Synpcc7942_B2637	0.795417349	0	0	0	0	0	0	0	0	0
TGGGGATGGCCCGGCCGGTA	TACCGGCCGGGCCATCCCCA	NC_007595	+	1473	Synpcc7942_B2637	0.746317512	5	8	5	1	5	1	14	8	1
GTAGTTTGCGCATGGGCTCG	CGAGCCCATGCGCAAACTAC	NC_007595	+	1480	Synpcc7942_B2637	0.734860884	0	2	2	1	1	0	0	2	0
GCGTGGGGGGGGGCATGGAG	CTCCATGCCCCCCCCCACGC	NC_007595	-	1481	Synpcc7942_B2637	0.733224223	2	1	0	0	0	0	0	0	0
TAGGCGCGAGCGGTGGGTAG	CTACCCACCGCTCGCGCCTA	NC_007595	+	1514	Synpcc7942_B2637	0.679214403	4	5	3	0	2	1	0	1	0
CTAGTCCGAGCTCTTCAGAA	TTCTGAAGAGCTCGGACTAG	NC_007595	-	1516	Synpcc7942_B2637	0.67594108	5	1	0	0	1	0	0	0	1
GTTTGGAATTGTTACCTGTA	TACAGGTAACAATTCCAAAC	NC_007595	-	1516	Synpcc7942_B2637	0.67594108	1	1	3	0	0	0	0	0	0
ATCTTAGTACGAGGTCTTGT	ACAAGACCTCGTACTAAGAT	NC_007595	+	1537	Synpcc7942_B2637	0.641571195	1	0	0	0	0	0	0	0	19
CAAGAGCGCGGGAATCAATG	CATTGATTCCCGCGCTCTTG	NC_007595	-	1551	Synpcc7942_B2637	0.618657938	3	2	4	0	2	0	0	0	0
AAAAAATGAGACGTGTACGT	ACGTACACGTCTCATTTTTT	NC_007595	+	1567	Synpcc7942_B2637	0.592471358	2	7	3	0	1	1	0	0	1
TAGTAGGTGGTCCTGATGGG	CCCATCAGGACCACCTACTA	NC_007595	-	1573	Synpcc7942_B2637	0.582651391	4	6	6	1	2	1	0	2	0
TCGTCTAGACACTGTTGCAG	CTGCAACAGTGTCTAGACGA	NC_007595	+	1578	Synpcc7942_B2637	0.574468085	0	0	1	0	0	0	0	0	0
GGGTGGGGAGGGGTTTGGGG	CCCCAAACCCCTCCCCACCC	NC_007595	+	1579	Synpcc7942_B2637	0.572831424	0	1	1	0	0	0	7	0	0
GCTGCCGTATTATTTGTGTG	CACACAAATAATACGGCAGC	NC_007595	+	1630	Synpcc7942_B2637	0.489361702	62	75	67	5	18	12	27	27	29
GGTAGAGCGGCCCCGAGAGG	CCTCTCGGGGCCGCTCTACC	NC_007595	-	1643	Synpcc7942_B2637	0.468085106	5	15	2	1	1	1	0	0	0
ATGCTCGTATGTGAGGCGGC	GCCGCCTCACATACGAGCAT	NC_007595	-	1657	Synpcc7942_B2637	0.445171849	0	3	1	0	2	0	0	0	0
TGTCTCGTATTTACAAACCC	GGGTTTGTAAATACGAGACA	NC_007595	-	1657	Synpcc7942_B2637	0.445171849	1	3	4	0	0	0	0	0	0
ATATTGAGGGGTTCAGCGAG	CTCGCTGAACCCCTCAATAT	NC_007595	-	1678	Synpcc7942_B2637	0.410801964	3	3	7	0	0	1	0	0	0
GCAGCTTTAGTGTCTCCAGG	CCTGGAGACACTAAAGCTGC	NC_007595	-	1691	Synpcc7942_B2637	0.389525368	2	2	0	0	0	0	0	0	0
TGATCGGGGTTTGGAAAGGG	CCCTTTCCAAACCCCGATCA	NC_007595	+	1702	Synpcc7942_B2637	0.371522095	0	7	0	0	0	1	0	0	0
AAACGTCCGAGTGTTATCGT	ACGATAACACTCGGACGTTT	NC_007595	-	1710	Synpcc7942_B2637	0.358428805	2	4	3	0	1	0	0	1	4
CGAGCAAGGTCCAATTCCGG	CCGGAATTGGACCTTGCTCG	NC_007595	-	1710	Synpcc7942_B2637	0.358428805	0	1	0	0	1	0	0	0	1
CGGGTTGGCCGCGAAAACGG	CCGTTTTCGCGGCCAACCCG	NC_007595	-	1710	Synpcc7942_B2637	0.358428805	1	2	2	0	0	0	0	0	0
CTGCGTAGAGCGCCGGCAGG	CCTGCCGGCGCTCTACGCAG	NC_007595	+	1756	Synpcc7942_B2637	0.28314239	26	20	17	2	7	3	1	4	0
GGTTCGGGGCAGGGGTAGGC	GCCTACCCCTGCCCCGAACC	NC_007595	+	1756	Synpcc7942_B2637	0.28314239	4	5	7	0	0	0	0	0	0
AATGCGTGGCGGAGTAGGCA	TGCCTACTCCGCCACGCATT	NC_007595	+	1761	Synpcc7942_B2637	0.274959083	4	0	3	2	1	1	0	0	1
TGTATGCGCCTCTACGTCGG	CCGACGTAGAGGCGCATACA	NC_007595	-	1769	Synpcc7942_B2637	0.261865794	1	3	2	0	1	0	0	2	0
AGTGTTAGTCAGCCATGCTC	GAGCATGGCTGACTAACACT	NC_007595	+	1770	Synpcc7942_B2637	0.260229133	5	3	2	0	1	0	0	0	0
TAAGTGCGTTAGGAGCGTCG	CGACGCTCCTAACGCACTTA	NC_007595	-	1771	Synpcc7942_B2637	0.258592471	1	1	0	0	1	0	0	0	0
TAATTAAGCAAGATCGACGT	ACGTCGATCTTGCTTAATTA	NC_007595	-	1778	Synpcc7942_B2637	0.247135843	1	2	0	0	0	0	0	0	0
GCAGTCCTATGCGTTGTGGG	CCCACAACGCATAGGACTGC	NC_007595	+	1820	Synpcc7942_B2637	0.178396072	8	8	12	1	3	1	25	11	1
CATCCAATAAGCTGAGGCTG	CAGCCTCAGCTTATTGGATG	NC_007595	+	1852	Synpcc7942_B2637	0.126022913	24	29	25	5	27	7	11	19	29
TCGTGATTCGACTGACGGGC	GCCCGTCAGTCGAATCACGA	NC_007595	+	1852	Synpcc7942_B2637	0.126022913	6	7	7	2	1	2	0	0	0
GGGTACTTTGTGGTTCTTGG	CCAAGAACCACAAAGTACCC	NC_007595	+	1878	Synpcc7942_B2637	0.083469722	1	1	0	0	1	0	0	0	0
TAGGGCCGATTGCAGCGGAT	ATCCGCTGCAATCGGCCCTA	NC_007595	+	1878	Synpcc7942_B2637	0.083469722	1	1	1	0	0	0	0	0	0
TAGGGGATGGGACGATAGAG	CTCTATCGTCCCATCCCCTA	NC_007595	+	1878	Synpcc7942_B2637	0.083469722	0	1	0	0	0	0	0	3	0
TGGGGATGTGAGCCAGCTGA	TCAGCTGGCTCACATCCCCA	NC_007595	-	1886	Synpcc7942_B2637	0.070376432	2	1	1	0	0	0	0	0	0
TCTGGAAGTGAGGGAGAAGC	GCTTCTCCCTCACTTCCAGA	NC_007595	+	1888	Synpcc7942_B2637	0.06710311	2	5	1	0	0	3	0	0	0
TTGGTCGGCAGCAGGTCGTG	CACGACCTGCTGCCGACCAA	NC_007595	+	1913	Synpcc7942_B2637	0.026186579	13	23	13	2	4	3	0	82	1
AATTGGTATGTGCTGTAGGT	ACCTACAGCACATACCAATT	NC_007595	-	1921	Synpcc7942_B2637	0.01309329	4	3	3	0	1	0	0	0	0
TGAGGTGCAGTAGGGGTGAG	CTCACCCCTACTGCACCTCA	NC_007595	+	1923	Synpcc7942_B2637	0.009819967	12	28	29	2	16	38	78	0	3
TGGACTGTCGAGCAGTGATG	CATCACTGCTCGACAGTCCA	NC_007595	+	1923	Synpcc7942_B2637	0.009819967	4	16	9	18	1	29	1	1	0
TTCAGAGTTAAGCTTTAGCT	AGCTAAAGCTTAACTCTGAA	NC_007595	+	1923	Synpcc7942_B2637	0.009819967	9	3	7	0	1	0	2	0	0
GTCGCCCAGGGGAGGGGGGT	ACCCCCCTCCCCTGGGCGAC	NC_007595	+	1924	Synpcc7942_B2637	0.008183306	13	13	11	0	2	7	0	0	6
ACCGGTGTGGTGCACGGCCA	TGGCCGTGCACCACACCGGT	NC_007595	-	1931			73	75	80	11	73	75	263	49	97
GAGAGTGTGTCTTGTTAGGG	CCCTAACAAGACACACTCTC	NC_007595	-	1931			38	65	68	162	9	18	60	67	104
AGGGCGGTCCGCCTTAAGCG	CGCTTAAGGCGGACCGCCCT	NC_007595	+	1935			13	14	6	1	9	63	1	0	0
AGTTCTCTGATCGAGTTGGT	ACCAACTCGATCAGAGAACT	NC_007595	+	1935			26	35	27	4	23	17	0	6	23
GATGGCTGCCGACCAAGAGT	ACTCTTGGTCGGCAGCCATC	NC_007595	+	1935			125	183	154	153	71	132	153	37	293
TCTTGTGGGGAATTGTCGAC	GTCGACAATTCCCCACAAGA	NC_007595	+	1935			3	11	5	0	6	0	0	0	0
AGTGGAGAAGCGTCGACAAG	CTTGTCGACGCTTCTCCACT	NC_007595	+	1936			20	24	15	1	12	4	0	0	0
CGCAATCGCTTAAACTCAGG	CCTGAGTTTAAGCGATTGCG	NC_007595	+	1936			96	138	97	12	38	67	146	45	153
CGGGTATCAGTGCGGGAGGG	CCCTCCCGCACTGATACCCG	NC_007595	+	1936			23	34	26	1	11	10	2	1	2
GGGGTTTTGTATGGGCATGG	CCATGCCCATACAAAACCCC	NC_007595	+	1936			3	3	1	0	1	9	0	0	0
GGTCTTAGAGTGACGGAATA	TATTCCGTCACTCTAAGACC	NC_007595	+	1936			7	7	10	22	5	15	25	78	0
TGCGCATGCGCTGGGGTACT	AGTACCCCAGCGCATGCGCA	NC_007595	+	1936			26	47	17	2	16	45	0	1	2
TGCTGGGACGAGGGTCGGGC	GCCCGACCCTCGTCCCAGCA	NC_007595	+	1936			38	44	34	1	5	8	7	65	0
CAGAAACGTTTAACTTTCGC	GCGAAAGTTAAACGTTTCTG	NC_007595	-	1943			8	15	4	18	0	1	0	1	8
TCTTGTTGCGGACTTGGTGG	CCACCAAGTCCGCAACAAGA	NC_007595	-	1943			42	53	34	230	17	50	0	81	139
TTTTCTTGAGTGCGTGTGCC	GGCACACGCACTCAAGAAAA	NC_007595	-	1943			0	0	1	1	0	0	38	1	0
GAATGGCTTGGCACGGGCCA	TGGCCCGTGCCAAGCCATTC	NC_007595	-	1944			20	28	28	26	17	6	1	68	1
GATCAGTGGGGTTTACGTGA	TCACGTAAACCCCACTGATC	NC_007595	-	1944			0	0	0	0	0	0	0	0	0
GGAGTCGTGAGGGAGTTGAC	GTCAACTCCCTCACGACTCC	NC_007595	-	1944			4	6	4	0	0	3	0	0	0
TACATCTGGGGTTTACGTGA	TCACGTAAACCCCAGATGTA	NC_007595	-	1944			187	220	169	33	36	50	11	32	42
TGATGGCAGATGCGGAAGCA	TGCTTCCGCATCTGCCATCA	NC_007595	-	1944			1	0	2	2	1	33	0	37	0
TTGTGGTAGTGAGGGGGAGA	TCTCCCCCTCACTACCACAA	NC_007595	-	1944			1	5	3	1	2	0	0	0	0
CAAGTCGGGGCACATGGTTT	AAACCATGTGCCCCGACTTG	NC_007595	+	1960			4	2	1	30	5	0	0	0	0
CCGAAGCTTGGTTGTCAGGG	CCCTGACAACCAAGCTTCGG	NC_007595	+	1960			35	43	38	4	18	19	31	57	26
GTTCAAATTCGACTTCCGCG	CGCGGAAGTCGAATTTGAAC	NC_007595	+	1962			0	0	1	0	0	0	0	0	0
TAAACGCGATACATGTGGTA	TACCACATGTATCGCGTTTA	NC_007595	-	1968			7	14	9	0	1	0	0	1	0
ATTTAAGAGTTAAGTGGACA	TGTCCACTTAACTCTTAAAT	NC_007595	+	1972			90	109	68	62	48	54	16	32	51
GTCTAGTGCGGGGATAGTCG	CGACTATCCCCGCACTAGAC	NC_007595	+	1973			1	5	4	0	1	0	0	0	1
AAATAATGTTGGCGATAGTG	CACTATCGCCAACATTATTT	NC_007595	+	1979			2	4	1	0	2	0	0	0	0
GGATACCTGTGGTGGGCGTC	GACGCCCACCACAGGTATCC	NC_007595	+	1979			10	11	4	1	1	3	0	27	1
GTACAAAACGCCGTAGCCTT	AAGGCTACGGCGTTTTGTAC	NC_007595	+	1979			1	3	2	0	8	23	1	0	0
AGAACAGAAATAGGAAGGTT	AACCTTCCTATTTCTGTTCT	NC_007595	-	1980			9	12	5	33	10	1	1	1	0
CAGTCGGGATGATAGTGACT	AGTCACTATCATCCCGACTG	NC_007595	-	1981			35	37	40	41	22	47	4	80	107
CCTCGCGTAAAGTAGGTAGT	ACTACCTACTTTACGCGAGG	NC_007595	-	1987			5	5	8	0	2	2	2	2	38
AAGTCGCGATGGTCTCCGAG	CTCGGAGACCATCGCGACTT	NC_007595	+	1999			79	86	69	113	48	56	130	73	55
ACGTGTTTTAAGGAGCGCTA	TAGCGCTCCTTAAAACACGT	NC_007595	+	1999			33	38	21	4	13	3	85	3	1
CACAGCGGACAGTGTTGAGG	CCTCAACACTGTCCGCTGTG	NC_007595	+	1999			90	115	82	18	69	51	52	38	103
CGAAAGGTCGGAGATCGGGT	ACCCGATCTCCGACCTTTCG	NC_007595	+	1999			56	79	72	25	63	12	13	57	23
GATCTAGCGGGAGAAAGGAG	CTCCTTTCTCCCGCTAGATC	NC_007595	+	1999			13	14	11	22	16	56	1	51	0
GGGGGAAAGATCAAAAGTAT	ATACTTTTGATCTTTCCCCC	NC_007595	+	1999			23	41	17	2	29	81	170	24	97
AGGTAACGTACGTAGGCACG	CGTGCCTACGTACGTTACCT	NC_007595	-	2005			3	2	3	1	0	0	0	0	0
GACTAGTGGAGACGGCAGTT	AACTGCCGTCTCCACTAGTC	NC_007595	-	2005			144	219	171	71	103	117	436	344	128
AGCTGCGGGCATGCATAACT	AGTTATGCATGCCCGCAGCT	NC_007595	-	2007			0	8	1	0	2	11	0	0	73
AGTGTTGTGTAACAATTTTT	AAAAATTGTTACACAACACT	NC_007595	-	2007			8	3	7	1	2	18	0	0	40
CTTCGAGGATGTATTGCTAG	CTAGCAATACATCCTCGAAG	NC_007595	-	2007			4	4	6	0	0	0	1	0	0
GGATTCCAACACCCAAGGGG	CCCCTTGGGTGTTGGAATCC	NC_007595	-	2007			8	18	3	1	2	0	0	0	0
GGCCGTTCGAGCTAATCACG	CGTGATTAGCTCGAACGGCC	NC_007595	-	2007			2	4	1	11	0	0	0	0	0
GTTTATCGTCAATATACATT	AATGTATATTGACGATAAAC	NC_007595	-	2007			13	5	7	0	1	15	0	0	0
TAGAAAAGTTATTTAAGTCA	TGACTTAAATAACTTTTCTA	NC_007595	-	2007			30	23	22	8	24	17	0	45	3
TATAAATCGTAATGCTGTTG	CAACAGCATTACGATTTATA	NC_007595	-	2007			2	9	4	0	0	0	0	0	33
GCTGAGGAGGTGGCCAATGG	CCATTGGCCACCTCCTCAGC	NC_007595	+	2024			18	20	22	18	4	4	5	0	75
GGGGTTTAACTTTGGGGTAG	CTACCCCAAAGTTAAACCCC	NC_007595	+	2024			6	22	20	7	1	16	1	22	0
TAGTTGCCCACGAGGGCTAT	ATAGCCCTCGTGGGCAACTA	NC_007595	+	2024			16	19	25	2	8	6	123	20	17
ATGCGCTTTAAGCCAAGTGC	GCACTTGGCTTAAAGCGCAT	NC_007595	+	2037			0	4	3	0	0	0	0	0	0
GGCGCCGACACATGAGGGCG	CGCCCTCATGTGTCGGCGCC	NC_007595	-	2058			8	13	6	37	1	1	1	0	0
GCGCACCACGTTTCGCAGGG	CCCTGCGAAACGTGGTGCGC	NC_007595	-	2110	Synpcc7942_B2648	0.176691729	0	0	0	0	0	0	0	0	0
GATTGTAGCGGCGCGGTGTG	CACACCGCGCCGCTACAATC	NC_007595	-	2117	Synpcc7942_B2648	0.203007519	0	0	0	0	0	0	0	0	0
CGACGCCGGCCTAGGTTATC	GATAACCTAGGCCGGCGTCG	NC_007595	+	2126	Synpcc7942_B2648	0.236842105	1	0	0	0	0	0	0	0	0
AAAAACATACCGTAATTAGT	ACTAATTACGGTATGTTTTT	NC_007595	+	2311	Synpcc7942_B2648	0.932330827	2	6	6	0	0	0	0	0	0
ATTCCTCAGGTAGGGCCGCA	TGCGGCCCTACCTGAGGAAT	NC_007595	+	2316	Synpcc7942_B2648	0.95112782	0	2	1	11	0	0	0	0	0
GGTGTTGACGCAGGGGCCGG	CCGGCCCCTGCGTCAACACC	NC_007595	-	2331			15	13	9	89	33	15	1	3	0
CGCCCGCGGGAACCGGTTGG	CCAACCGGTTCCCGCGGGCG	NC_007595	-	2332			2	1	2	0	0	0	0	0	0
GGGTCGGGTCTGGGGCGTGG	CCACGCCCCAGACCCGACCC	NC_007595	+	2334			7	16	8	1	2	11	46	1	0
GAGTGCCCTTGGTTGCTGTC	GACAGCAACCAAGGGCACTC	NC_007595	-	2357	Synpcc7942_B2659	0.044386423	12	25	20	26	3	2	57	1	0
ATGGCCTCCAGTCAGTTAGT	ACTAACTGACTGGAGGCCAT	NC_007595	-	2359	Synpcc7942_B2659	0.049608355	15	21	12	18	3	2	1	0	74
ATCCATTCGGGAATATCCGG	CCGGATATTCCCGAATGGAT	NC_007595	+	2364	Synpcc7942_B2659	0.062663185	4	10	5	1	0	2	60	0	0
TAGACGTTCTCATCGCCGAA	TTCGGCGATGAGAACGTCTA	NC_007595	-	2371	Synpcc7942_B2659	0.080939948	33	46	39	29	36	6	2	109	57
AAATAGGTGGAAGCAGGGTG	CACCCTGCTTCCACCTATTT	NC_007595	+	2378	Synpcc7942_B2659	0.09921671	89	114	84	94	79	91	106	153	87
AGTAAATTAATGGTATTGCG	CGCAATACCATTAATTTACT	NC_007595	+	2378	Synpcc7942_B2659	0.09921671	6	14	13	37	2	4	0	0	0
CTGGGGAGTGTGGGTCAAGG	CCTTGACCCACACTCCCCAG	NC_007595	+	2378	Synpcc7942_B2659	0.09921671	5	10	6	0	8	15	0	1	0
TAGATGTGTTTGTTAGGGTG	CACCCTAACAAACACATCTA	NC_007595	+	2378	Synpcc7942_B2659	0.09921671	1	3	1	0	0	3	0	0	0
GTAAAACCCCATATCTGGGG	CCCCAGATATGGGGTTTTAC	NC_007595	-	2379	Synpcc7942_B2659	0.101827676	17	15	11	0	12	12	35	0	8
AAACAGCACGGGGAGATTGC	GCAATCTCCCCGTGCTGTTT	NC_007595	-	2386	Synpcc7942_B2659	0.120104439	14	13	15	2	1	6	0	0	1
TATAACACTCTGTATCTTCC	GGAAGATACAGAGTGTTATA	NC_007595	-	2386	Synpcc7942_B2659	0.120104439	44	55	40	56	30	23	32	11	75
TGGATGGGCGGTGGTTTGTG	CACAAACCACCGCCCATCCA	NC_007595	-	2386	Synpcc7942_B2659	0.120104439	31	62	56	40	9	28	1	1	84
AGGCTGCTAGTCACACTGGT	ACCAGTGTGACTAGCAGCCT	NC_007595	+	2407	Synpcc7942_B2659	0.174934726	11	20	12	1	46	18	1	118	31
GACGCAGCTGAGCACTGCGG	CCGCAGTGCTCAGCTGCGTC	NC_007595	+	2407	Synpcc7942_B2659	0.174934726	1	6	2	1	14	1	67	0	0
GTCGTCGCGGGTGCCGCTGG	CCAGCGGCACCCGCGACGAC	NC_007595	+	2407	Synpcc7942_B2659	0.174934726	74	74	67	15	70	19	1	58	89
TGAGGTCTTTTACAACGGAA	TTCCGTTGTAAAAGACCTCA	NC_007595	+	2407	Synpcc7942_B2659	0.174934726	8	7	14	0	1	24	24	0	14
TGTGTGGGTTTTGAGGATAT	ATATCCTCAAAACCCACACA	NC_007595	+	2407	Synpcc7942_B2659	0.174934726	4	10	2	1	3	2	0	0	2
TTGCATCACCATTGTATCAC	GTGATACAATGGTGATGCAA	NC_007595	-	2415	Synpcc7942_B2659	0.195822454	19	26	11	1	41	2	11	3	2
AGATCACTGCACGGGCCTTG	CAAGGCCCGTGCAGTGATCT	NC_007595	+	2417	Synpcc7942_B2659	0.201044386	1	1	0	0	1	0	0	0	4
AGTCGAATTTTACGTTTTTG	CAAAAACGTAAAATTCGACT	NC_007595	-	2430	Synpcc7942_B2659	0.234986945	2	2	3	18	0	0	0	0	0
TCTTAGTTGCAAGAGTCCAA	TTGGACTCTTGCAACTAAGA	NC_007595	-	2433	Synpcc7942_B2659	0.242819843	38	35	36	11	37	30	2	49	79
AGTCTTGTTATGGAGGGTCG	CGACCCTCCATAACAAGACT	NC_007595	-	2444	Synpcc7942_B2659	0.27154047	71	78	65	41	77	59	140	72	92
CTTGCGCTGCCTATGCAGCG	CGCTGCATAGGCAGCGCAAG	NC_007595	+	2446	Synpcc7942_B2659	0.276762402	366	505	399	433	197	364	593	436	759
GTGATATTTAGGCGTAGAAG	CTTCTACGCCTAAATATCAC	NC_007595	+	2446	Synpcc7942_B2659	0.276762402	5	8	4	60	6	1	83	15	97
GGTTACAGCCGGTGGTGGGG	CCCCACCACCGGCTGTAACC	NC_007595	+	2451	Synpcc7942_B2659	0.289817232	5	10	8	0	3	1	0	0	1
GGTTCAGGAATATTGATGTG	CACATCAATATTCCTGAACC	NC_007595	-	2454	Synpcc7942_B2659	0.297650131	40	48	38	59	37	17	4	132	79
TTGTAGCGTCTGCGGCGAAT	ATTCGCCGCAGACGCTACAA	NC_007595	-	2454	Synpcc7942_B2659	0.297650131	51	88	59	15	67	35	1	14	28
CGATTGGAGACATTGGTCAC	GTGACCAATGTCTCCAATCG	NC_007595	+	2455	Synpcc7942_B2659	0.300261097	27	50	29	1	21	47	23	11	113
ATTTTCATAGTGATTAGGGG	CCCCTAATCACTATGAAAAT	NC_007595	-	2459	Synpcc7942_B2659	0.310704961	86	99	71	11	24	32	97	4	33
AATTAGCGAAACGGCCGATC	GATCGGCCGTTTCGCTAATT	NC_007595	+	2461	Synpcc7942_B2659	0.315926893	15	14	19	9	24	19	71	48	13
TGGGGGCAGGGGGTGGAGAT	ATCTCCACCCCCTGCCCCCA	NC_007595	+	2469	Synpcc7942_B2659	0.336814621	1	2	1	0	2	0	9	0	0
AGCAGTTGTACAACTTTCGG	CCGAAAGTTGTACAACTGCT	NC_007595	-	2494	Synpcc7942_B2659	0.402088773	6	4	4	1	9	0	0	1	1
ATTCTTGACGCGAGCTGAGC	GCTCAGCTCGCGTCAAGAAT	NC_007595	-	2494	Synpcc7942_B2659	0.402088773	36	44	55	4	9	46	5	47	56
TATGGAGAGCGTTACAGGGT	ACCCTGTAACGCTCTCCATA	NC_007595	-	2494	Synpcc7942_B2659	0.402088773	3	6	9	1	0	7	0	0	0
TTAGTATAGTTGATTCAATC	GATTGAATCAACTATACTAA	NC_007595	-	2494	Synpcc7942_B2659	0.402088773	20	25	23	22	10	15	24	141	125
AGGTGGGCACACCAGAATGC	GCATTCTGGTGTGCCCACCT	NC_007595	+	2514	Synpcc7942_B2659	0.454308094	20	41	20	6	3	62	2	3	2
GAGGCTTATTCGTGAGGTAT	ATACCTCACGAATAAGCCTC	NC_007595	+	2519	Synpcc7942_B2659	0.467362924	199	269	190	247	128	124	359	356	137
GGGTCCACGTGCGAATGTCG	CGACATTCGCACGTGGACCC	NC_007595	+	2569	Synpcc7942_B2659	0.597911227	5	8	12	0	3	2	0	0	0
TAAATTGGATCCTTTACAGC	GCTGTAAAGGATCCAATTTA	NC_007595	+	2569	Synpcc7942_B2659	0.597911227	3	10	7	0	3	0	0	0	2
TGGTGGCAGTGGGGGGGGCC	GGCCCCCCCCACTGCCACCA	NC_007595	+	2569	Synpcc7942_B2659	0.597911227	1	7	3	0	9	5	71	1	0
GGGGACGCTAGTCTGGCATG	CATGCCAGACTAGCGTCCCC	NC_007595	-	2569	Synpcc7942_B2659	0.597911227	39	55	40	67	13	39	1	0	13
AGGAGGTAGGTTGGAAGAGT	ACTCTTCCAACCTACCTCCT	NC_007595	+	2571	Synpcc7942_B2659	0.603133159	51	62	53	7	21	31	107	2	112
TTCAGGGGTGCACTTCGGGA	TCCCGAAGTGCACCCCTGAA	NC_007595	+	2571	Synpcc7942_B2659	0.603133159	3	4	6	0	0	7	0	0	0
AAGGGGGGATCTTGAGGATA	TATCCTCAAGATCCCCCCTT	NC_007595	-	2577	Synpcc7942_B2659	0.618798956	12	12	8	2	30	5	90	74	1
CCCACCACAGGTTCCGAATA	TATTCGGAACCTGTGGTGGG	NC_007595	+	2581	Synpcc7942_B2659	0.62924282	31	51	48	96	22	11	247	45	1
CTCGAAGGGTCCAGATGATG	CATCATCTGGACCCTTCGAG	NC_007595	-	2589	Synpcc7942_B2659	0.650130548	3	9	6	0	1	2	0	34	0
TTATATTCACCCCTTTATGT	ACATAAAGGGGTGAATATAA	NC_007595	+	2593	Synpcc7942_B2659	0.660574413	28	40	27	24	39	4	80	51	38
TATGTGCAGACTAGTATGAA	TTCATACTAGTCTGCACATA	NC_007595	-	2616	Synpcc7942_B2659	0.720626632	12	13	7	0	12	0	0	1	1
AGGGCTGGGTAGTGTAGGGT	ACCCTACACTACCCAGCCCT	NC_007595	-	2618	Synpcc7942_B2659	0.725848564	15	15	12	4	15	1	1	2	0
TCGCGGGGGTGGGCATTGAT	ATCAATGCCCACCCCCGCGA	NC_007595	+	2633	Synpcc7942_B2659	0.765013055	83	108	83	91	65	20	78	297	23
TTGTGGTGCGTGGGCGGCCG	CGGCCGCCCACGCACCACAA	NC_007595	-	2642	Synpcc7942_B2659	0.788511749	12	16	10	0	11	31	1	1	35
GATAGTTGTTGGGCTCAAAA	TTTTGAGCCCAACAACTATC	NC_007595	+	2662	Synpcc7942_B2659	0.84073107	36	53	45	0	15	55	91	3	22
ATTGACAAGTATCTGGTGTG	CACACCAGATACTTGTCAAT	NC_007595	+	2664	Synpcc7942_B2659	0.845953003	28	18	30	3	1	3	1	0	0
CGAGTGCGTGGGACGGGGAG	CTCCCCGTCCCACGCACTCG	NC_007595	-	2670	Synpcc7942_B2659	0.861618799	17	26	21	1	4	2	40	0	4
TTCTGGCTACTGGTCTTGTA	TACAAGACCAGTAGCCAGAA	NC_007595	-	2671	Synpcc7942_B2659	0.864229765	93	139	89	200	95	67	311	111	467
GGCGAACCTACAGCAGGGAG	CTCCCTGCTGTAGGTTCGCC	NC_007595	+	2672	Synpcc7942_B2659	0.866840731	4	6	6	56	13	1	1	2	0
GTATCATCTTCTGGGACCGA	TCGGTCCCAGAAGATGATAC	NC_007595	+	2672	Synpcc7942_B2659	0.866840731	35	69	45	3	40	24	3	81	66
AATCTAATTGATAATGAAGT	ACTTCATTATCAATTAGATT	NC_007595	-	2672	Synpcc7942_B2659	0.866840731	41	58	48	3	26	16	1	1	4
AGGATTCATGGAGTTTTGTT	AACAAAACTCCATGAATCCT	NC_007595	-	2672	Synpcc7942_B2659	0.866840731	8	12	5	0	25	37	1	2	1
ATCTCCCGAAAGAGCGCACA	TGTGCGCTCTTTCGGGAGAT	NC_007595	-	2672	Synpcc7942_B2659	0.866840731	20	23	17	0	4	7	3	10	2
CTCGTACTAGTAATTCCACC	GGTGGAATTACTAGTACGAG	NC_007595	-	2672	Synpcc7942_B2659	0.866840731	237	349	247	199	140	89	669	282	258
GGCGAGGGATAGTTAGTGGT	ACCACTAACTATCCCTCGCC	NC_007595	-	2672	Synpcc7942_B2659	0.866840731	25	27	20	89	9	68	2	4	4
TCACGACTCACACAGCGTTA	TAACGCTGTGTGAGTCGTGA	NC_007595	-	2672	Synpcc7942_B2659	0.866840731	0	0	0	0	0	0	0	1	0
ATTTGGTCTGTCTCCGGCCC	GGGCCGGAGACAGACCAAAT	NC_007595	-	2680	Synpcc7942_B2659	0.88772846	35	40	49	103	8	71	2	81	2
GACGCATAATTAACACCATG	CATGGTGTTAATTATGCGTC	NC_007595	-	2680	Synpcc7942_B2659	0.88772846	2	1	1	0	2	0	0	0	0
GTATAACGGTCAGCGGGACA	TGTCCCGCTGACCGTTATAC	NC_007595	-	2680	Synpcc7942_B2659	0.88772846	14	30	21	2	8	4	71	1	26
TCGCAGGCGTGGTTCTGGGG	CCCCAGAACCACGCCTGCGA	NC_007595	-	2680	Synpcc7942_B2659	0.88772846	2	5	7	1	0	26	0	0	0
TTTGGTTCTGACTCCGGGCT	AGCCCGGAGTCAGAACCAAA	NC_007595	-	2680	Synpcc7942_B2659	0.88772846	1	6	4	0	0	1	0	31	0
CAGAAAACAAGCTGAGGTAG	CTACCTCAGCTTGTTTTCTG	NC_007595	+	2688	Synpcc7942_B2659	0.908616188	1	3	3	0	2	0	0	0	0
CGTGTGAAGTGGGTTGTGTG	CACACAACCCACTTCACACG	NC_007595	+	2688	Synpcc7942_B2659	0.908616188	8	10	13	1	2	30	0	0	88
AATGGTAAAGTCTAGGTCTC	GAGACCTAGACTTTACCATT	NC_007595	+	2689	Synpcc7942_B2659	0.911227154	37	44	48	118	18	20	40	110	46
ATTTGATTCGGTAACAAGAG	CTCTTGTTACCGAATCAAAT	NC_007595	-	2697	Synpcc7942_B2659	0.932114883	14	18	21	2	5	15	38	60	127
CGTTTCGATGGGAGTGGTCG	CGACCACTCCCATCGAAACG	NC_007595	-	2697	Synpcc7942_B2659	0.932114883	14	30	20	2	10	3	0	0	0
GACGAAAGGACGGGTAAGGA	TCCTTACCCGTCCTTTCGTC	NC_007595	-	2697	Synpcc7942_B2659	0.932114883	9	6	19	3	0	6	19	0	0
TCGGCTCTTGGAACCACTGG	CCAGTGGTTCCAAGAGCCGA	NC_007595	-	2697	Synpcc7942_B2659	0.932114883	7	16	16	3	48	8	4	3	122
GCAATTGCTGATTAGTTTGA	TCAAACTAATCAGCAATTGC	NC_007595	+	2698	Synpcc7942_B2659	0.934725849	7	10	10	0	1	0	0	13	1
ATGCTATATTTACACATCGT	ACGATGTGTAAATATAGCAT	NC_007595	+	2699	Synpcc7942_B2659	0.937336815	52	55	50	108	14	50	1	29	65
GCCCTCGGGGCTGCAGAGCA	TGCTCTGCAGCCCCGAGGGC	NC_007595	+	2699	Synpcc7942_B2659	0.937336815	227	286	211	329	150	233	454	231	80
GGTTTAAGTGCCATTCCTGG	CCAGGAATGGCACTTAAACC	NC_007595	+	2699	Synpcc7942_B2659	0.937336815	4	9	4	0	0	15	0	0	15
GCATCGGTGCGGGGTTGGGC	GCCCAACCCCGCACCGATGC	NC_007595	-	2707	Synpcc7942_B2659	0.958224543	20	23	14	64	3	4	0	1	15
TATTCAGTTCTAAAATCAGG	CCTGATTTTAGAACTGAATA	NC_007595	-	2707	Synpcc7942_B2659	0.958224543	29	42	30	84	52	21	27	88	393
TTCCACCCCAGTGACGGGCG	CGCCCGTCACTGGGGTGGAA	NC_007595	-	2707	Synpcc7942_B2659	0.958224543	164	220	185	311	94	247	159	261	216
GACAGGTGTCGCCATCGTTG	CAACGATGGCGACACCTGTC	NC_007595	+	2739	Synpcc7942_B2654	0.945714286	15	28	21	53	20	13	80	13	151
TCTTAGAGCGGTGGTTGTGG	CCACAACCACCGCTCTAAGA	NC_007595	+	2739	Synpcc7942_B2654	0.945714286	23	33	21	38	6	4	128	22	11
AGGTCACATGCCACTTTATG	CATAAAGTGGCATGTGACCT	NC_007595	+	2740	Synpcc7942_B2654	0.942857143	7	6	10	20	0	1	9	0	16
GGTATGAACGAGATAAGGAT	ATCCTTATCTCGTTCATACC	NC_007595	+	2740	Synpcc7942_B2654	0.942857143	9	5	6	1	1	3	0	3	65
CCCCGGGGGGCGTGGGCGTT	AACGCCCACGCCCCCCGGGG	NC_007595	+	2741	Synpcc7942_B2654	0.94	21	36	33	101	27	6	61	0	1
TTTGAGCCAAAGTTTATCGT	ACGATAAACTTTGGCTCAAA	NC_007595	-	2748	Synpcc7942_B2654	0.92	6	5	7	0	1	3	0	0	0
GATGGGGCGGAGCGGGAGGG	CCCTCCCGCTCCGCCCCATC	NC_007595	+	2783	Synpcc7942_B2654	0.82	6	5	7	1	1	9	1	0	0
TACAACGTGGAGTAAAGGCT	AGCCTTTACTCCACGTTGTA	NC_007595	+	2849	Synpcc7942_B2654	0.631428571	8	12	7	47	2	1	1	0	1
ACGCTGACACTTGTTCTTGT	ACAAGAACAAGTGTCAGCGT	NC_007595	-	2857	Synpcc7942_B2654	0.608571429	17	16	14	6	7	26	0	137	1
GGGCCTGCCACAAGTGTAGC	GCTACACTTGTGGCAGGCCC	NC_007595	-	2857	Synpcc7942_B2654	0.608571429	60	66	61	90	73	21	333	23	94
TGGCATGGAGTTACCCTGAA	TTCAGGGTAACTCCATGCCA	NC_007595	-	2863	Synpcc7942_B2654	0.591428571	3	4	4	1	0	0	0	0	0
GGTCCAGAAGCACAATACCT	AGGTATTGTGCTTCTGGACC	NC_007595	+	2883	Synpcc7942_B2654	0.534285714	108	126	126	19	71	104	71	235	512
GCGGAGGTAACGGGAGGTCA	TGACCTCCCGTTACCTCCGC	NC_007595	+	2887	Synpcc7942_B2654	0.522857143	7	14	9	1	10	1	20	0	36
AATTACGGAATTCTGTAGGA	TCCTACAGAATTCCGTAATT	NC_007595	-	2890	Synpcc7942_B2654	0.514285714	14	8	6	11	3	18	31	0	1
TTAGACGGGGTTGCTTACGG	CCGTAAGCAACCCCGTCTAA	NC_007595	+	2897	Synpcc7942_B2654	0.494285714	7	4	8	0	1	0	0	1	0
CATGACTGGGCAGAAGCTGG	CCAGCTTCTGCCCAGTCATG	NC_007595	-	2913	Synpcc7942_B2654	0.448571429	7	8	3	2	2	1	0	0	0
ATAATTTATGTTACGGCATA	TATGCCGTAACATAAATTAT	NC_007595	+	2915	Synpcc7942_B2654	0.442857143	66	109	71	141	60	53	115	122	169
CGTAGGGAGAGGCTGAAGAT	ATCTTCAGCCTCTCCCTACG	NC_007595	+	2924	Synpcc7942_B2654	0.417142857	21	34	23	89	7	3	26	83	60
GGTTAACTTGCCACAAAATG	CATTTTGTGGCAAGTTAACC	NC_007595	+	2924	Synpcc7942_B2654	0.417142857	791	967	878	818	559	461	1007	788	898
TCGGCAGGGCGGCAGGTAAA	TTTACCTGCCGCCCTGCCGA	NC_007595	-	2932	Synpcc7942_B2654	0.394285714	37	24	29	2	22	4	16	45	29
GACTGCGACAGGTAAATAAT	ATTATTTACCTGTCGCAGTC	NC_007595	-	2937	Synpcc7942_B2654	0.38	10	19	20	26	16	2	34	15	1
CGCGGGTAGTGTATCGTTGT	ACAACGATACACTACCCGCG	NC_007595	+	2949	Synpcc7942_B2654	0.345714286	7	8	3	1	5	1	0	0	0
GTGAGGGCTACACCGGGGGG	CCCCCCGGTGTAGCCCTCAC	NC_007595	-	2957	Synpcc7942_B2654	0.322857143	5	10	2	1	15	18	0	0	0
GGGGAGTTGTGAAGGCGATG	CATCGCCTTCACAACTCCCC	NC_007595	+	2962	Synpcc7942_B2654	0.308571429	3	5	4	0	3	1	0	0	0
TTATTAGCTCTGGCTCAATA	TATTGAGCCAGAGCTAATAA	NC_007595	+	2962	Synpcc7942_B2654	0.308571429	53	76	56	121	38	47	106	50	7
TTCTGGGCCTGAAGGTGGTG	CACCACCTTCAGGCCCAGAA	NC_007595	+	2962	Synpcc7942_B2654	0.308571429	11	26	28	1	6	4	69	2	1
GCCAGGCGCGTCGAGTCGCG	CGCGACTCGACGCGCCTGGC	NC_007595	-	2965	Synpcc7942_B2654	0.3	1	1	2	0	0	1	0	0	0
GTGAAGCGGAGCGTTCGCGG	CCGCGAACGCTCCGCTTCAC	NC_007595	-	2965	Synpcc7942_B2654	0.3	41	35	21	87	31	31	37	20	111
CCAGTGACGTGGCCGGAGTA	TACTCCGGCCACGTCACTGG	NC_007595	+	2967	Synpcc7942_B2654	0.294285714	35	29	27	26	53	30	139	2	61
TGGGTGGGTGGCGTTGGCTG	CAGCCAACGCCACCCACCCA	NC_007595	+	2967	Synpcc7942_B2654	0.294285714	4	8	6	0	19	0	0	1	0
ATCAGAGCGCGGGAGTCTGT	ACAGACTCCCGCGCTCTGAT	NC_007595	-	2970	Synpcc7942_B2654	0.285714286	12	21	35	3	0	9	0	0	0
CTTACGACTCGGTACGGTTT	AAACCGTACCGAGTCGTAAG	NC_007595	+	2972	Synpcc7942_B2654	0.28	10	17	20	3	3	4	35	2	53
TGGTTTGGTGACATGGGGGG	CCCCCCATGTCACCAAACCA	NC_007595	+	2972	Synpcc7942_B2654	0.28	23	39	32	124	26	5	3	1	15
GGTATCGTGGGGGTGGGTTG	CAACCCACCCCCACGATACC	NC_007595	-	2980	Synpcc7942_B2654	0.257142857	66	82	60	5	73	26	121	9	171
GTCGCGTGAATCCGTTGAGG	CCTCAACGGATTCACGCGAC	NC_007595	-	2992	Synpcc7942_B2654	0.222857143	63	84	52	10	25	41	173	58	4
AGCTGCCGTTCAGCGTCGTC	GACGACGCTGAACGGCAGCT	NC_007595	-	3002	Synpcc7942_B2654	0.194285714	23	39	35	13	4	5	16	58	7
CTGCGTTACGGTTAGGGGTG	CACCCCTAACCGTAACGCAG	NC_007595	-	3002	Synpcc7942_B2654	0.194285714	5	10	16	2	3	14	0	0	0
TTTGGGCGATGTCGCGAACC	GGTTCGCGACATCGCCCAAA	NC_007595	-	3002	Synpcc7942_B2654	0.194285714	6	15	16	0	9	2	1	8	0
GCTTAAGCGACGGGGGCTGC	GCAGCCCCCGTCGCTTAAGC	NC_007595	+	3007	Synpcc7942_B2654	0.18	55	81	47	97	45	69	10	87	66
GTCAATGGTAGACGGTTCAC	GTGAACCGTCTACCATTGAC	NC_007595	-	3008	Synpcc7942_B2654	0.177142857	4	5	2	0	9	0	32	0	0
AGTGGGGACGGGGGTTAGTG	CACTAACCCCCGTCCCCACT	NC_007595	-	3015	Synpcc7942_B2654	0.157142857	6	6	6	1	1	0	8	0	0
CAACGTTTTTACATCGCTGG	CCAGCGATGTAAAAACGTTG	NC_007595	-	3015	Synpcc7942_B2654	0.157142857	14	21	19	5	8	31	9	1	1
CGGATTAACGGGCGTGGCCA	TGGCCACGCCCGTTAATCCG	NC_007595	-	3015	Synpcc7942_B2654	0.157142857	2	2	0	0	0	0	1	0	0
GTAAGACTCGAGAGGCGGCA	TGCCGCCTCTCGAGTCTTAC	NC_007595	-	3015	Synpcc7942_B2654	0.157142857	19	36	12	1	16	4	192	27	0
GTAAGTGTGGATTACGTTGG	CCAACGTAATCCACACTTAC	NC_007595	-	3015	Synpcc7942_B2654	0.157142857	23	42	32	2	7	7	3	0	3
GACGGGGCGGAGCGACTGGC	GCCAGTCGCTCCGCCCCGTC	NC_007595	+	3021	Synpcc7942_B2654	0.14	9	20	5	16	3	2	1	0	5
GTTGAGAGGGGATGCAGGTT	AACCTGCATCCCCTCTCAAC	NC_007595	+	3021	Synpcc7942_B2654	0.14	6	14	19	0	15	2	2	102	0
AGCTCTTGAATTACTTAAGC	GCTTAAGTAATTCAAGAGCT	NC_007595	-	3028	Synpcc7942_B2654	0.12	10	17	13	0	7	2	49	6	1
CCATTGATGAACTAGGTCCG	CGGACCTAGTTCATCAATGG	NC_007595	+	3038	Synpcc7942_B2654	0.091428571	2	0	1	0	0	0	0	0	0
ACACTATTGCAGCGTTACTT	AAGTAACGCTGCAATAGTGT	NC_007595	-	3048	Synpcc7942_B2654	0.062857143	22	33	30	15	2	5	61	4	61
TACAGTCAGGTGTCTGTGGT	ACCACAGACACCTGACTGTA	NC_007595	+	3050	Synpcc7942_B2654	0.057142857	4	7	6	1	3	1	24	0	1
TGGGTACAGCCGGCATGGGG	CCCCATGCCGGCTGTACCCA	NC_007595	+	3055	Synpcc7942_B2654	0.042857143	38	51	41	38	72	42	12	119	3
TACAGTACAACAGAATCTGC	GCAGATTCTGTTGTACTGTA	NC_007595	+	3057	Synpcc7942_B2654	0.037142857	13	18	7	0	1	2	80	56	1
AGACTAACATTGGTCGCGTC	GACGCGACCAATGTTAGTCT	NC_007595	-	3064	Synpcc7942_B2654	0.017142857	5	6	6	2	10	5	0	13	0
CCGCGCCCGGGGTTGGTGCG	CGCACCAACCCCGGGCGCGG	NC_007595	+	3066	Synpcc7942_B2654	0.011428571	5	11	2	2	20	6	0	0	1
GTCAAGACGTTGCCACGCTT	AAGCGTGGCAACGTCTTGAC	NC_007595	+	3066	Synpcc7942_B2654	0.011428571	20	39	31	16	56	3	143	28	20
TGGCGCCGTTATTTGAAGAT	ATCTTCAAATAACGGCGCCA	NC_007595	+	3066	Synpcc7942_B2654	0.011428571	19	22	22	3	4	5	2	0	60
CGCAGGGATACGCATTTAGG	CCTAAATGCGTATCCCTGCG	NC_007595	+	3084			37	78	60	94	18	26	103	111	183
GGGCGGAGGGCGGGGCTCGA	TCGAGCCCCGCCCTCCGCCC	NC_007595	-	3092			28	30	37	12	20	29	69	0	16
TGCTTGTAGCGCGGGGGGGA	TCCCCCCCGCGCTACAAGCA	NC_007595	-	3092			14	18	9	2	14	12	0	90	10
GTTAGAGGGGCAGGATGGAG	CTCCATCCTGCCCCTCTAAC	NC_007595	-	3107			22	33	34	5	6	36	25	1	4
TGTTATGGATCCAGAATAAA	TTTATTCTGGATCCATAACA	NC_007595	+	3119			64	76	50	57	20	25	1	2	2
CGAACCCACCTCCTCCATTG	CAATGGAGGAGGTGGGTTCG	NC_007595	+	3131			4	6	5	29	41	4	0	0	0
TGCGTACCATTCGGACGTTA	TAACGTCCGAATGGTACGCA	NC_007595	+	3131			6	9	7	0	0	3	0	0	1
AAGCGGCGCTCGGCGAGCGG	CCGCTCGCCGAGCGCCGCTT	NC_007595	-	3139			5	8	6	29	28	2	30	1	0
TCAGCGTGAGCGCGCGGGGC	GCCCCGCGCGCTCACGCTGA	NC_007595	-	3139			3	3	0	0	7	0	0	0	0
TTTTTCCTTATGTACTCGTT	AACGAGTACATAAGGAAAAA	NC_007595	+	3141			78	96	78	109	65	49	12	164	28
TGAGGTGAAGGACCAGGGCG	CGCCCTGGTCCTTCACCTCA	NC_007595	-	3144			4	9	8	3	3	36	1	37	1
GTCACGCGGATGGTACATGT	ACATGTACCATCCGCGTGAC	NC_007595	+	3154			0	0	0	0	0	0	0	0	0
GTCACGCGGATGGTGCCTGT	ACAGGCACCATCCGCGTGAC	NC_007595	+	3154			55	74	68	5	20	33	6	36	32
GACACTCAGTAGGCACAGCC	GGCTGTGCCTACTGAGTGTC	NC_007595	+	3157			14	17	11	0	16	13	0	1	0
GGTCAAATTCATATGTTTAG	CTAAACATATGAATTTGACC	NC_007595	+	3157			10	8	12	0	5	4	18	1	82
GTAGGAAGTCTGGTGCGCCG	CGGCGCACCAGACTTCCTAC	NC_007595	+	3165	Synpcc7942_B2661	0.997340426	7	10	10	2	1	0	73	46	1
TTGAGGGCACTCGGGGGATG	CATCCCCCGAGTGCCCTCAA	NC_007595	+	3165	Synpcc7942_B2661	0.997340426	11	20	18	0	2	15	1	17	2
AATGTTGGAGTATACAAGAG	CTCTTGTATACTCCAACATT	NC_007595	-	3173	Synpcc7942_B2661	0.993085106	52	67	58	77	16	44	41	57	10
CTGGGGCCAGGGGGAGGAGG	CCTCCTCCCCCTGGCCCCAG	NC_007595	-	3173	Synpcc7942_B2661	0.993085106	17	8	8	6	7	81	32	54	1
GTCTGGGTCACGGATCGGCG	CGCCGATCCGTGACCCAGAC	NC_007595	-	3183	Synpcc7942_B2661	0.987765957	327	455	348	297	296	392	629	468	464
ACTGAATGTATGTAGTCGGT	ACCGACTACATACATTCAGT	NC_007595	-	3186	Synpcc7942_B2661	0.986170213	83	97	85	70	78	74	120	88	51
AATTACCAAGCTATCCATAC	GTATGGATAGCTTGGTAATT	NC_007595	+	3209	Synpcc7942_B2661	0.97393617	25	45	27	86	9	34	40	2	56
GTTCGCTGGGGAAGTCTTGT	ACAAGACTTCCCCAGCGAAC	NC_007595	+	3209	Synpcc7942_B2661	0.97393617	7	10	5	107	3	4	0	0	1
TTATACTCTGACCGGCCCGT	ACGGGCCGGTCAGAGTATAA	NC_007595	+	3209	Synpcc7942_B2661	0.97393617	30	42	38	1	9	14	11	1	2
GTGGTCGACCAGATTCCATG	CATGGAATCTGGTCGACCAC	NC_007595	+	3211	Synpcc7942_B2661	0.97287234	1	7	3	3	2	0	0	0	0
TCATGGGCTAGGACAGAACA	TGTTCTGTCCTAGCCCATGA	NC_007595	+	3211	Synpcc7942_B2661	0.97287234	1	10	5	0	4	0	1	0	0
CTGACAGGGGACGACGGGGC	GCCCCGTCGTCCCCTGTCAG	NC_007595	-	3217	Synpcc7942_B2661	0.969680851	55	57	49	22	14	14	4	0	1
GCACGTGTTCACGGGAATAG	CTATTCCCGTGAACACGTGC	NC_007595	-	3217	Synpcc7942_B2661	0.969680851	7	25	15	19	1	25	50	0	1
CAGGAGGACTGGGCGCCGGG	CCCGGCGCCCAGTCCTCCTG	NC_007595	+	3219	Synpcc7942_B2661	0.968617021	27	28	21	2	3	7	30	15	0
AGGCTTTAGCGTATCCGCGG	CCGCGGATACGCTAAAGCCT	NC_007595	-	3219	Synpcc7942_B2661	0.968617021	7	9	5	0	1	1	0	0	0
GCGGGTGCTAGTGGACGGCG	CGCCGTCCACTAGCACCCGC	NC_007595	+	3255	Synpcc7942_B2661	0.949468085	167	249	160	141	101	118	372	133	263
GGATGCAAGCCGGGAGGTGG	CCACCTCCCGGCTTGCATCC	NC_007595	+	3255	Synpcc7942_B2661	0.949468085	23	19	14	2	23	4	2	98	108
GGTGAGTGTTCGTCGGATCG	CGATCCGACGAACACTCACC	NC_007595	+	3257	Synpcc7942_B2661	0.948404255	4	4	4	0	15	24	0	0	17
GAACCGGTGTTCACGTAATT	AATTACGTGAACACCGGTTC	NC_007595	-	3263	Synpcc7942_B2661	0.945212766	14	13	9	18	1	2	0	0	1
TGGGCGAGCGATAGCGACAC	GTGTCGCTATCGCTCGCCCA	NC_007595	-	3263	Synpcc7942_B2661	0.945212766	12	15	20	3	1	3	0	65	89
AGAAGTGGTGACAAGGAGCT	AGCTCCTTGTCACCACTTCT	NC_007595	+	3277	Synpcc7942_B2661	0.937765957	6	6	6	5	2	11	0	0	0
GTTGAGGGTGCGTTTTATAT	ATATAAAACGCACCCTCAAC	NC_007595	+	3277	Synpcc7942_B2661	0.937765957	12	12	11	24	15	0	2	20	1
TCGTATTTCTGAACTATAAC	GTTATAGTTCAGAAATACGA	NC_007595	+	3293	Synpcc7942_B2661	0.929255319	17	29	22	2	4	4	1	0	2
CAGTGTGGGGTCTTCGACGG	CCGTCGAAGACCCCACACTG	NC_007595	+	3298	Synpcc7942_B2661	0.926595745	3	2	0	0	0	1	1	0	0
GGGCACTTGGCGGTCCTGGC	GCCAGGACCGCCAAGTGCCC	NC_007595	+	3298	Synpcc7942_B2661	0.926595745	715	932	780	611	538	610	1983	1161	1288
TTTGATAAATTCGGGATGCG	CGCATCCCGAATTTATCAAA	NC_007595	-	3301	Synpcc7942_B2661	0.925	5	2	0	0	1	0	1	0	0
TTATAAGTAAAACTGGAGCA	TGCTCCAGTTTTACTTATAA	NC_007595	+	3302	Synpcc7942_B2661	0.924468085	44	61	38	48	25	52	46	42	100
CCTCGACTTCGGAAAGGTGT	ACACCTTTCCGAAGTCGAGG	NC_007595	-	3306	Synpcc7942_B2661	0.922340426	6	6	6	2	3	6	30	52	0
GTTCCTGGGCTAGCAGGGCG	CGCCCTGCTAGCCCAGGAAC	NC_007595	-	3306	Synpcc7942_B2661	0.922340426	3	7	9	0	2	0	0	0	0
ATTTTTGCTATGTTGCATCG	CGATGCAACATAGCAAAAAT	NC_007595	+	3315	Synpcc7942_B2661	0.917553191	17	24	18	29	6	28	20	47	42
CTCGTAGGGACGCGATGTTG	CAACATCGCGTCCCTACGAG	NC_007595	+	3315	Synpcc7942_B2661	0.917553191	32	50	38	11	54	18	1	68	1
GTTCGCCTCGGGGGATGTGT	ACACATCCCCCGAGGCGAAC	NC_007595	+	3315	Synpcc7942_B2661	0.917553191	51	86	48	137	25	73	280	103	24
TACCTAGAAAAATGTCATTG	CAATGACATTTTTCTAGGTA	NC_007595	+	3315	Synpcc7942_B2661	0.917553191	8	8	6	27	0	1	0	0	0
GTGCGTAGCATGTTTGAGAA	TTCTCAAACATGCTACGCAC	NC_007595	-	3323	Synpcc7942_B2661	0.913297872	14	13	16	1	13	17	0	0	1
CCACAATCATCGCCGAGATC	GATCTCGGCGATGATTGTGG	NC_007595	+	3331	Synpcc7942_B2661	0.909042553	4	4	5	1	2	0	35	2	1
TGTTTGGGACGCTTGACGGT	ACCGTCAAGCGTCCCAAACA	NC_007595	+	3331	Synpcc7942_B2661	0.909042553	38	40	40	2	6	10	2	28	16
GGTTCCCATCCCTCCTCGGA	TCCGAGGAGGGATGGGAACC	NC_007595	+	3342	Synpcc7942_B2661	0.903191489	21	22	16	3	3	0	1	1	0
ACGCCGATTGGTGCATATCG	CGATATGCACCAATCGGCGT	NC_007595	+	3351	Synpcc7942_B2661	0.898404255	24	29	17	28	5	17	104	117	17
AGCAGGTTCCGTGATCAGCG	CGCTGATCACGGAACCTGCT	NC_007595	+	3351	Synpcc7942_B2661	0.898404255	1	1	3	1	0	1	0	0	1
CTTTCTATTTTAAGCGTGAC	GTCACGCTTAAAATAGAAAG	NC_007595	+	3351	Synpcc7942_B2661	0.898404255	109	133	102	63	89	77	127	61	35
GAAGGTGGATGGGGACGCAA	TTGCGTCCCCATCCACCTTC	NC_007595	+	3351	Synpcc7942_B2661	0.898404255	13	5	5	0	0	1	0	0	0
GCATTCGGTAAAGGTTATTT	AAATAACCTTTACCGAATGC	NC_007595	+	3351	Synpcc7942_B2661	0.898404255	48	49	54	28	31	14	30	55	121
GCCCCCCTGCTGGTTGGGTG	CACCCAACCAGCAGGGGGGC	NC_007595	+	3351	Synpcc7942_B2661	0.898404255	0	1	4	0	0	0	0	0	0
GCCTGAAAGCATGTCTGGCC	GGCCAGACATGCTTTCAGGC	NC_007595	+	3351	Synpcc7942_B2661	0.898404255	27	24	13	1	4	0	78	59	72
GTCCATATATGATGTACCCA	TGGGTACATCATATATGGAC	NC_007595	+	3351	Synpcc7942_B2661	0.898404255	27	63	50	13	23	35	45	14	94
GTGCAACGGCGAGTGCGGCC	GGCCGCACTCGCCGTTGCAC	NC_007595	+	3351	Synpcc7942_B2661	0.898404255	55	71	46	82	9	46	8	0	3
TGGCACCAGTTAGGAATGCT	AGCATTCCTAACTGGTGCCA	NC_007595	+	3351	Synpcc7942_B2661	0.898404255	17	27	15	40	24	18	0	1	80
TGTGGACGAGAAGGGCAGGG	CCCTGCCCTTCTCGTCCACA	NC_007595	+	3351	Synpcc7942_B2661	0.898404255	48	76	48	36	31	68	65	10	77
AATGGTTCATTGGGCAACGA	TCGTTGCCCAATGAACCATT	NC_007595	+	3356	Synpcc7942_B2661	0.895744681	11	10	9	0	0	0	1	0	1
ACCGGCGTTGCCGGAAGGCC	GGCCTTCCGGCAACGCCGGT	NC_007595	-	3359	Synpcc7942_B2661	0.894148936	36	42	47	63	5	65	83	65	3
AGTGATGGGGGGAGAGAGTC	GACTCTCTCCCCCCATCACT	NC_007595	-	3359	Synpcc7942_B2661	0.894148936	18	18	23	1	5	8	113	0	22
AGTTCCCTTTAAGCCGGCGT	ACGCCGGCTTAAAGGGAACT	NC_007595	-	3359	Synpcc7942_B2661	0.894148936	4	12	7	19	0	2	0	0	0
CGCGTAACGGCACCGTGGGA	TCCCACGGTGCCGTTACGCG	NC_007595	-	3359	Synpcc7942_B2661	0.894148936	1	3	0	0	1	0	0	0	0
CGGCGAGTCAGCCCGTCAGG	CCTGACGGGCTGACTCGCCG	NC_007595	-	3359	Synpcc7942_B2661	0.894148936	49	48	40	106	14	45	1	19	4
CGTATCGTATGACGCCTCGA	TCGAGGCGTCATACGATACG	NC_007595	-	3359	Synpcc7942_B2661	0.894148936	3	2	7	0	1	0	0	0	0
CTCAGTGAATTGAGTTTATC	GATAAACTCAATTCACTGAG	NC_007595	-	3359	Synpcc7942_B2661	0.894148936	9	16	14	1	10	1	32	41	0
GATATAAGTTTGTTCTGATC	GATCAGAACAAACTTATATC	NC_007595	-	3359	Synpcc7942_B2661	0.894148936	65	96	78	26	81	39	20	79	1
GGTTGACTGAAGTGAGGTGA	TCACCTCACTTCAGTCAACC	NC_007595	-	3359	Synpcc7942_B2661	0.894148936	28	21	26	2	8	32	70	29	100
GTGAGGGCCTAAGATACGTT	AACGTATCTTAGGCCCTCAC	NC_007595	-	3359	Synpcc7942_B2661	0.894148936	28	59	50	57	38	8	114	59	90
TCCCGATTGCGACTGGCACA	TGTGCCAGTCGCAATCGGGA	NC_007595	-	3359	Synpcc7942_B2661	0.894148936	11	18	13	1	20	1	4	2	0
TCCGTGCGGGTTAGCTCAGC	GCTGAGCTAACCCGCACGGA	NC_007595	-	3359	Synpcc7942_B2661	0.894148936	3	4	4	1	0	0	0	9	39
TCGGGTGGGCCCTAGGCGAC	GTCGCCTAGGGCCCACCCGA	NC_007595	-	3359	Synpcc7942_B2661	0.894148936	48	70	67	65	12	24	3	108	168
CGAGGATTTCCCTTTTGTTA	TAACAAAAGGGAAATCCTCG	NC_007595	-	3364	Synpcc7942_B2661	0.891489362	5	4	2	52	2	2	0	0	34
TACGGTGAACGCTTGAATTG	CAATTCAAGCGTTCACCGTA	NC_007595	-	3364	Synpcc7942_B2661	0.891489362	19	31	17	1	2	4	1	0	2
CGGGGCATATGCCGCTGTAC	GTACAGCGGCATATGCCCCG	NC_007595	+	3382	Synpcc7942_B2661	0.881914894	9	10	11	3	26	0	1	44	0
TTGAAACTGTCGTTATGGCA	TGCCATAACGACAGTTTCAA	NC_007595	+	3384	Synpcc7942_B2661	0.880851064	111	121	112	93	55	74	193	67	228
AGTACTTGAAGCGAGAGAGT	ACTCTCTCGCTTCAAGTACT	NC_007595	+	3392	Synpcc7942_B2661	0.876595745	4	8	3	0	6	1	0	0	0
GTGGGTCGGAACAGGGCATC	GATGCCCTGTTCCGACCCAC	NC_007595	+	3392	Synpcc7942_B2661	0.876595745	14	21	17	5	8	1	0	0	37
GACAAAGCAGTCTAAGTTAG	CTAACTTAGACTGCTTTGTC	NC_007595	-	3392	Synpcc7942_B2661	0.876595745	6	21	12	52	4	7	6	1	1
AGTCTGTAATCTATGGGGGA	TCCCCCATAGATTACAGACT	NC_007595	+	3394	Synpcc7942_B2661	0.875531915	40	42	35	7	35	42	30	25	74
GATTGGATGCTACGACCGGG	CCCGGTCGTAGCATCCAATC	NC_007595	+	3397	Synpcc7942_B2661	0.87393617	1	0	2	1	0	0	0	0	0
GCTCGGTCGGGAGGTTCGGG	CCCGAACCTCCCGACCGAGC	NC_007595	+	3397	Synpcc7942_B2661	0.87393617	4	2	1	0	0	1	0	0	0
TCGAAGTGAACAGCATCCGT	ACGGATGCTGTTCACTTCGA	NC_007595	+	3397	Synpcc7942_B2661	0.87393617	58	80	67	124	31	44	73	37	2
TTTGTGATAGTGCGGGCGGG	CCCGCCCGCACTATCACAAA	NC_007595	+	3397	Synpcc7942_B2661	0.87393617	26	36	25	21	41	8	32	0	1
AGGTCGTAAAGGAATTCGTC	GACGAATTCCTTTACGACCT	NC_007595	-	3397	Synpcc7942_B2661	0.87393617	13	27	18	64	8	8	4	1	1
CGTTATGGGCAGGCATGGGG	CCCCATGCCTGCCCATAACG	NC_007595	+	3402	Synpcc7942_B2661	0.871276596	41	51	42	61	37	12	39	36	13
TTTTCGTAATAACGTCACGT	ACGTGACGTTATTACGAAAA	NC_007595	+	3402	Synpcc7942_B2661	0.871276596	8	9	4	18	1	0	1	0	0
GGATATGTGGGACATAGAAC	GTTCTATGTCCCACATATCC	NC_007595	-	3402	Synpcc7942_B2661	0.871276596	51	67	56	113	46	19	48	21	117
CGTCATGGAGCCGAGACAGG	CCTGTCTCGGCTCCATGACG	NC_007595	-	3405	Synpcc7942_B2661	0.869680851	6	5	6	0	2	0	2	25	51
TATGTGCGGTGTAAAATTAG	CTAATTTTACACCGCACATA	NC_007595	-	3405	Synpcc7942_B2661	0.869680851	7	10	12	0	4	0	29	74	5
ATGCCCCGCGATTAAAAGTC	GACTTTTAATCGCGGGGCAT	NC_007595	+	3407	Synpcc7942_B2661	0.868617021	86	119	109	162	59	19	272	180	285
AGAGGTGGGGCAGCTAGGCG	CGCCTAGCTGCCCCACCTCT	NC_007595	-	3410	Synpcc7942_B2661	0.867021277	5	5	4	0	0	1	0	0	0
ATATTAATGTACCCCGGTTC	GAACCGGGGTACATTAATAT	NC_007595	-	3425	Synpcc7942_B2661	0.859042553	10	20	14	20	2	0	0	19	9
GTGCGGGGTTAGCGTGGTAT	ATACCACGCTAACCCCGCAC	NC_007595	+	3434	Synpcc7942_B2661	0.854255319	0	4	2	0	0	0	0	45	0
TATCTTACTCCGCAAATATG	CATATTTGCGGAGTAAGATA	NC_007595	+	3434	Synpcc7942_B2661	0.854255319	12	13	16	25	13	25	17	16	2
ACTACAGACACTTCGCGAGT	ACTCGCGAAGTGTCTGTAGT	NC_007595	+	3435	Synpcc7942_B2661	0.853723404	19	20	15	1	5	1	49	0	1
AACATAAATTGCGCGTTAGT	ACTAACGCGCAATTTATGTT	NC_007595	-	3442	Synpcc7942_B2661	0.85	9	13	7	13	4	38	2	1	190
CTGAGAATGGTGTATGGCCG	CGGCCATACACCATTCTCAG	NC_007595	-	3442	Synpcc7942_B2661	0.85	53	73	44	144	41	54	97	110	299
GGCGTTTGTGCGCTAGCAGG	CCTGCTAGCGCACAAACGCC	NC_007595	-	3442	Synpcc7942_B2661	0.85	39	58	51	49	28	55	145	77	47
GGGGGACGCGGCTATGCCGT	ACGGCATAGCCGCGTCCCCC	NC_007595	-	3442	Synpcc7942_B2661	0.85	37	38	33	4	27	63	3	30	38
GGGTGGTGGGCTATATGCTC	GAGCATATAGCCCACCACCC	NC_007595	-	3442	Synpcc7942_B2661	0.85	7	7	2	3	3	16	63	1	116
TCCTTATGGTTGAAACCATA	TATGGTTTCAACCATAAGGA	NC_007595	-	3442	Synpcc7942_B2661	0.85	28	29	37	50	7	13	8	58	46
GGAGGGGTAGGACGGGCGCG	CGCGCCCGTCCTACCCCTCC	NC_007595	+	3444	Synpcc7942_B2661	0.84893617	37	61	49	49	23	7	39	22	1
ATGCTATATATAGCTTGGTT	AACCAAGCTATATATAGCAT	NC_007595	-	3447	Synpcc7942_B2661	0.847340426	85	147	95	51	74	31	87	25	37
CGCGACTTTGTCAAGGCCAT	ATGGCCTTGACAAAGTCGCG	NC_007595	-	3447	Synpcc7942_B2661	0.847340426	8	19	13	36	1	3	0	0	0
GGATAAATTTCCCATGGGCA	TGCCCATGGGAAATTTATCC	NC_007595	-	3447	Synpcc7942_B2661	0.847340426	52	66	53	97	39	13	166	117	130
GAGGGTCAGCTGAGCCCGGG	CCCGGGCTCAGCTGACCCTC	NC_007595	+	3449	Synpcc7942_B2661	0.846276596	32	46	30	3	7	6	0	1	1
AAGCCCAATTCAGCTGTTAT	ATAACAGCTGAATTGGGCTT	NC_007595	+	3451	Synpcc7942_B2661	0.845212766	4	11	3	0	1	1	0	0	0
CTTAATGGCTGGTCTTAGTG	CACTAAGACCAGCCATTAAG	NC_007595	+	3451	Synpcc7942_B2661	0.845212766	22	13	14	1	2	3	0	38	9
GGAATCTAGGCCCCAGTGAG	CTCACTGGGGCCTAGATTCC	NC_007595	+	3451	Synpcc7942_B2661	0.845212766	17	21	26	1	39	13	2	2	58
TTCTATTGCATAATGTATTT	AAATACATTATGCAATAGAA	NC_007595	+	3451	Synpcc7942_B2661	0.845212766	1	2	4	0	1	0	0	0	0
AGAGGGTTATAAGTGTCGCG	CGCGACACTTATAACCCTCT	NC_007595	+	3458	Synpcc7942_B2661	0.841489362	40	46	33	47	23	72	27	1	2
ATTAGAACGCACCGGGGTAG	CTACCCCGGTGCGTTCTAAT	NC_007595	+	3459	Synpcc7942_B2661	0.840957447	2	1	2	0	0	0	1	0	0
CTGAGGCCGATGCGTGGGGT	ACCCCACGCATCGGCCTCAG	NC_007595	+	3459	Synpcc7942_B2661	0.840957447	3	5	3	0	18	1	0	0	0
TATTGTATCTGTTTAACCGA	TCGGTTAAACAGATACAATA	NC_007595	-	3459	Synpcc7942_B2661	0.840957447	12	17	12	3	21	13	0	0	0
TCTAACGCAGTATAGGGCCT	AGGCCCTATACTGCGTTAGA	NC_007595	-	3459	Synpcc7942_B2661	0.840957447	45	66	50	15	17	27	32	49	38
GCTGTAGACCCGCGCAGTGC	GCACTGCGCGGGTCTACAGC	NC_007595	+	3466	Synpcc7942_B2661	0.837234043	2	4	2	0	0	0	0	0	0
CGTTTGGTAGGAGAGAAACA	TGTTTCTCTCCTACCAAACG	NC_007595	+	3472	Synpcc7942_B2661	0.834042553	11	14	6	38	5	0	40	0	1
CTCATGGCTGGAGTTACTTC	GAAGTAACTCCAGCCATGAG	NC_007595	+	3472	Synpcc7942_B2661	0.834042553	8	7	9	0	1	2	0	0	0
TACTCGGTTTTGTGAGAGTA	TACTCTCACAAAACCGAGTA	NC_007595	+	3472	Synpcc7942_B2661	0.834042553	9	19	10	0	1	3	8	0	1
CGTTATCCGAAAAGATATTA	TAATATCTTTTCGGATAACG	NC_007595	-	3474	Synpcc7942_B2661	0.832978723	20	12	5	2	24	2	60	1	62
GATGGGGGTAGAGGCCGCGC	GCGCGGCCTCTACCCCCATC	NC_007595	-	3482	Synpcc7942_B2661	0.828723404	9	14	8	47	2	3	3	61	8
CGGGCGCTGTGCGTAGGGGA	TCCCCTACGCACAGCGCCCG	NC_007595	+	3489	Synpcc7942_B2661	0.825	4	2	3	0	2	0	0	1	0
CCGAGCAGAAAATTACGCAC	GTGCGTAATTTTCTGCTCGG	NC_007595	-	3497	Synpcc7942_B2661	0.820744681	13	11	10	5	9	2	1	0	0
GCCTGAGAGTGGTGTTAGAT	ATCTAACACCACTCTCAGGC	NC_007595	-	3497	Synpcc7942_B2661	0.820744681	2	3	0	0	0	0	39	1	0
GGAATGCGGGTGTGCGATCT	AGATCGCACACCCGCATTCC	NC_007595	-	3497	Synpcc7942_B2661	0.820744681	1	5	4	2	0	23	0	26	0
ACATGAGTAATGACGCACGA	TCGTGCGTCATTACTCATGT	NC_007595	+	3509	Synpcc7942_B2661	0.814361702	3	3	2	0	0	2	0	0	0
AAACAGTTTTTGATGTTTAC	GTAAACATCAAAAACTGTTT	NC_007595	+	3514	Synpcc7942_B2661	0.811702128	2	11	11	31	7	2	0	0	2
ACGAGCTATCGTAAAGCGAT	ATCGCTTTACGATAGCTCGT	NC_007595	+	3514	Synpcc7942_B2661	0.811702128	75	97	70	27	17	11	4	110	89
CCTACATGGTACGAGGTCCT	AGGACCTCGTACCATGTAGG	NC_007595	+	3514	Synpcc7942_B2661	0.811702128	10	17	12	0	1	1	0	6	14
TCGACTGGTGCTAATTTCAA	TTGAAATTAGCACCAGTCGA	NC_007595	+	3514	Synpcc7942_B2661	0.811702128	20	34	29	0	60	7	2	130	1
TTGATTGGTGGGTATGTGGC	GCCACATACCCACCAATCAA	NC_007595	+	3514	Synpcc7942_B2661	0.811702128	50	60	64	55	24	33	79	61	54
TTTCTATCTGCTGATGGTTA	TAACCATCAGCAGATAGAAA	NC_007595	+	3514	Synpcc7942_B2661	0.811702128	77	77	51	181	40	70	103	127	108
GTTGTTAACGCTGGAACGAT	ATCGTTCCAGCGTTAACAAC	NC_007595	+	3519	Synpcc7942_B2661	0.809042553	1	3	1	0	0	0	0	0	0
AAGGGCGTGGTTTTTCTGGG	CCCAGAAAAACCACGCCCTT	NC_007595	-	3522	Synpcc7942_B2661	0.807446809	69	95	69	32	50	34	57	2	58
ATATATATCTCCCCGATAGG	CCTATCGGGGAGATATATAT	NC_007595	-	3522	Synpcc7942_B2661	0.807446809	4	5	5	0	1	9	45	15	0
CGAAGAAGTTGTTATAGCAC	GTGCTATAACAACTTCTTCG	NC_007595	-	3522	Synpcc7942_B2661	0.807446809	39	79	46	0	4	22	0	1	3
GCATTTGCAGATGCCACCTC	GAGGTGGCATCTGCAAATGC	NC_007595	-	3522	Synpcc7942_B2661	0.807446809	6	10	3	4	3	3	34	1	7
GCGCCCATGGTGCTTGTTTC	GAAACAAGCACCATGGGCGC	NC_007595	-	3522	Synpcc7942_B2661	0.807446809	128	201	133	408	112	135	264	274	58
GGAGCAGGGGCATCTGGGAG	CTCCCAGATGCCCCTGCTCC	NC_007595	-	3522	Synpcc7942_B2661	0.807446809	36	34	41	109	35	9	0	1	69
GGATGTGTCGATGTTTAATT	AATTAAACATCGACACATCC	NC_007595	-	3522	Synpcc7942_B2661	0.807446809	103	96	101	171	47	78	206	173	44
GGTGTTAGCGGATAGAGGTT	AACCTCTATCCGCTAACACC	NC_007595	-	3522	Synpcc7942_B2661	0.807446809	8	5	13	2	8	3	0	50	0
GTGCTTGGTAATGTTATAAA	TTTATAACATTACCAAGCAC	NC_007595	-	3522	Synpcc7942_B2661	0.807446809	38	48	25	3	6	34	44	10	207
ATTCGGTGAATTCCGAAGTA	TACTTCGGAATTCACCGAAT	NC_007595	-	3534	Synpcc7942_B2661	0.80106383	178	210	175	88	88	95	198	140	299
GGGAAATAGGAGGACGGTGA	TCACCGTCCTCCTATTTCCC	NC_007595	-	3535	Synpcc7942_B2661	0.800531915	41	47	22	72	5	8	0	105	32
GGGACACTGGAGTGGAGGGG	CCCCTCCACTCCAGTGTCCC	NC_007595	-	3535	Synpcc7942_B2661	0.800531915	13	28	18	1	7	3	0	17	3
GCTGGCAGTACTCCAGTTGA	TCAACTGGAGTACTGCCAGC	NC_007595	-	3537	Synpcc7942_B2661	0.799468085	3	2	0	0	2	0	0	0	0
GGGGGGTGGGGGTTCAGCCA	TGGCTGAACCCCCACCCCCC	NC_007595	+	3543	Synpcc7942_B2661	0.796276596	29	56	44	125	17	58	59	216	10
TTGTTCCTAAGATGGGGCAT	ATGCCCCATCTTAGGAACAA	NC_007595	-	3551	Synpcc7942_B2661	0.792021277	10	23	22	4	2	17	50	63	0
ACTGAGCTTGCGAACGGTGG	CCACCGTTCGCAAGCTCAGT	NC_007595	+	3563	Synpcc7942_B2661	0.785638298	53	91	63	135	46	22	27	119	147
ATTAAAGGGCGGTGGTCCTG	CAGGACCACCGCCCTTTAAT	NC_007595	-	3571	Synpcc7942_B2661	0.781382979	13	22	20	42	34	4	86	19	21
ATTAGAGCGCTGGGGCCTTA	TAAGGCCCCAGCGCTCTAAT	NC_007595	-	3571	Synpcc7942_B2661	0.781382979	2	5	8	0	1	11	38	0	0
CCGGTGCAGTGACTCTCCGG	CCGGAGAGTCACTGCACCGG	NC_007595	-	3571	Synpcc7942_B2661	0.781382979	109	138	121	34	61	36	198	62	27
GCGGGGGGTGATAATGGAGT	ACTCCATTATCACCCCCCGC	NC_007595	-	3571	Synpcc7942_B2661	0.781382979	16	17	20	2	12	16	59	36	0
TCAAGAATGATTATCTTTCA	TGAAAGATAATCATTCTTGA	NC_007595	-	3571	Synpcc7942_B2661	0.781382979	12	9	18	3	2	6	35	2	68
GTTAATTTAATCATGTCAGA	TCTGACATGATTAAATTAAC	NC_007595	+	3607	Synpcc7942_B2661	0.762234043	18	29	29	41	18	33	18	99	32
GCGCTGTGTAAGCCGTAGAT	ATCTACGGCTTACACAGCGC	NC_007595	+	3638	Synpcc7942_B2661	0.745744681	8	7	4	0	0	0	0	0	0
TGTGGGCGGTTTGCATCCGG	CCGGATGCAAACCGCCCACA	NC_007595	+	3643	Synpcc7942_B2661	0.743085106	22	33	34	2	8	7	0	9	6
GTCACATTAACTGGGCGTAA	TTACGCCCAGTTAATGTGAC	NC_007595	-	3651	Synpcc7942_B2661	0.738829787	1	7	3	0	1	0	1	16	0
CCACACGAGCGGGGGGGCAT	ATGCCCCCCCGCTCGTGTGG	NC_007595	-	3671	Synpcc7942_B2661	0.728191489	22	47	24	59	18	17	49	30	125
TCTCGCATTATGCACTTGCG	CGCAAGTGCATAATGCGAGA	NC_007595	-	3681	Synpcc7942_B2661	0.72287234	2	4	8	0	0	1	1	0	0
TAATTGGTGGTCAGACTATG	CATAGTCTGACCACCAATTA	NC_007595	-	3687	Synpcc7942_B2661	0.719680851	72	107	106	23	67	86	24	49	63
ACAGCGGATGGACGGGGATG	CATCCCCGTCCATCCGCTGT	NC_007595	-	3692	Synpcc7942_B2661	0.717021277	4	11	5	1	1	0	0	0	0
TAGATGGTTAGTACAGGGAG	CTCCCTGTACTAACCATCTA	NC_007595	+	3701	Synpcc7942_B2661	0.712234043	22	21	18	9	11	3	1	10	121
ACATAACGGGCGGTCAGAAC	GTTCTGACCGCCCGTTATGT	NC_007595	-	3708	Synpcc7942_B2661	0.708510638	8	11	14	54	28	3	0	0	1
ACTCAAGCGTGCGAACAGCG	CGCTGTTCGCACGCTTGAGT	NC_007595	-	3708	Synpcc7942_B2661	0.708510638	69	89	90	77	20	43	213	177	25
ATACTTAAAGTTGTATATGC	GCATATACAACTTTAAGTAT	NC_007595	-	3708	Synpcc7942_B2661	0.708510638	4	6	4	13	1	2	0	0	0
CGTTAAATTTGCCCGGCCCG	CGGGCCGGGCAAATTTAACG	NC_007595	-	3708	Synpcc7942_B2661	0.708510638	8	6	1	0	1	0	0	24	0
GATCTAGATGCGGGTAAGTA	TACTTACCCGCATCTAGATC	NC_007595	-	3708	Synpcc7942_B2661	0.708510638	10	6	6	0	0	0	0	0	0
GGGTCGGAGGGGATTGGGGG	CCCCCAATCCCCTCCGACCC	NC_007595	-	3708	Synpcc7942_B2661	0.708510638	5	13	7	63	16	0	4	0	0
AGCCGGGAGTGTCTTGCAAG	CTTGCAAGACACTCCCGGCT	NC_007595	+	3734	Synpcc7942_B2661	0.694680851	6	11	17	0	3	3	2	64	0
GCGTGGGTGGGCGGTGCATG	CATGCACCGCCCACCCACGC	NC_007595	-	3738	Synpcc7942_B2661	0.692553191	16	18	11	3	5	10	0	0	3
ATATAGGCTGTATCAAAAGA	TCTTTTGATACAGCCTATAT	NC_007595	+	3739	Synpcc7942_B2661	0.692021277	9	18	16	30	2	19	0	50	3
CTGGTCCAGAGGTCTCTTGG	CCAAGAGACCTCTGGACCAG	NC_007595	+	3739	Synpcc7942_B2661	0.692021277	59	73	60	65	13	46	3	2	11
GCGGGTAGAGGGATTGGATG	CATCCAATCCCTCTACCCGC	NC_007595	+	3739	Synpcc7942_B2661	0.692021277	17	17	7	2	66	7	0	0	0
GCGTGATGCAGCCTGGCAGC	GCTGCCAGGCTGCATCACGC	NC_007595	+	3739	Synpcc7942_B2661	0.692021277	129	177	126	51	40	77	233	52	196
GTACAGGCTTGAACGCAGGT	ACCTGCGTTCAAGCCTGTAC	NC_007595	+	3739	Synpcc7942_B2661	0.692021277	11	15	11	0	3	3	0	1	3
TATGCGCTCTAGGAGGTCGC	GCGACCTCCTAGAGCGCATA	NC_007595	+	3739	Synpcc7942_B2661	0.692021277	18	21	22	0	6	2	54	38	0
GAGGGGGGTAGGCAGGCTGC	GCAGCCTGCCTACCCCCCTC	NC_007595	-	3747	Synpcc7942_B2661	0.687765957	0	0	0	0	0	0	0	0	0
GGTAGCCGTGTGCCGGGGTT	AACCCCGGCACACGGCTACC	NC_007595	-	3747	Synpcc7942_B2661	0.687765957	6	17	10	1	22	1	24	1	0
AGTGCTAGGCGTCTACTGGG	CCCAGTAGACGCCTAGCACT	NC_007595	+	3766	Synpcc7942_B2661	0.677659574	10	16	11	0	1	3	0	1	0
GCAGTACTAGCGGCATTGCC	GGCAATGCCGCTAGTACTGC	NC_007595	+	3766	Synpcc7942_B2661	0.677659574	50	86	81	190	18	29	57	132	131
ATGGACACATGTTGGGGTCA	TGACCCCAACATGTGTCCAT	NC_007595	-	3774	Synpcc7942_B2661	0.673404255	7	3	3	1	2	1	0	21	0
ATGGTACTAGCACCTCGGAA	TTCCGAGGTGCTAGTACCAT	NC_007595	-	3774	Synpcc7942_B2661	0.673404255	10	21	13	0	5	7	1	0	1
CACTGGACATAAGTACGGGG	CCCCGTACTTATGTCCAGTG	NC_007595	-	3774	Synpcc7942_B2661	0.673404255	2	1	2	0	0	0	0	0	0
TTTTCTAATTACTGTGGTCC	GGACCACAGTAATTAGAAAA	NC_007595	-	3774	Synpcc7942_B2661	0.673404255	11	16	12	1	2	19	0	58	4
GAACTTACACTCGAGGGCGC	GCGCCCTCGAGTGTAAGTTC	NC_007595	+	3790	Synpcc7942_B2661	0.664893617	215	257	215	327	163	136	215	388	366
TGATGATGGAGGGGCCTACG	CGTAGGCCCCTCCATCATCA	NC_007595	+	3812	Synpcc7942_B2661	0.653191489	29	19	18	5	4	15	0	0	18
GAGTGAGGAGGTCGTAGTGG	CCACTACGACCTCCTCACTC	NC_007595	-	3814	Synpcc7942_B2661	0.65212766	2	0	2	0	0	0	0	0	0
GCGATCGGATTGGCGGCCAT	ATGGCCGCCAATCCGATCGC	NC_007595	-	3814	Synpcc7942_B2661	0.65212766	29	38	29	5	18	8	26	1	80
GGAAGGGGTCTTTTTGCGAG	CTCGCAAAAAGACCCCTTCC	NC_007595	-	3825	Synpcc7942_B2661	0.646276596	271	394	301	148	105	176	185	254	364
TTAGCCTTACGTGAAATCGA	TCGATTTCACGTAAGGCTAA	NC_007595	-	3830	Synpcc7942_B2661	0.643617021	14	28	20	9	11	8	1	28	64
TAGAGTTAGGTCTTCGTTTA	TAAACGAAGACCTAACTCTA	NC_007595	+	3843	Synpcc7942_B2661	0.636702128	21	19	23	21	5	43	12	1	4
TCGAGGGGAGGGCGCGTGCA	TGCACGCGCCCTCCCCTCGA	NC_007595	+	3843	Synpcc7942_B2661	0.636702128	37	43	35	20	28	25	99	80	16
TCGTTTGGTGCGCTGTGGTC	GACCACAGCGCACCAAACGA	NC_007595	+	3851	Synpcc7942_B2661	0.632446809	46	57	42	5	17	49	1	38	168
AGGGGTGGGGGGGGTTCTGA	TCAGAACCCCCCCCACCCCT	NC_007595	-	3851	Synpcc7942_B2661	0.632446809	23	33	16	2	36	27	1	11	18
TGATGGCTTTAGTAGGACTG	CAGTCCTACTAAAGCCATCA	NC_007595	-	3851	Synpcc7942_B2661	0.632446809	10	24	16	0	2	2	0	0	0
GGACTGGGCGTGATGGGTAG	CTACCCATCACGCCCAGTCC	NC_007595	-	3854	Synpcc7942_B2661	0.630851064	24	17	20	2	3	0	0	0	0
AGGGGAAACCTGTGTCGATC	GATCGACACAGGTTTCCCCT	NC_007595	+	3860	Synpcc7942_B2661	0.627659574	5	8	5	2	0	2	1	246	0
ATCCACTCACTGCGAGTGGT	ACCACTCGCAGTGAGTGGAT	NC_007595	+	3860	Synpcc7942_B2661	0.627659574	8	18	13	2	44	17	52	22	0
GTGGCCAGAGGGGGGGTGTG	CACACCCCCCCTCTGGCCAC	NC_007595	+	3863	Synpcc7942_B2661	0.62606383	10	11	8	0	5	4	0	0	0
TTGATTTTAACATAGGCACA	TGTGCCTATGTTAAAATCAA	NC_007595	+	3863	Synpcc7942_B2661	0.62606383	48	40	42	223	46	39	68	78	5
AGCTCCGTCAATTGCTGAAT	ATTCAGCAATTGACGGAGCT	NC_007595	-	3868	Synpcc7942_B2661	0.623404255	14	24	31	1	7	32	0	124	10
TTGTACTCACGTGTGTTATT	AATAACACACGTGAGTACAA	NC_007595	-	3868	Synpcc7942_B2661	0.623404255	24	31	29	21	21	37	31	154	2
GAAAGGGGTAAACAAGCTTT	AAAGCTTGTTTACCCCTTTC	NC_007595	-	3869	Synpcc7942_B2661	0.62287234	18	13	10	9	25	20	3	32	487
ACACCCCCGCGTCATGGGAA	TTCCCATGACGCGGGGGTGT	NC_007595	-	3871	Synpcc7942_B2661	0.621808511	5	13	12	63	25	7	0	1	3
CTAATCCTCTTTATAGAGCT	AGCTCTATAAAGAGGATTAG	NC_007595	+	3878	Synpcc7942_B2661	0.618085106	26	30	19	1	5	5	3	40	0
ATCCGCGTACTGCTGGGGGG	CCCCCCAGCAGTACGCGGAT	NC_007595	+	3887	Synpcc7942_B2661	0.613297872	7	4	3	37	0	0	0	0	14
ATAGGGTCGTCGAGCGACAG	CTGTCGCTCGACGACCCTAT	NC_007595	-	3895	Synpcc7942_B2661	0.609042553	6	15	13	45	8	28	0	0	0
TGTCCGGTTGGGTCAAACGG	CCGTTTGACCCAACCGGACA	NC_007595	-	3939	Synpcc7942_B2661	0.585638298	10	10	8	0	1	0	0	0	1
ATCTTGCGAGTTGCCGCCTT	AAGGCGGCAACTCGCAAGAT	NC_007595	+	3941	Synpcc7942_B2661	0.584574468	5	10	10	0	1	1	1	28	0
GGAGGAGGGTGGAGTGGTGA	TCACCACTCCACCCTCCTCC	NC_007595	+	3943	Synpcc7942_B2661	0.583510638	9	5	8	0	2	17	1	6	0
TGGCCACCGGGTTAAAGCTA	TAGCTTTAACCCGGTGGCCA	NC_007595	+	3946	Synpcc7942_B2661	0.581914894	72	75	102	136	26	113	127	96	29
GGTTGGGTAAATGCGTGTCT	AGACACGCATTTACCCAACC	NC_007595	-	3977	Synpcc7942_B2661	0.565425532	8	14	12	0	3	17	3	0	0
AGAAGGCGCGGCAGCCCGGT	ACCGGGCTGCCGCGCCTTCT	NC_007595	+	3978	Synpcc7942_B2661	0.564893617	11	28	8	0	18	2	1	0	1
CCCTAGTATGCTTGCGGCGG	CCGCCGCAAGCATACTAGGG	NC_007595	+	3978	Synpcc7942_B2661	0.564893617	7	5	7	0	3	2	0	18	0
GGGCTTTAGGTAGGACGGGG	CCCCGTCCTACCTAAAGCCC	NC_007595	+	3978	Synpcc7942_B2661	0.564893617	198	268	197	329	175	165	605	527	794
TGCCCTAGTCGAGATTTAGA	TCTAAATCTCGACTAGGGCA	NC_007595	+	3978	Synpcc7942_B2661	0.564893617	27	47	33	2	16	63	57	168	2
TGTTATTGGGGGCCCTCCGC	GCGGAGGGCCCCCAATAACA	NC_007595	+	3978	Synpcc7942_B2661	0.564893617	65	74	56	79	36	95	62	7	103
CGTGTGTAACTAGTGTTCGT	ACGAACACTAGTTACACACG	NC_007595	+	3983	Synpcc7942_B2661	0.562234043	11	16	14	24	1	30	2	0	49
GAAGGGCGACCAGGGCCGCA	TGCGGCCCTGGTCGCCCTTC	NC_007595	+	3983	Synpcc7942_B2661	0.562234043	14	12	13	1	5	0	12	0	0
GATGGAGTATTCGACGTTGG	CCAACGTCGAATACTCCATC	NC_007595	+	3983	Synpcc7942_B2661	0.562234043	56	68	72	72	29	44	57	6	12
ACTCAGAGTTCTCGCCGGTA	TACCGGCGAGAACTCTGAGT	NC_007595	-	3986	Synpcc7942_B2661	0.560638298	12	15	6	14	2	29	30	0	0
TGCAGGGGACTACCCAGGGA	TCCCTGGGTAGTCCCCTGCA	NC_007595	-	3986	Synpcc7942_B2661	0.560638298	0	0	1	0	1	0	0	0	0
AAAAATGTGATTGTGCTCTG	CAGAGCACAATCACATTTTT	NC_007595	-	3991	Synpcc7942_B2661	0.557978723	1	6	8	13	1	1	1	0	60
AGAAAGGATGACGTGAGTGG	CCACTCACGTCATCCTTTCT	NC_007595	+	3993	Synpcc7942_B2661	0.556914894	45	28	30	10	22	21	54	46	101
TATGTTGGCTGTTGCACTCA	TGAGTGCAACAGCCAACATA	NC_007595	-	3993	Synpcc7942_B2661	0.556914894	3	6	3	0	1	1	0	0	25
GATGGGGGATGGATTGGAGC	GCTCCAATCCATCCCCCATC	NC_007595	+	4001	Synpcc7942_B2661	0.552659574	11	11	9	1	1	1	0	0	0
TAATCAATAGATGAACGTGG	CCACGTTCATCTATTGATTA	NC_007595	-	4004	Synpcc7942_B2661	0.55106383	17	16	12	0	1	5	0	0	0
GATCGCCAAGGCAAAGCATA	TATGCTTTGCCTTGGCGATC	NC_007595	+	4020	Synpcc7942_B2661	0.542553191	219	309	253	330	219	174	106	256	245
AGGAGTGGTCCGGCAGGAGG	CCTCCTGCCGGACCACTCCT	NC_007595	+	4052	Synpcc7942_B2661	0.525531915	48	60	45	15	18	62	224	43	103
GGTTGGGCAGAATAGTGGAG	CTCCACTATTCTGCCCAACC	NC_007595	+	4052	Synpcc7942_B2661	0.525531915	0	7	1	0	2	0	49	1	1
CCCCGATAGTTCGCCAATAT	ATATTGGCGAACTATCGGGG	NC_007595	-	4060	Synpcc7942_B2661	0.521276596	7	8	3	2	9	20	0	0	0
AAGGGGGTGCAAGTCACTGG	CCAGTGACTTGCACCCCCTT	NC_007595	-	4068	Synpcc7942_B2661	0.517021277	19	38	30	64	6	17	157	56	4
CCTTGGCGCGCAGGGCAGAT	ATCTGCCCTGCGCGCCAAGG	NC_007595	-	4068	Synpcc7942_B2661	0.517021277	2	5	1	0	1	0	0	0	0
GATCTGGTGAAGAGAAGACT	AGTCTTCTCTTCACCAGATC	NC_007595	+	4075	Synpcc7942_B2661	0.513297872	67	66	69	115	35	40	176	138	4
AAAATGTGGTGACTTGTTTT	AAAACAAGTCACCACATTTT	NC_007595	+	4098	Synpcc7942_B2661	0.50106383	59	96	75	124	63	63	264	75	34
AAATAATGGGTTGAGTGAAG	CTTCACTCAACCCATTATTT	NC_007595	-	4106	Synpcc7942_B2661	0.496808511	45	57	35	37	59	36	60	85	115
ATCCGGAGCTAGCACTCGTG	CACGAGTGCTAGCTCCGGAT	NC_007595	-	4106	Synpcc7942_B2661	0.496808511	46	51	47	132	76	85	270	198	131
GTGAGCGAGGAGAGATGCCC	GGGCATCTCTCCTCGCTCAC	NC_007595	-	4106	Synpcc7942_B2661	0.496808511	4	14	11	1	6	26	3	37	61
GCTCCGGGCGCCTGCGGGTG	CACCCGCAGGCGCCCGGAGC	NC_007595	-	4126	Synpcc7942_B2661	0.486170213	2	2	1	0	0	2	0	0	0
GCGATTACACTAATTCGTCC	GGACGAATTAGTGTAATCGC	NC_007595	+	4128	Synpcc7942_B2661	0.485106383	24	35	28	40	38	11	245	77	29
CGATTCTCTCTGTAATATTG	CAATATTACAGAGAGAATCG	NC_007595	-	4141	Synpcc7942_B2661	0.478191489	179	247	187	246	96	107	210	136	243
GCCATGGGGACAATATCGGG	CCCGATATTGTCCCCATGGC	NC_007595	-	4141	Synpcc7942_B2661	0.478191489	12	15	7	0	9	1	0	60	1
TTTGGCAGTCCTCTAGTGAG	CTCACTAGAGGACTGCCAAA	NC_007595	+	4183	Synpcc7942_B2661	0.455851064	5	5	5	0	2	0	51	0	0
CGGTGCAGATATTTGTAGTT	AACTACAAATATCTGCACCG	NC_007595	-	4186	Synpcc7942_B2661	0.454255319	46	40	26	35	10	11	0	102	0
GGGTCGGGAGCTGTCGAACT	AGTTCGACAGCTCCCGACCC	NC_007595	+	4187	Synpcc7942_B2661	0.453723404	27	46	33	21	6	33	0	51	53
GATTTAAGATGGGTGGGCAG	CTGCCCACCCATCTTAAATC	NC_007595	+	4207	Synpcc7942_B2661	0.443085106	2	8	4	1	0	0	0	0	0
GGTAACCTACGGTTTCGGGC	GCCCGAAACCGTAGGTTACC	NC_007595	-	4214	Synpcc7942_B2661	0.439361702	2	0	1	0	1	0	0	0	0
GATGGCCCGAAGAGCCAAGA	TCTTGGCTCTTCGGGCCATC	NC_007595	-	4215	Synpcc7942_B2661	0.438829787	60	77	77	17	36	34	1	87	170
GGGGACGCGCCCCGGATAAG	CTTATCCGGGGCGCGTCCCC	NC_007595	+	4226	Synpcc7942_B2661	0.432978723	56	84	80	40	20	34	58	2	103
CTAGTTTTCATTCTAACAGG	CCTGTTAGAATGAAAACTAG	NC_007595	-	4230	Synpcc7942_B2661	0.430851064	27	39	28	196	33	14	87	2	174
GGTGGACGGGGAGGGGGGGC	GCCCCCCCTCCCCGTCCACC	NC_007595	+	4242	Synpcc7942_B2661	0.424468085	19	19	13	14	10	7	27	19	23
GATGGGGTGAGAGGTAGAGT	ACTCTACCTCTCACCCCATC	NC_007595	-	4250	Synpcc7942_B2661	0.420212766	4	13	2	0	2	18	0	8	0
ACGGAGAACGGGCGATTAGG	CCTAATCGCCCGTTCTCCGT	NC_007595	+	4272	Synpcc7942_B2661	0.408510638	34	51	38	3	9	22	45	61	5
GGCAGGAGGGCAGAGTGCAG	CTGCACTCTGCCCTCCTGCC	NC_007595	+	4273	Synpcc7942_B2661	0.407978723	2	0	1	1	2	0	0	32	0
GGAAGGGCGTGCGCGACAGG	CCTGTCGCGCACGCCCTTCC	NC_007595	-	4281	Synpcc7942_B2661	0.403723404	5	6	2	0	0	0	0	0	0
AATTTGCATTTACATGTGCT	AGCACATGTAAATGCAAATT	NC_007595	-	4288	Synpcc7942_B2661	0.4	18	28	15	12	6	13	81	0	2
ATTTTGGGTGGACGAGGGTA	TACCCTCGTCCACCCAAAAT	NC_007595	-	4288	Synpcc7942_B2661	0.4	20	20	24	0	28	1	0	0	72
GAGCCAGTTTAGGATATCCG	CGGATATCCTAAACTGGCTC	NC_007595	+	4293	Synpcc7942_B2661	0.397340426	28	50	37	32	25	5	179	63	61
GGGTCTTCACGAGAGGCGTG	CACGCCTCTCGTGAAGACCC	NC_007595	+	4312	Synpcc7942_B2661	0.387234043	28	38	25	2	34	26	3	28	16
GGGGGTACAGGCGCGCAGGG	CCCTGCGCGCCTGTACCCCC	NC_007595	+	4325	Synpcc7942_B2661	0.380319149	52	68	55	7	62	26	48	29	286
TAGCGGACAACGGAGTCGAT	ATCGACTCCGTTGTCCGCTA	NC_007595	+	4363	Synpcc7942_B2661	0.360106383	44	64	42	3	10	20	9	47	3
TTCCTCTGAAGCTTTATTGA	TCAATAAAGCTTCAGAGGAA	NC_007595	+	4365	Synpcc7942_B2661	0.359042553	18	13	14	0	17	2	0	0	0
TTATACCCCTGTTGACTCGG	CCGAGTCAACAGGGGTATAA	NC_007595	+	4374	Synpcc7942_B2661	0.354255319	1	0	1	0	0	0	0	116	1
TTGGCGAGTTGGACCCGGCT	AGCCGGGTCCAACTCGCCAA	NC_007595	-	4391	Synpcc7942_B2661	0.345212766	18	14	9	2	0	2	1	0	0
GCATATTTCCGAGGTTAGGA	TCCTAACCTCGGAAATATGC	NC_007595	+	4394	Synpcc7942_B2661	0.343617021	2	4	2	0	0	0	0	0	1
CGGGTTCGGGCTCGGCGAAC	GTTCGCCGAGCCCGAACCCG	NC_007595	-	4397	Synpcc7942_B2661	0.342021277	9	7	6	1	2	14	0	0	0
AACAATATAGCAAGAGGGGG	CCCCCTCTTGCTATATTGTT	NC_007595	+	4419	Synpcc7942_B2661	0.330319149	7	13	9	12	3	18	36	1	36
AGTTTCGGTACGCAGCGGCG	CGCCGCTGCGTACCGAAACT	NC_007595	-	4438	Synpcc7942_B2661	0.320212766	89	86	85	15	41	67	93	173	202
CGTGCATGGCTGGGAAATGA	TCATTTCCCAGCCATGCACG	NC_007595	-	4438	Synpcc7942_B2661	0.320212766	27	26	20	31	28	2	45	14	91
GTGGGCAAGACCAGTGTTGC	GCAACACTGGTCTTGCCCAC	NC_007595	+	4457	Synpcc7942_B2661	0.310106383	7	12	10	32	31	2	49	1	20
TAACTTTGCTAATTTTCCCA	TGGGAAAATTAGCAAAGTTA	NC_007595	+	4462	Synpcc7942_B2661	0.307446809	6	5	8	88	1	29	44	1	0
TCGTGTCGTTAATATATCAC	GTGATATATTAACGACACGA	NC_007595	-	4463	Synpcc7942_B2661	0.306914894	17	15	18	0	3	0	0	1	9
AGATGGTTAATTGGGATCTA	TAGATCCCAATTAACCATCT	NC_007595	-	4465	Synpcc7942_B2661	0.305851064	7	9	9	0	1	0	0	0	0
GTCGTGTACGTGACATTACG	CGTAATGTCACGTACACGAC	NC_007595	+	4467	Synpcc7942_B2661	0.304787234	17	23	18	0	11	2	223	19	64
ACGGTCACCGGATTCGCGGG	CCCGCGAATCCGGTGACCGT	NC_007595	-	4467	Synpcc7942_B2661	0.304787234	6	7	4	0	1	0	0	0	0
CAAGAGGTGTTGTGAGAGAG	CTCTCTCACAACACCTCTTG	NC_007595	-	4467	Synpcc7942_B2661	0.304787234	37	39	34	121	9	19	49	41	26
CATAGGAAAGCGGTTTTGAT	ATCAAAACCGCTTTCCTATG	NC_007595	-	4467	Synpcc7942_B2661	0.304787234	21	38	23	4	29	9	32	109	38
GCGCCCTGATCTGTGAACGT	ACGTTCACAGATCAGGGCGC	NC_007595	+	4481	Synpcc7942_B2661	0.297340426	150	159	120	35	73	97	364	105	26
CTTACAGAGTAAATGCTTGC	GCAAGCATTTACTCTGTAAG	NC_007595	-	4489	Synpcc7942_B2661	0.293085106	1	3	2	0	0	0	0	0	0
GCCTTATCATGCAAACGGGG	CCCCGTTTGCATGATAAGGC	NC_007595	-	4489	Synpcc7942_B2661	0.293085106	136	217	192	186	67	164	139	202	153
GGAAGCCAAGGTTTGCCCAG	CTGGGCAAACCTTGGCTTCC	NC_007595	-	4499	Synpcc7942_B2661	0.287765957	12	26	9	12	7	31	17	0	39
CTAGGGCGTACATGGGGTGA	TCACCCCATGTACGCCCTAG	NC_007595	+	4525	Synpcc7942_B2661	0.27393617	7	9	9	1	3	1	0	26	2
TAACAGCTGTGATTCTTCTC	GAGAAGAATCACAGCTGTTA	NC_007595	+	4534	Synpcc7942_B2661	0.269148936	3	2	5	13	0	10	0	0	0
GTATGGCGAGGGCTGGGGAC	GTCCCCAGCCCTCGCCATAC	NC_007595	+	4540	Synpcc7942_B2661	0.265957447	1	5	8	1	0	1	51	1	7
GTAGGATGTCGTGGGGAGTG	CACTCCCCACGACATCCTAC	NC_007595	+	4546	Synpcc7942_B2661	0.262765957	5	7	7	76	3	2	2	0	1
AGATGGGTAACGCGCGCTAA	TTAGCGCGCGTTACCCATCT	NC_007595	-	4547	Synpcc7942_B2661	0.262234043	7	13	10	1	23	4	232	1	14
CATGATTAATCTGTTTCTAT	ATAGAAACAGATTAATCATG	NC_007595	-	4548	Synpcc7942_B2661	0.261702128	59	66	56	50	40	15	117	71	11
GGTTGTCGAGGATATGGCGT	ACGCCATATCCTCGACAACC	NC_007595	-	4548	Synpcc7942_B2661	0.261702128	3	1	2	0	1	2	134	0	1
TGTTGCTTCGGAGTGTGTGG	CCACACACTCCGAAGCAACA	NC_007595	-	4548	Synpcc7942_B2661	0.261702128	37	52	32	10	30	19	68	2	1
AGCTTGAGGGGGGACGCCAG	CTGGCGTCCCCCCTCAAGCT	NC_007595	+	4553	Synpcc7942_B2661	0.259042553	8	19	4	50	4	1	1	0	0
TCGGGCCTCCATGGAAGGCG	CGCCTTCCATGGAGGCCCGA	NC_007595	+	4553	Synpcc7942_B2661	0.259042553	7	18	9	0	2	3	0	0	159
GCTTGGGGTGGTTGGTGTGG	CCACACCAACCACCCCAAGC	NC_007595	-	4561	Synpcc7942_B2661	0.254787234	48	44	41	94	35	40	28	104	21
GGTGTATAACGTTGCGCACA	TGTGCGCAACGTTATACACC	NC_007595	+	4563	Synpcc7942_B2661	0.253723404	12	22	22	19	21	0	94	1	0
AAATGGGGGTGCCGGGTGGG	CCCACCCGGCACCCCCATTT	NC_007595	+	4564	Synpcc7942_B2661	0.253191489	108	143	126	129	43	48	71	88	125
GATAGGTGTAGCGAAAGGGA	TCCCTTTCGCTACACCTATC	NC_007595	+	4564	Synpcc7942_B2661	0.253191489	68	99	75	41	54	61	4	116	35
GAGCTATCGGTTGAGCGAGG	CCTCGCTCAACCGATAGCTC	NC_007595	-	4605	Synpcc7942_B2661	0.231382979	135	169	132	262	111	54	412	142	386
TTCCGGCACGCGAGGAACGC	GCGTTCCTCGCGTGCCGGAA	NC_007595	+	4629	Synpcc7942_B2661	0.218617021	6	5	4	0	0	0	8	0	0
AGTGAGTGCTTGATTGAGCG	CGCTCAATCAAGCACTCACT	NC_007595	-	4633	Synpcc7942_B2661	0.216489362	11	21	21	1	16	8	85	23	64
GATTCAGCAGTAGTAAACTA	TAGTTTACTACTGCTGAATC	NC_007595	-	4635	Synpcc7942_B2661	0.215425532	73	79	53	193	59	103	184	45	90
AAGGGAATGGAAAACGGTGG	CCACCGTTTTCCATTCCCTT	NC_007595	-	4637	Synpcc7942_B2661	0.214361702	3	0	4	25	1	1	0	0	0
AGCCTGATTCAGATCTTGGC	GCCAAGATCTGAATCAGGCT	NC_007595	-	4637	Synpcc7942_B2661	0.214361702	70	89	61	244	81	49	60	59	4
GGGAGCACCAGGTGAGGGGG	CCCCCTCACCTGGTGCTCCC	NC_007595	-	4637	Synpcc7942_B2661	0.214361702	16	22	20	67	12	2	119	18	8
AATCCTGAGGTCGTGGGATA	TATCCCACGACCTCAGGATT	NC_007595	+	4662	Synpcc7942_B2661	0.20106383	1	4	2	0	0	1	0	0	0
GAAAGCACTATTTAAGGTGT	ACACCTTAAATAGTGCTTTC	NC_007595	+	4687	Synpcc7942_B2661	0.187765957	1	0	3	0	1	0	0	0	0
CTATTGGTAGGCGCTCAGGG	CCCTGAGCGCCTACCAATAG	NC_007595	+	4689	Synpcc7942_B2661	0.186702128	33	40	30	45	22	7	2	45	11
GTAGTGGGCGCGAGTTTAGG	CCTAAACTCGCGCCCACTAC	NC_007595	+	4689	Synpcc7942_B2661	0.186702128	126	164	128	19	80	71	54	311	123
AGTCTGGCTGAGGTTGCTAT	ATAGCAACCTCAGCCAGACT	NC_007595	-	4703	Synpcc7942_B2661	0.179255319	11	17	16	4	1	0	0	1	0
GTTCGGACGCGTTCTCTGAC	GTCAGAGAACGCGTCCGAAC	NC_007595	-	4703	Synpcc7942_B2661	0.179255319	15	15	16	1	2	0	1	1	0
ATCAGCATGGTGCTTATTTT	AAAATAAGCACCATGCTGAT	NC_007595	+	4708	Synpcc7942_B2661	0.176595745	0	0	0	0	0	0	1	0	0
ATGTATTAAGGAGGCTGACA	TGTCAGCCTCCTTAATACAT	NC_007595	+	4708	Synpcc7942_B2661	0.176595745	1	6	8	4	1	1	0	0	0
CGGGAGCGCGGGGGGGGCGG	CCGCCCCCCCCGCGCTCCCG	NC_007595	+	4710	Synpcc7942_B2661	0.175531915	12	27	16	50	8	4	142	0	166
GGGCATGTGACATAAGTTGG	CCAACTTATGTCACATGCCC	NC_007595	+	4710	Synpcc7942_B2661	0.175531915	18	34	16	25	7	35	30	68	1
TGATGCGGTTTGGGTGTCTG	CAGACACCCAAACCGCATCA	NC_007595	+	4710	Synpcc7942_B2661	0.175531915	17	10	16	18	4	4	0	0	62
AGGAAAGTATGACGGGCGGG	CCCGCCCGTCATACTTTCCT	NC_007595	-	4718	Synpcc7942_B2661	0.171276596	9	9	6	0	11	17	52	0	13
CTGTAGTGATTATAGCCGGC	GCCGGCTATAATCACTACAG	NC_007595	-	4718	Synpcc7942_B2661	0.171276596	12	22	18	20	13	2	35	13	2
ATTTCCATCGGGGTGAAGTC	GACTTCACCCCGATGGAAAT	NC_007595	+	4729	Synpcc7942_B2661	0.165425532	27	23	26	13	8	67	0	0	3
GGCAACGTGGAGAGGGACCT	AGGTCCCTCTCCACGTTGCC	NC_007595	-	4732	Synpcc7942_B2661	0.163829787	6	8	2	0	14	2	0	0	0
GCCGGTACGCGAAAGTGTTT	AAACACTTTCGCGTACCGGC	NC_007595	+	4759	Synpcc7942_B2661	0.149468085	401	633	528	204	309	398	462	483	411
GGAACGGGTGGCGCGGTGCG	CGCACCGCGCCACCCGTTCC	NC_007595	+	4759	Synpcc7942_B2661	0.149468085	16	40	21	47	9	28	14	0	1
AGGACATGATATTTAGCGTC	GACGCTAAATATCATGTCCT	NC_007595	+	4763	Synpcc7942_B2661	0.147340426	15	20	18	89	16	39	0	50	94
TACGAGTAGAGCGCAGGTGC	GCACCTGCGCTCTACTCGTA	NC_007595	+	4777	Synpcc7942_B2661	0.139893617	14	16	12	1	15	2	0	47	0
GAAAAACGGGCATTGCATAC	GTATGCAATGCCCGTTTTTC	NC_007595	+	4780	Synpcc7942_B2661	0.138297872	49	52	38	26	12	13	51	122	32
AATGAACGTCCAATAATGGA	TCCATTATTGGACGTTCATT	NC_007595	-	4788	Synpcc7942_B2661	0.134042553	58	56	45	3	10	36	112	14	103
ACGCGGGCATCACCGGGGAT	ATCCCCGGTGATGCCCGCGT	NC_007595	+	4800	Synpcc7942_B2661	0.127659574	17	13	11	0	0	2	1	2	0
AGTGAGTCTTCCTACCCGTT	AACGGGTAGGAAGACTCACT	NC_007595	-	4800	Synpcc7942_B2661	0.127659574	31	42	35	15	4	17	48	3	42
GTCAGGGTCGTGGGTGGGGC	GCCCCACCCACGACCCTGAC	NC_007595	-	4800	Synpcc7942_B2661	0.127659574	1	7	2	8	3	0	11	0	0
GATGTCCGGGCAGAGTGTTG	CAACACTCTGCCCGGACATC	NC_007595	+	4801	Synpcc7942_B2661	0.12712766	22	30	19	19	11	5	0	0	68
AACCGGAGGTTCCGGATGGT	ACCATCCGGAACCTCCGGTT	NC_007595	-	4808	Synpcc7942_B2661	0.123404255	12	15	10	0	31	9	0	0	0
ACGTTATCTCGTGAAAGGAC	GTCCTTTCACGAGATAACGT	NC_007595	-	4808	Synpcc7942_B2661	0.123404255	1	0	2	1	1	1	0	0	0
CTGTGCGTAGCCACCCGGTG	CACCGGGTGGCTACGCACAG	NC_007595	-	4810	Synpcc7942_B2661	0.122340426	67	77	78	25	72	11	3	3	166
GGGGTAGTTTTTAGGGTAGG	CCTACCCTAAAAACTACCCC	NC_007595	+	4819	Synpcc7942_B2661	0.117553191	85	113	85	39	67	125	19	3	88
CTGGATGGCGAGAGCAGGGT	ACCCTGCTCTCGCCATCCAG	NC_007595	+	4821	Synpcc7942_B2661	0.116489362	8	7	3	1	2	2	0	0	0
TGAAACTAGGAATTTGAGGT	ACCTCAAATTCCTAGTTTCA	NC_007595	+	4821	Synpcc7942_B2661	0.116489362	0	5	1	0	0	0	0	0	1
GGGTTGGGGTGGGGGAAAGC	GCTTTCCCCCACCCCAACCC	NC_007595	+	4829	Synpcc7942_B2661	0.112234043	18	12	13	1	0	2	1	0	67
CCGGTGCTCATCGAAGTCGG	CCGACTTCGATGAGCACCGG	NC_007595	-	4837	Synpcc7942_B2661	0.107978723	15	25	15	0	3	2	217	12	3
AGATAGGCCGTCGATTAGTT	AACTAATCGACGGCCTATCT	NC_007595	+	4841	Synpcc7942_B2661	0.105851064	43	48	43	57	16	14	100	15	76
CTTGGTGGGGCTAGCAGTCA	TGACTGCTAGCCCCACCAAG	NC_007595	+	4846	Synpcc7942_B2661	0.103191489	35	47	48	38	26	29	302	25	70
ATTCTAAATAGGCGTGAGGT	ACCTCACGCCTATTTAGAAT	NC_007595	-	4849	Synpcc7942_B2661	0.101595745	20	32	33	12	12	14	36	40	8
TAGAGAGAAGTTCATGGTCT	AGACCATGAACTTCTCTCTA	NC_007595	+	4851	Synpcc7942_B2661	0.100531915	2	0	0	0	0	0	0	0	4
AACGATGCCATGGAAGTCAA	TTGACTTCCATGGCATCGTT	NC_007595	-	4853	Synpcc7942_B2661	0.099468085	17	10	11	0	2	2	0	0	0
CGATGCCTAAAGCTAGACTC	GAGTCTAGCTTTAGGCATCG	NC_007595	+	4863	Synpcc7942_B2661	0.094148936	4	7	5	0	1	43	0	0	0
GCGCTGAGTGATGACGACAG	CTGTCGTCATCACTCAGCGC	NC_007595	+	4863	Synpcc7942_B2661	0.094148936	15	31	21	3	2	44	0	17	11
AGAGTGGTGGAGGGCTGGAA	TTCCAGCCCTCCACCACTCT	NC_007595	-	4863	Synpcc7942_B2661	0.094148936	1	1	2	0	0	0	0	0	0
ATACCATTAACGATCACTGC	GCAGTGATCGTTAATGGTAT	NC_007595	-	4863	Synpcc7942_B2661	0.094148936	43	64	51	110	50	96	116	27	147
TGGGGGTTGGAGAGTGTGAG	CTCACACTCTCCAACCCCCA	NC_007595	-	4863	Synpcc7942_B2661	0.094148936	33	47	24	4	12	4	17	113	114
GATCAAGCAGCAAGAGGTGT	ACACCTCTTGCTGCTTGATC	NC_007595	-	4864	Synpcc7942_B2661	0.093617021	94	138	95	145	124	67	245	208	234
AGTGCGCTCCTTGAAAGGTA	TACCTTTCAAGGAGCGCACT	NC_007595	-	4868	Synpcc7942_B2661	0.091489362	340	461	372	264	270	237	1005	195	611
TTCGAGAGATGCAGTCGAGG	CCTCGACTGCATCTCTCGAA	NC_007595	-	4871	Synpcc7942_B2661	0.089893617	2	19	13	18	1	3	0	2	0
CGCTGTGTGACGGGCGGCAC	GTGCCGCCCGTCACACAGCG	NC_007595	-	4873	Synpcc7942_B2661	0.088829787	27	33	32	76	6	20	5	2	18
CTCAGGTAGGTAACGCTAGT	ACTAGCGTTACCTACCTGAG	NC_007595	+	4879	Synpcc7942_B2661	0.085638298	15	14	17	13	9	11	2	0	1
GAGTGGTCAGGGCACAGGGA	TCCCTGTGCCCTGACCACTC	NC_007595	+	4880	Synpcc7942_B2661	0.085106383	3	6	3	0	0	0	0	0	1
TGTCCGGCATTTGCTTGTCT	AGACAAGCAAATGCCGGACA	NC_007595	+	4914	Synpcc7942_B2661	0.067021277	49	65	48	82	32	34	0	69	64
CAGGAGAGGGGACCGGGAGT	ACTCCCGGTCCCCTCTCCTG	NC_007595	-	4920	Synpcc7942_B2661	0.063829787	0	3	0	1	0	0	0	0	0
CCCTCCTGTTACTCCGTCCC	GGGACGGAGTAACAGGAGGG	NC_007595	-	4922	Synpcc7942_B2661	0.062765957	14	23	25	0	5	7	1	1	21
TCTGACGCGGCATGCGCCCT	AGGGCGCATGCCGCGTCAGA	NC_007595	-	4941	Synpcc7942_B2661	0.052659574	16	15	16	11	2	1	0	0	0
CAACTTTAGTGAATGAGCGC	GCGCTCATTCACTAAAGTTG	NC_007595	-	4951	Synpcc7942_B2661	0.047340426	18	13	10	3	3	4	33	0	1
GGGGAGGGAGTTCGCTGCCG	CGGCAGCGAACTCCCTCCCC	NC_007595	-	4951	Synpcc7942_B2661	0.047340426	3	3	0	22	7	10	0	0	0
TTTATTTTGTCACATCTGGG	CCCAGATGTGACAAAATAAA	NC_007595	-	4951	Synpcc7942_B2661	0.047340426	6	6	3	0	0	19	0	0	1
GCTGGGGCGTAATGCATTTG	CAAATGCATTACGCCCCAGC	NC_007595	-	4962	Synpcc7942_B2661	0.041489362	2	5	11	1	0	3	0	0	45
TAGCTCTCAAAAGGATCAAT	ATTGATCCTTTTGAGAGCTA	NC_007595	-	4992	Synpcc7942_B2661	0.025531915	12	9	7	68	4	3	3	0	107
ACTAGGCGGATTCTGGTGTA	TACACCAGAATCCGCCTAGT	NC_007595	-	5010	Synpcc7942_B2661	0.015957447	21	39	35	92	18	10	36	42	108
CATCCTAAGGTACTCTCGAA	TTCGAGAGTACCTTAGGATG	NC_007595	-	5020	Synpcc7942_B2661	0.010638298	25	31	19	119	73	49	3	2	17
CTTTACTTTGTGGAACAAAA	TTTTGTTCCACAAAGTAAAG	NC_007595	-	5020	Synpcc7942_B2661	0.010638298	11	22	19	68	11	13	2	0	81
AGGTGATGAAGTGATTGCGT	ACGCAATCACTTCATCACCT	NC_007595	+	5025	Synpcc7942_B2661	0.007978723	8	9	8	5	3	2	0	0	0
ATTCTCTCGGGGCAGCTCGA	TCGAGCTGCCCCGAGAGAAT	NC_007595	+	5025	Synpcc7942_B2661	0.007978723	0	1	4	0	0	0	0	0	0
GACAACTTAAGGGTGAACAC	GTGTTCACCCTTAAGTTGTC	NC_007595	+	5025	Synpcc7942_B2661	0.007978723	108	137	112	153	157	97	233	273	198
GACTGGAAGTTTATATCTCA	TGAGATATAAACTTCCAGTC	NC_007595	+	5025	Synpcc7942_B2661	0.007978723	0	0	0	0	0	0	0	1	0
GGCGGTGGGGCCCGGGGGAC	GTCCCCCGGGCCCCACCGCC	NC_007595	+	5025	Synpcc7942_B2661	0.007978723	66	81	58	0	16	28	32	53	1
TCCCAGTGAGAAAAGCCGGA	TCCGGCTTTTCTCACTGGGA	NC_007595	+	5025	Synpcc7942_B2661	0.007978723	4	4	2	4	0	31	1	0	1
GAGGCCGAGTTCACGGGGGG	CCCCCCGTGAACTCGGCCTC	NC_007595	+	5030	Synpcc7942_B2661	0.005319149	10	6	6	2	3	5	0	15	0
ACGCCCGTGAGAGACGGAGG	CCTCCGTCTCTCACGGGCGT	NC_007595	-	5033	Synpcc7942_B2661	0.003723404	0	0	0	0	0	0	0	0	0
ATATCTGCAGAGTGCCCGAC	GTCGGGCACTCTGCAGATAT	NC_007595	-	5033	Synpcc7942_B2661	0.003723404	0	1	3	0	0	0	1	0	0
TGCTGAGAAAATGGAAGGCG	CGCCTTCCATTTTCTCAGCA	NC_007595	-	5033	Synpcc7942_B2661	0.003723404	5	11	2	0	1	1	0	1	0
GACAAGATGTCCCATGAGTA	TACTCATGGGACATCTTGTC	NC_007595	-	5038	Synpcc7942_B2661	0.00106383	69	123	79	197	62	100	60	59	27
ACCCAGCAACCAAAGCGTTA	TAACGCTTTGGTTGCTGGGT	NC_007595	+	5040	Synpcc7942_B2661	0	54	91	53	94	72	73	143	101	28
CACAAATAAACCAAGAGGCG	CGCCTCTTGGTTTATTTGTG	NC_007595	+	5040	Synpcc7942_B2661	0	6	12	5	1	2	2	0	0	0
CAGAAGTGAGGATCAGTTGA	TCAACTGATCCTCACTTCTG	NC_007595	+	5040	Synpcc7942_B2661	0	6	13	9	0	3	2	0	19	0
GGCTACGTACACGAGTTGGA	TCCAACTCGTGTACGTAGCC	NC_007595	+	5040	Synpcc7942_B2661	0	16	27	19	5	11	21	0	56	6
GTTGTGCCCACGGACGCACC	GGTGCGTCCGTGGGCACAAC	NC_007595	+	5040	Synpcc7942_B2661	0	13	35	18	2	5	5	0	14	62
TTATGGGCTCTATTCGGGTA	TACCCGAATAGAGCCCATAA	NC_007595	+	5040	Synpcc7942_B2661	0	5	8	3	0	1	0	0	0	0
GCTGCACCCAAGCGGCCATC	GATGGCCGCTTGGGTGCAGC	NC_007595	-	5048			34	47	32	55	31	12	3	38	1
GAGGGCGTGCTGAGACTGGC	GCCAGTCTCAGCACGCCCTC	NC_007595	+	5075			3	1	1	0	0	0	0	0	0
ATTAAGTGTTGGTTGGTAGA	TCTACCAACCAACACTTAAT	NC_007595	-	5082			11	16	8	3	4	3	25	62	2
AGGTGGCTAGGAGTGAGAGG	CCTCTCACTCCTAGCCACCT	NC_007595	-	5083			45	46	45	4	26	36	76	41	66
GCTAATCGCTTCAGTTAGAA	TTCTAACTGAAGCGATTAGC	NC_007595	-	5083			35	42	19	74	44	87	2	58	162
GGCGGGATGAGGTTGTCGAG	CTCGACAACCTCATCCCGCC	NC_007595	-	5083			11	23	18	15	2	3	78	0	0
ACACGTGTTTTTGACTTATG	CATAAGTCAAAAACACGTGT	NC_007595	+	5087			29	47	36	67	62	24	7	62	15
ACTACAAAAACCTCTCGGAG	CTCCGAGAGGTTTTTGTAGT	NC_007595	+	5087			55	75	54	33	24	72	49	42	56
CCTGACTGTTTGTGCGAGTC	GACTCGCACAAACAGTCAGG	NC_007595	-	5090			308	424	347	714	329	206	578	474	1016
AGAGAAATCTGGGCTGGCCT	AGGCCAGCCCAGATTTCTCT	NC_007595	+	5105			11	22	15	150	4	26	1	0	0
CGTTTAATTGGACAAATTCG	CGAATTTGTCCAATTAAACG	NC_007595	-	5112			5	4	3	1	4	71	10	0	0
GAGTGCCAGCTACAGGGGCG	CGCCCCTGTAGCTGGCACTC	NC_007595	-	5113			10	11	6	1	18	11	1	2	3
GTGTGTTCGGTCGGAGTGTG	CACACTCCGACCGAACACAC	NC_007595	+	5131			41	52	42	27	88	57	331	72	196
ATTAATTGTTTTCCTATTGC	GCAATAGGAAAACAATTAAT	NC_007595	+	5136			4	10	7	27	22	28	76	2	16
AAGGCGTGTCCTACTGCCGG	CCGGCAGTAGGACACGCCTT	NC_007595	+	5141			13	22	13	11	3	7	0	0	63
CCCTGGGCGGGAGCGTCACA	TGTGACGCTCCCGCCCAGGG	NC_007595	-	5149			24	36	22	2	18	2	1	2	47
GTAAATGGAATTGGGCAGAC	GTCTGCCCAATTCCATTTAC	NC_007595	-	5149			1	5	1	0	0	0	0	0	0
TTATGCTACCCTCTCGGACA	TGTCCGAGAGGGTAGCATAA	NC_007595	-	5149			18	16	11	1	11	4	0	1	3
CGTACAATGCTAACGGGTCG	CGACCCGTTAGCATTGTACG	NC_007595	-	5153			2	5	0	0	0	0	0	0	0
CTGATAGCCTACACGCCTAT	ATAGGCGTGTAGGCTATCAG	NC_007595	-	5159			56	60	53	49	22	110	239	27	192
GATAGGAACCGCAAACGGCA	TGCCGTTTGCGGTTCCTATC	NC_007595	-	5161			1	5	6	0	0	0	6	0	0
TCGGTCCATTGCGCCGCCCA	TGGGCGGCGCAATGGACCGA	NC_007595	+	5166			0	0	0	0	1	0	0	0	0
TATAACCCGCCGCCCGGGTA	TACCCGGGCGGCGGGTTATA	NC_007595	+	5168			50	72	51	201	16	57	224	98	83
ATTAGGCCGGTCACATGACC	GGTCATGTGACCGGCCTAAT	NC_007595	+	5177			48	66	50	150	35	25	87	33	66
AGCTTGCGGGTTCAGAGAGC	GCTCTCTGAACCCGCAAGCT	NC_007595	+	5182			43	31	31	121	22	31	40	16	149
GTTCAGGTGTGGAATCAAGC	GCTTGATTCCACACCTGAAC	NC_007595	-	5182			0	3	2	0	0	0	0	2	0
CAGACGCTAGTAGTGGTGCG	CGCACCACTACTAGCGTCTG	NC_007595	-	5184			20	29	27	1	6	6	28	32	101
ATTTTCCTGTGGAATTTCGC	GCGAAATTCCACAGGAAAAT	NC_007595	-	5185			48	57	41	13	15	22	1	0	15
ATACCCAATATGGCGTAAGG	CCTTACGCCATATTGGGTAT	NC_007595	+	5195			0	2	0	0	0	0	0	0	0
CCGGAAGCGATACGGGACAT	ATGTCCCGTATCGCTTCCGG	NC_007595	-	5203			2	0	4	1	0	1	0	0	0
TGTTGTTGATTATGATGCCG	CGGCATCATAATCAACAACA	NC_007595	-	5203			1	0	3	0	2	1	0	0	0
GCGGCGGCCAAGCGAGGCAG	CTGCCTCGCTTGGCCGCCGC	NC_007595	-	5206			7	19	11	11	10	32	0	0	12
AGGATCGGATGGGGAATTGG	CCAATTCCCCATCCGATCCT	NC_007595	+	5223			37	54	42	5	37	26	4	111	1
CGTGTAAGTTTGGGGGGTGG	CCACCCCCCAAACTTACACG	NC_007595	+	5223			11	22	13	3	5	18	1	51	41
GAACCCAGAGGGGTAAAGTA	TACTTTACCCCTCTGGGTTC	NC_007595	+	5223			9	10	14	3	2	14	1	0	0
AAACTTGTGTTGGGTTGTCC	GGACAACCCAACACAAGTTT	NC_007595	-	5231			26	28	38	20	25	30	153	57	16
CTTGGGGGCTGGTGGAGGGG	CCCCTCCACCAGCCCCCAAG	NC_007595	-	5231			17	33	22	2	2	4	0	5	0
GAAGGTTTCGAAGTCGGGGG	CCCCCGACTTCGAAACCTTC	NC_007595	-	5231			0	0	0	0	0	0	0	0	0
GATTGGTTGGTGACGGGGTT	AACCCCGTCACCAACCAATC	NC_007595	-	5231			15	31	23	4	15	28	30	2	128
TCAACAATGGAAAAAGTACA	TGTACTTTTTCCATTGTTGA	NC_007595	-	5231			23	24	19	183	23	13	94	1	2
AGCGCGAGGTTGTACGACAT	ATGTCGTACAACCTCGCGCT	NC_007595	+	5233			12	14	14	1	6	7	40	0	88
GTTTTACTGGGCTGAGTGCA	TGCACTCAGCCCAGTAAAAC	NC_007595	+	5233			14	10	10	35	3	21	1	26	2
TGTTATAGTTGGCGGTTGGT	ACCAACCGCCAACTATAACA	NC_007595	+	5233			9	7	15	0	9	1	1	0	100
GCATTAATGTGTAACGCGGG	CCCGCGTTACACATTAATGC	NC_007595	-	5241			44	80	59	215	72	39	385	55	136
GGGTGCTATCACAAGTGTCG	CGACACTTGTGATAGCACCC	NC_007595	-	5241			2	9	1	0	0	0	0	0	0
GGGTTGCAGCAGGGGGAGAT	ATCTCCCCCTGCTGCAACCC	NC_007595	-	5241			11	14	16	0	0	10	0	0	21
ATAGATAAAAAGGTCCAGGT	ACCTGGACCTTTTTATCTAT	NC_007595	+	5244			27	46	35	3	13	28	5	3	53
GCCAAAAGTAGGATGGAGAG	CTCTCCATCCTACTTTTGGC	NC_007595	+	5244			5	10	5	3	2	4	109	0	1
CTGCGGATATGGGCTCGGGG	CCCCGAGCCCATATCCGCAG	NC_007595	+	5251			41	44	36	67	8	25	71	10	12
ATTATTGAGCTGCCTAAGGA	TCCTTAGGCAGCTCAATAAT	NC_007595	-	5251			4	7	0	2	0	2	0	0	1
TCCGCTACTAGCGGCATTAT	ATAATGCCGCTAGTAGCGGA	NC_007595	-	5252			3	2	2	0	0	0	0	0	25
TAAGGCTCACTGGGGGCATC	GATGCCCCCAGTGAGCCTTA	NC_007595	+	5256			34	31	28	23	4	23	2	16	0
GAGCGGGGGGTTGGAGGAGG	CCTCCTCCAACCCCCCGCTC	NC_007595	+	5272			66	89	57	56	37	78	133	48	175
AATGACTTGCGGCGGCTGTT	AACAGCCGCCGCAAGTCATT	NC_007595	+	5291	Synpcc7942_B2662	0.982608696	18	16	18	11	3	20	50	2	60
AGGTGTGCATCACATGAGAG	CTCTCATGTGATGCACACCT	NC_007595	+	5291	Synpcc7942_B2662	0.982608696	2	4	3	0	0	0	0	1	0
AGTGGGTCGGTGTTCGCGGG	CCCGCGAACACCGACCCACT	NC_007595	+	5291	Synpcc7942_B2662	0.982608696	67	81	59	0	40	36	2	7	29
CAGGGAAAATGGGGGAGTGT	ACACTCCCCCATTTTCCCTG	NC_007595	+	5291	Synpcc7942_B2662	0.982608696	35	38	28	77	30	75	89	27	3
CTTCGTATTTCAGAAGGGAA	TTCCCTTCTGAAATACGAAG	NC_007595	+	5291	Synpcc7942_B2662	0.982608696	17	34	15	23	56	11	1	32	58
GAACCATTAAGGCGAGCCGC	GCGGCTCGCCTTAATGGTTC	NC_007595	+	5291	Synpcc7942_B2662	0.982608696	31	48	31	26	12	22	88	11	67
GGACGATGTGGATTGATGGC	GCCATCAATCCACATCGTCC	NC_007595	+	5291	Synpcc7942_B2662	0.982608696	4	8	2	1	3	38	0	37	37
GTTCGCAGCTCAGAGCGTGT	ACACGCTCTGAGCTGCGAAC	NC_007595	+	5291	Synpcc7942_B2662	0.982608696	10	17	12	0	15	0	0	32	0
TGATAAAATTCAGTGCCACG	CGTGGCACTGAATTTTATCA	NC_007595	+	5291	Synpcc7942_B2662	0.982608696	16	20	25	10	14	8	0	52	30
ATAGTGGGCCGAGCGGGGGG	CCCCCCGCTCGGCCCACTAT	NC_007595	+	5296	Synpcc7942_B2662	0.977173913	5	6	7	1	1	0	0	59	0
AACGAGTGAATGGTTGGCTC	GAGCCAACCATTCACTCGTT	NC_007595	-	5299	Synpcc7942_B2662	0.973913043	7	16	12	0	1	2	0	0	0
AGATGTTCATACCTTTCCGA	TCGGAAAGGTATGAACATCT	NC_007595	-	5299	Synpcc7942_B2662	0.973913043	18	25	26	40	17	21	101	49	94
AGGGTCAGTAGTTGAGCCCG	CGGGCTCAACTACTGACCCT	NC_007595	-	5299	Synpcc7942_B2662	0.973913043	16	39	28	78	16	15	1	77	60
ATTGACACGCGGAGGCTACG	CGTAGCCTCCGCGTGTCAAT	NC_007595	-	5299	Synpcc7942_B2662	0.973913043	14	29	24	2	12	3	0	0	3
CCCCTACGGAGTAGGCTATC	GATAGCCTACTCCGTAGGGG	NC_007595	-	5299	Synpcc7942_B2662	0.973913043	5	9	5	2	0	1	1	0	0
CGAGCGAGGCATGCTGGCCG	CGGCCAGCATGCCTCGCTCG	NC_007595	-	5299	Synpcc7942_B2662	0.973913043	12	10	9	0	3	4	16	0	17
CTAAAGTCGGCCCCACCGCG	CGCGGTGGGGCCGACTTTAG	NC_007595	-	5299	Synpcc7942_B2662	0.973913043	45	26	38	15	9	9	70	0	1
CTGAGAAATGTATAGTGTGT	ACACACTATACATTTCTCAG	NC_007595	-	5299	Synpcc7942_B2662	0.973913043	5	11	9	1	4	0	69	6	0
ATAGTTTGTTATTGCTTAAG	CTTAAGCAATAACAAACTAT	NC_007595	+	5301	Synpcc7942_B2662	0.97173913	0	0	0	0	0	0	0	0	0
GGGCCCTAGATCGGGTGGGT	ACCCACCCGATCTAGGGCCC	NC_007595	+	5301	Synpcc7942_B2662	0.97173913	15	17	13	2	11	29	18	1	97
TCGAGCAGGACTGGCCGTAC	GTACGGCCAGTCCTGCTCGA	NC_007595	+	5306	Synpcc7942_B2662	0.966304348	33	40	31	58	25	8	47	117	8
CACCGAACGTGGGTTCGGGG	CCCCGAACCCACGTTCGGTG	NC_007595	-	5309	Synpcc7942_B2662	0.963043478	56	67	49	26	26	30	1	13	65
TCGACAGTTCCGCAATTGAA	TTCAATTGCGGAACTGTCGA	NC_007595	-	5314	Synpcc7942_B2662	0.957608696	2	8	3	0	1	0	0	0	0
AACAGCTAATTTGGTCGAGT	ACTCGACCAAATTAGCTGTT	NC_007595	+	5317	Synpcc7942_B2662	0.954347826	18	9	16	0	17	3	2	42	0
AGTTGGTGGCGGCGGTGGGG	CCCCACCGCCGCCACCAACT	NC_007595	+	5317	Synpcc7942_B2662	0.954347826	0	0	0	0	0	0	0	0	0
CTCGCCGGCGGACGTCAGGC	GCCTGACGTCCGCCGGCGAG	NC_007595	+	5317	Synpcc7942_B2662	0.954347826	1	1	2	7	1	0	0	0	0
GCGTCTTCATCCACGTGAGG	CCTCACGTGGATGAAGACGC	NC_007595	+	5317	Synpcc7942_B2662	0.954347826	18	23	19	3	17	4	8	1	8
GTCGTAACTGGTCTTGAATA	TATTCAAGACCAGTTACGAC	NC_007595	+	5317	Synpcc7942_B2662	0.954347826	19	12	9	12	0	2	1	79	116
TCCTGATCCCCCGGGTAAAC	GTTTACCCGGGGGATCAGGA	NC_007595	+	5317	Synpcc7942_B2662	0.954347826	1	2	0	82	1	0	0	0	0
TGGGGCCTTACCAAGTACAG	CTGTACTTGGTAAGGCCCCA	NC_007595	+	5317	Synpcc7942_B2662	0.954347826	35	64	37	27	18	20	1	110	9
GCCAGGGCAGTGGGTAGTAG	CTACTACCCACTGCCCTGGC	NC_007595	+	5325	Synpcc7942_B2662	0.945652174	6	4	8	1	2	1	0	0	7
AGAGATGGGTGTGGGTAGGG	CCCTACCCACACCCATCTCT	NC_007595	-	5325	Synpcc7942_B2662	0.945652174	10	4	9	3	1	2	0	0	0
ATACCTAAAATTGATGGGGT	ACCCCATCAATTTTAGGTAT	NC_007595	-	5325	Synpcc7942_B2662	0.945652174	11	17	10	0	3	16	0	0	19
GGCGGTTGGGCTCCGCTGTG	CACAGCGGAGCCCAACCGCC	NC_007595	-	5325	Synpcc7942_B2662	0.945652174	94	127	97	141	114	80	56	179	33
GTGTACTGTCCGTCGGTGGC	GCCACCGACGGACAGTACAC	NC_007595	-	5325	Synpcc7942_B2662	0.945652174	66	65	43	24	80	27	247	2	106
GTGTTCATGTAGGCATCAGC	GCTGATGCCTACATGAACAC	NC_007595	-	5325	Synpcc7942_B2662	0.945652174	0	3	2	1	3	0	0	0	0
GGGAGGCTGTCTCCGAGCGG	CCGCTCGGAGACAGCCTCCC	NC_007595	+	5326	Synpcc7942_B2662	0.944565217	10	10	5	0	1	0	0	0	1
GGCACACTATGACGGGGGCA	TGCCCCCGTCATAGTGTGCC	NC_007595	-	5334	Synpcc7942_B2662	0.935869565	2	1	0	1	0	4	0	0	0
CTGGGGGGGTCGGGAGGAAT	ATTCCTCCCGACCCCCCCAG	NC_007595	+	5336	Synpcc7942_B2662	0.933695652	16	17	13	1	5	20	2	0	82
GGTGGTCGTCACGACATGCA	TGCATGTCGTGACGACCACC	NC_007595	-	5344	Synpcc7942_B2662	0.925	139	164	149	132	100	43	14	139	86
TGGCGTTGATGGAGGTTGAC	GTCAACCTCCATCAACGCCA	NC_007595	+	5357	Synpcc7942_B2662	0.910869565	6	15	20	0	4	4	1	61	1
TTGCTATACTGCGCTGGACG	CGTCCAGCGCAGTATAGCAA	NC_007595	+	5357	Synpcc7942_B2662	0.910869565	4	9	7	15	0	1	0	1	2
TTGGGGAGTGTTTGATTCAT	ATGAATCAAACACTCCCCAA	NC_007595	+	5357	Synpcc7942_B2662	0.910869565	14	28	14	1	3	6	32	0	2
CGAGTATTGGGGAATCTGCG	CGCAGATTCCCCAATACTCG	NC_007595	+	5360	Synpcc7942_B2662	0.907608696	18	17	13	0	2	2	2	0	1
GTGGTTGGCGGTTGAGGAGG	CCTCCTCAACCGCCAACCAC	NC_007595	+	5360	Synpcc7942_B2662	0.907608696	35	50	42	88	13	18	50	75	89
GTTTTTGTAATACGCTACGG	CCGTAGCGTATTACAAAAAC	NC_007595	+	5360	Synpcc7942_B2662	0.907608696	11	3	7	10	2	6	38	1	0
TACACGTCTGGGGGTGTTGG	CCAACACCCCCAGACGTGTA	NC_007595	+	5360	Synpcc7942_B2662	0.907608696	122	168	128	125	116	135	446	178	200
TGCTAACTTTGTTAGCCGTA	TACGGCTAACAAAGTTAGCA	NC_007595	+	5360	Synpcc7942_B2662	0.907608696	23	14	14	2	6	1	0	0	0
GCTCAACTGATGTAGGGTAC	GTACCCTACATCAGTTGAGC	NC_007595	+	5362	Synpcc7942_B2662	0.905434783	25	21	20	6	71	2	1	19	76
ACAGAAAGCAAAAATCGGGC	GCCCGATTTTTGCTTTCTGT	NC_007595	-	5368	Synpcc7942_B2662	0.898913043	3	12	8	107	1	7	14	20	10
GTCAATTAGATGTGTCTCGC	GCGAGACACATCTAATTGAC	NC_007595	-	5379	Synpcc7942_B2662	0.886956522	13	9	9	11	7	6	14	1	7
TGCCACTAGGGCTGGGTACT	AGTACCCAGCCCTAGTGGCA	NC_007595	-	5381	Synpcc7942_B2662	0.884782609	0	1	0	0	0	0	0	0	0
AAGTGTGCATCTTCATGTTC	GAACATGAAGATGCACACTT	NC_007595	+	5383	Synpcc7942_B2662	0.882608696	26	34	20	5	33	6	248	3	33
ACAGGCTGCAGTAGCGGGTG	CACCCGCTACTGCAGCCTGT	NC_007595	+	5383	Synpcc7942_B2662	0.882608696	61	115	86	63	62	46	109	24	51
AGCCCGTTGCCGTCAGGCAG	CTGCCTGACGGCAACGGGCT	NC_007595	+	5383	Synpcc7942_B2662	0.882608696	6	5	11	0	0	0	0	24	0
CAATCATTTGAGGATGTGCA	TGCACATCCTCAAATGATTG	NC_007595	+	5383	Synpcc7942_B2662	0.882608696	18	34	23	1	4	10	135	110	202
CGCCTTGTTTATATTTTAGT	ACTAAAATATAAACAAGGCG	NC_007595	+	5383	Synpcc7942_B2662	0.882608696	12	17	14	24	6	16	3	0	54
GACGGGCGAGATTGTGGGGC	GCCCCACAATCTCGCCCGTC	NC_007595	+	5383	Synpcc7942_B2662	0.882608696	7	11	9	1	0	5	4	18	7
GCTTGGGGCAAATACCGGGG	CCCCGGTATTTGCCCCAAGC	NC_007595	+	5383	Synpcc7942_B2662	0.882608696	9	10	11	13	1	0	9	2	0
GGCAGCTGGCGGGCCCGGAG	CTCCGGGCCCGCCAGCTGCC	NC_007595	+	5383	Synpcc7942_B2662	0.882608696	5	10	1	0	12	1	1	34	0
GTCTCGATGTTAAACGTGGA	TCCACGTTTAACATCGAGAC	NC_007595	+	5383	Synpcc7942_B2662	0.882608696	29	47	27	29	13	15	31	0	16
TCCACGAGGTAATGTCCGCC	GGCGGACATTACCTCGTGGA	NC_007595	+	5383	Synpcc7942_B2662	0.882608696	27	27	29	134	25	25	1	46	5
TGTGTCTTTAGGGTGGAGTC	GACTCCACCCTAAAGACACA	NC_007595	+	5383	Synpcc7942_B2662	0.882608696	6	8	7	0	1	43	0	0	0
AAGAAGGCAGCAATGAGTCC	GGACTCATTGCTGCCTTCTT	NC_007595	-	5391	Synpcc7942_B2662	0.873913043	73	98	86	201	86	87	83	47	162
ACTGTATTTGTACTGGCTAA	TTAGCCAGTACAAATACAGT	NC_007595	-	5391	Synpcc7942_B2662	0.873913043	14	14	6	1	1	2	0	1	2
AGCAGTCATAATTTAGCCAT	ATGGCTAAATTATGACTGCT	NC_007595	-	5391	Synpcc7942_B2662	0.873913043	6	1	4	0	5	1	1	0	12
ATGGCCGATAAGTATCAACT	AGTTGATACTTATCGGCCAT	NC_007595	-	5391	Synpcc7942_B2662	0.873913043	0	0	0	0	0	0	0	0	0
GCGCAGCCGTGGTTGTGGAG	CTCCACAACCACGGCTGCGC	NC_007595	-	5391	Synpcc7942_B2662	0.873913043	6	3	4	2	2	0	0	0	17
GGCAGCGGGCGAGGGGGCCC	GGGCCCCCTCGCCCGCTGCC	NC_007595	-	5391	Synpcc7942_B2662	0.873913043	19	20	11	13	5	0	0	1	25
GGGTGCGGTCGGACGGCTGG	CCAGCCGTCCGACCGCACCC	NC_007595	-	5391	Synpcc7942_B2662	0.873913043	2	2	0	0	0	0	0	0	0
GTGACACTTGCGGTGGCTAT	ATAGCCACCGCAAGTGTCAC	NC_007595	-	5391	Synpcc7942_B2662	0.873913043	26	38	25	67	21	8	26	72	2
TGAAGAGGCCTTATAATTGT	ACAATTATAAGGCCTCTTCA	NC_007595	-	5391	Synpcc7942_B2662	0.873913043	7	17	10	0	38	1	0	1	0
TGGGGTGGGGTAGCAGAGTA	TACTCTGCTACCCCACCCCA	NC_007595	-	5391	Synpcc7942_B2662	0.873913043	0	0	1	0	0	0	0	0	0
TGTCCACCGACGCGGGTATG	CATACCCGCGTCGGTGGACA	NC_007595	-	5391	Synpcc7942_B2662	0.873913043	22	27	24	2	4	6	49	1	9
TTGCGAATTCCTAGGTTTTG	CAAAACCTAGGAATTCGCAA	NC_007595	-	5391	Synpcc7942_B2662	0.873913043	27	36	38	19	24	30	67	1	27
TTTAATCACCGTTGACTATC	GATAGTCAACGGTGATTAAA	NC_007595	-	5391	Synpcc7942_B2662	0.873913043	45	65	59	31	27	7	80	13	3
TTTGTGTTTAGATGACATCC	GGATGTCATCTAAACACAAA	NC_007595	-	5391	Synpcc7942_B2662	0.873913043	22	40	26	3	16	38	1	106	57
AGAACGGCGGCCCGGGGTGG	CCACCCCGGGCCGCCGTTCT	NC_007595	+	5397	Synpcc7942_B2662	0.867391304	11	10	11	30	4	0	37	35	0
ATCGCAAAGGTCGGTTCGGC	GCCGAACCGACCTTTGCGAT	NC_007595	+	5426	Synpcc7942_B2662	0.835869565	28	33	28	5	4	53	37	14	2
TCGGTTTGCGAGGCAACATA	TATGTTGCCTCGCAAACCGA	NC_007595	+	5426	Synpcc7942_B2662	0.835869565	101	107	84	10	64	97	76	139	6
TCTCCATTGCTGGGGTCTGC	GCAGACCCCAGCAATGGAGA	NC_007595	+	5426	Synpcc7942_B2662	0.835869565	24	26	24	51	9	270	82	1	26
CTTTAACAGTCATGCCGTCG	CGACGGCATGACTGTTAAAG	NC_007595	-	5428	Synpcc7942_B2662	0.833695652	29	46	40	6	20	9	31	12	19
CTCGAACGTCGGCGTAGGGG	CCCCTACGCCGACGTTCGAG	NC_007595	+	5431	Synpcc7942_B2662	0.830434783	22	27	18	0	0	5	1	27	1
GCCGTGAACCAATATTGTGG	CCACAATATTGGTTCACGGC	NC_007595	-	5434	Synpcc7942_B2662	0.827173913	2	5	4	0	4	0	18	0	0
GGATTGTTTTATAGGCGAGA	TCTCGCCTATAAAACAATCC	NC_007595	-	5434	Synpcc7942_B2662	0.827173913	20	28	21	8	8	7	10	51	7
TCGGGAACTCGTTAGTTGGG	CCCAACTAACGAGTTCCCGA	NC_007595	-	5434	Synpcc7942_B2662	0.827173913	4	3	3	0	2	1	0	0	0
TGTCTATCAACGTTAAGGTA	TACCTTAACGTTGATAGACA	NC_007595	-	5434	Synpcc7942_B2662	0.827173913	136	174	153	196	56	77	262	171	276
GTCCCGCGCCCGCGAACTTA	TAAGTTCGCGGGCGCGGGAC	NC_007595	-	5439	Synpcc7942_B2662	0.82173913	44	71	45	72	24	39	98	59	144
ACTGAATTGCCTCTCACGGG	CCCGTGAGAGGCAATTCAGT	NC_007595	-	5442	Synpcc7942_B2662	0.818478261	3	4	1	0	0	0	0	0	0
TAGGGGAAAGATGACGAGAG	CTCTCGTCATCTTTCCCCTA	NC_007595	-	5460	Synpcc7942_B2662	0.798913043	13	12	11	0	2	5	0	0	2
CAGCCGATTAGCTCTTGCCA	TGGCAAGAGCTAATCGGCTG	NC_007595	+	5463	Synpcc7942_B2662	0.795652174	101	132	118	194	26	49	118	81	140
ATGGTGGTGGTGGGGGTAGG	CCTACCCCCACCACCACCAT	NC_007595	-	5465	Synpcc7942_B2662	0.793478261	10	11	9	83	1	1	0	0	1
CGCTATTGACTGCTATCATA	TATGATAGCAGTCAATAGCG	NC_007595	-	5465	Synpcc7942_B2662	0.793478261	0	5	1	0	0	0	0	0	0
CTGCGAAGGTCTTGACGGGG	CCCCGTCAAGACCTTCGCAG	NC_007595	-	5465	Synpcc7942_B2662	0.793478261	45	43	38	110	16	29	240	23	85
GGGCGAGTGGGCTTGTAGTA	TACTACAAGCCCACTCGCCC	NC_007595	-	5471	Synpcc7942_B2662	0.786956522	16	28	19	78	6	49	35	0	2
TAGGGGTGAAGGTGCCTCCT	AGGAGGCACCTTCACCCCTA	NC_007595	+	5482	Synpcc7942_B2662	0.775	21	21	24	6	5	0	58	0	0
CGGAACGTGCAAAGCTGTGC	GCACAGCTTTGCACGTTCCG	NC_007595	+	5487	Synpcc7942_B2662	0.769565217	36	49	20	65	10	16	0	0	25
CGGTGGTTGACGGAACTCCT	AGGAGTTCCGTCAACCACCG	NC_007595	+	5500	Synpcc7942_B2662	0.755434783	59	63	56	13	18	44	1	45	94
TATTTAATCTTTAACTAGGT	ACCTAGTTAAAGATTAAATA	NC_007595	-	5500	Synpcc7942_B2662	0.755434783	4	11	18	1	2	24	0	22	2
AGCTGCAACACTTTGGATTG	CAATCCAAAGTGTTGCAGCT	NC_007595	+	5507	Synpcc7942_B2662	0.747826087	57	87	64	109	18	70	121	2	32
ATCGGCTCTTGGCGACTCGT	ACGAGTCGCCAAGAGCCGAT	NC_007595	+	5519	Synpcc7942_B2662	0.734782609	47	66	58	27	80	36	209	134	58
GTGTGGCGATGTTGGAGGGG	CCCCTCCAACATCGCCACAC	NC_007595	-	5527	Synpcc7942_B2662	0.726086957	2	3	2	0	1	1	0	0	0
GGAGGCTGATAGTTTTCTGT	ACAGAAAACTATCAGCCTCC	NC_007595	+	5570	Synpcc7942_B2662	0.679347826	34	41	53	26	35	39	5	101	147
GCTTCTGCGTCATATAACGA	TCGTTATATGACGCAGAAGC	NC_007595	+	5577	Synpcc7942_B2662	0.67173913	47	48	37	55	39	31	138	61	88
ATGGCGCGGATGGACAGCCG	CGGCTGTCCATCCGCGCCAT	NC_007595	-	5578	Synpcc7942_B2662	0.670652174	38	49	59	41	8	18	127	1	72
GGTATGTTAAAGCACCGCAG	CTGCGGTGCTTTAACATACC	NC_007595	-	5590	Synpcc7942_B2662	0.657608696	1	0	1	0	1	0	0	0	0
TGGAGCAGGTGGTCAAAGGG	CCCTTTGACCACCTGCTCCA	NC_007595	-	5613	Synpcc7942_B2662	0.632608696	0	0	0	0	0	0	0	0	0
ACGATTCTAATTAAAATTTC	GAAATTTTAATTAGAATCGT	NC_007595	+	5624	Synpcc7942_B2662	0.620652174	10	18	8	3	2	4	50	1	0
GATCGGAGCTGACGTGTCGC	GCGACACGTCAGCTCCGATC	NC_007595	+	5624	Synpcc7942_B2662	0.620652174	29	24	20	12	15	7	92	3	103
GTGAGGGGACGTCATCAGAT	ATCTGATGACGTCCCCTCAC	NC_007595	-	5632	Synpcc7942_B2662	0.611956522	3	3	5	0	2	0	0	0	0
CGCTTGGGGACAGAGCCAGT	ACTGGCTCTGTCCCCAAGCG	NC_007595	+	5657	Synpcc7942_B2662	0.584782609	8	16	1	0	1	5	1	0	0
GGTGACCGGCAAGTGGACGC	GCGTCCACTTGCCGGTCACC	NC_007595	-	5665	Synpcc7942_B2662	0.576086957	8	14	13	36	52	20	4	29	97
AAAGAAATAAAAGATAGCGT	ACGCTATCTTTTATTTCTTT	NC_007595	+	5696	Synpcc7942_B2662	0.542391304	9	12	4	13	4	0	0	0	35
GTGGGGGGGACTGAGGAGCA	TGCTCCTCAGTCCCCCCCAC	NC_007595	+	5715	Synpcc7942_B2662	0.52173913	18	33	26	53	28	26	1	2	78
GTCCGGTTTGCGGGCAGGCG	CGCCTGCCCGCAAACCGGAC	NC_007595	-	5723	Synpcc7942_B2662	0.513043478	15	12	5	2	8	2	23	23	1
TGAACAAACTATCAAAAAGG	CCTTTTTGATAGTTTGTTCA	NC_007595	-	5724	Synpcc7942_B2662	0.511956522	2	2	0	1	0	0	0	0	0
GAGCGACGTCAGATGCTCTT	AAGAGCATCTGACGTCGCTC	NC_007595	-	5727	Synpcc7942_B2662	0.508695652	0	0	0	0	0	0	0	0	0
GGGTGCAAAGCGTGTTAGTT	AACTAACACGCTTTGCACCC	NC_007595	+	5732	Synpcc7942_B2662	0.50326087	8	20	7	0	1	0	0	0	1
AACCGCCGCAGGGCTGGAAG	CTTCCAGCCCTGCGGCGGTT	NC_007595	-	5743	Synpcc7942_B2662	0.491304348	4	10	3	1	13	1	0	1	0
TGCTGGCGAACCCTACGTGG	CCACGTAGGGTTCGCCAGCA	NC_007595	+	5748	Synpcc7942_B2662	0.485869565	10	18	8	32	3	37	1	0	115
CTCGGGCACTACGGGGTATC	GATACCCCGTAGTGCCCGAG	NC_007595	-	5748	Synpcc7942_B2662	0.485869565	9	22	12	2	11	3	23	0	0
TAGTTCTTCAATTTGCTATT	AATAGCAAATTGAAGAACTA	NC_007595	-	5748	Synpcc7942_B2662	0.485869565	8	9	10	0	1	0	0	0	0
TCCGTTGGACGGAGTTGAGA	TCTCAACTCCGTCCAACGGA	NC_007595	+	5754	Synpcc7942_B2662	0.479347826	27	34	30	29	24	31	357	140	232
GTGAGCCAATGAAAGGGGGC	GCCCCCTTTCATTGGCTCAC	NC_007595	-	5754	Synpcc7942_B2662	0.479347826	74	98	53	12	32	56	55	95	53
GGCCGCTACTAGGTAGAGCG	CGCTCTACCTAGTAGCGGCC	NC_007595	+	5760	Synpcc7942_B2662	0.472826087	69	108	82	55	40	53	42	184	205
AGGGCCTAGACGGGGGTCGG	CCGACCCCCGTCTAGGCCCT	NC_007595	-	5767	Synpcc7942_B2662	0.465217391	6	7	12	7	1	2	0	2	0
GTGAAGCTCGTGGGGATAGG	CCTATCCCCACGAGCTTCAC	NC_007595	-	5767	Synpcc7942_B2662	0.465217391	47	60	33	102	25	77	28	130	13
CAAATATGGCATTGTCGGGA	TCCCGACAATGCCATATTTG	NC_007595	+	5768	Synpcc7942_B2662	0.464130435	14	25	8	219	20	50	69	1	3
GTCGCTAGGGATTACTGAGT	ACTCAGTAATCCCTAGCGAC	NC_007595	+	5770	Synpcc7942_B2662	0.461956522	101	125	87	144	28	147	58	227	84
GTCCCGGGATTATCGCTGTC	GACAGCGATAATCCCGGGAC	NC_007595	-	5776	Synpcc7942_B2662	0.455434783	1	3	3	0	1	1	1	0	0
ATTTCTGCAGCTAAGGAGGG	CCCTCCTTAGCTGCAGAAAT	NC_007595	+	5778	Synpcc7942_B2662	0.45326087	7	11	7	0	2	2	0	0	0
TCGTCAGACGTTTGCGTGAG	CTCACGCAAACGTCTGACGA	NC_007595	+	5778	Synpcc7942_B2662	0.45326087	14	12	6	0	8	2	0	0	1
GACTAGTAGAGGGAGTTTCG	CGAAACTCCCTCTACTAGTC	NC_007595	-	5778	Synpcc7942_B2662	0.45326087	4	5	3	1	0	1	0	1	1
TTCGTTTGGAGGTTTATGTG	CACATAAACCTCCAAACGAA	NC_007595	-	5778	Synpcc7942_B2662	0.45326087	11	15	20	36	7	8	0	0	5
GGTGGGCGGGGTGGTGCGCT	AGCGCACCACCCCGCCCACC	NC_007595	-	5786	Synpcc7942_B2662	0.444565217	18	32	24	45	15	3	28	62	1
GTATTGTAGATTAAGGCAAC	GTTGCCTTAATCTACAATAC	NC_007595	-	5786	Synpcc7942_B2662	0.444565217	2	3	2	0	11	0	0	1	0
TGCCGTCAACTGGGATAGTG	CACTATCCCAGTTGACGGCA	NC_007595	-	5786	Synpcc7942_B2662	0.444565217	11	8	5	0	2	1	0	0	0
TTTCTGGGAGTCATAACCAG	CTGGTTATGACTCCCAGAAA	NC_007595	-	5786	Synpcc7942_B2662	0.444565217	1	6	5	53	2	0	0	0	0
AGCAGGGCACTGATCGGTGG	CCACCGATCAGTGCCCTGCT	NC_007595	+	5792	Synpcc7942_B2662	0.438043478	15	14	14	56	6	6	62	4	2
CCGGGGCACTGGGGTGGCCC	GGGCCACCCCAGTGCCCCGG	NC_007595	+	5794	Synpcc7942_B2662	0.435869565	23	44	25	118	13	28	212	18	49
CTACGCCGCGTGATACTGCG	CGCAGTATCACGCGGCGTAG	NC_007595	-	5800	Synpcc7942_B2662	0.429347826	28	19	26	3	33	66	36	0	6
AATCATGTTCGGGCCGGGTG	CACCCGGCCCGAACATGATT	NC_007595	+	5842	Synpcc7942_B2662	0.383695652	3	6	0	0	0	0	0	0	0
GTGTACGGGGCGCGTCGAGG	CCTCGACGCGCCCCGTACAC	NC_007595	+	5857	Synpcc7942_B2662	0.367391304	12	10	13	13	26	22	17	0	1
TTCTATGCGCAATCCGAACG	CGTTCGGATTGCGCATAGAA	NC_007595	+	5857	Synpcc7942_B2662	0.367391304	27	39	25	73	20	8	122	112	57
TTGTCGGAACAGAGCGGGGG	CCCCCGCTCTGTTCCGACAA	NC_007595	-	5865	Synpcc7942_B2662	0.358695652	4	5	6	6	6	1	0	0	0
GGGACTTTGGTCGCTGAGAT	ATCTCAGCGACCAAAGTCCC	NC_007595	+	5875	Synpcc7942_B2662	0.347826087	115	145	144	158	109	63	4	129	197
AGTCCAAACTGTGGGTGTAT	ATACACCCACAGTTTGGACT	NC_007595	+	5878	Synpcc7942_B2662	0.344565217	34	47	43	3	39	35	131	46	51
CTCATAAGAGCAGTATAGTC	GACTATACTGCTCTTATGAG	NC_007595	+	5878	Synpcc7942_B2662	0.344565217	22	30	13	1	5	20	0	0	0
GTCAGAGCTGATACCTACTT	AAGTAGGTATCAGCTCTGAC	NC_007595	-	5881	Synpcc7942_B2662	0.341304348	57	68	46	3	29	24	143	21	68
CGATTGACAATCATTCCTAT	ATAGGAATGATTGTCAATCG	NC_007595	+	5883	Synpcc7942_B2662	0.339130435	25	28	30	1	23	17	5	167	160
GTGACAACGCCGTCGCAAGG	CCTTGCGACGGCGTTGTCAC	NC_007595	+	5883	Synpcc7942_B2662	0.339130435	11	7	7	0	27	3	0	0	1
CTAGCCCGCAGGTTGCATGG	CCATGCAACCTGCGGGCTAG	NC_007595	-	5883	Synpcc7942_B2662	0.339130435	68	90	88	125	70	60	5	158	110
GTAGGGGGGGAGGGGAGCGG	CCGCTCCCCTCCCCCCCTAC	NC_007595	-	5883	Synpcc7942_B2662	0.339130435	22	28	18	106	5	18	0	11	24
CTGACCGGCTTGGTCCACTC	GAGTGGACCAAGCCGGTCAG	NC_007595	+	5885	Synpcc7942_B2662	0.336956522	6	5	7	1	1	0	1	0	12
ACAATTGTGCGGGGGGATGA	TCATCCCCCCGCACAATTGT	NC_007595	-	5886	Synpcc7942_B2662	0.335869565	34	57	38	15	59	26	72	32	32
CGCCAGCCAGACGGGGATAG	CTATCCCCGTCTGGCTGGCG	NC_007595	-	5886	Synpcc7942_B2662	0.335869565	7	6	2	0	0	4	0	0	1
GGATAGAGCCCTCGAGAGAG	CTCTCTCGAGGGCTCTATCC	NC_007595	-	5886	Synpcc7942_B2662	0.335869565	2	1	3	2	1	8	0	0	0
TAATGTCGCCTACGGCATGA	TCATGCCGTAGGCGACATTA	NC_007595	-	5886	Synpcc7942_B2662	0.335869565	37	44	43	21	15	63	4	71	0
TGGGTTGGCCTGATACGGTG	CACCGTATCAGGCCAACCCA	NC_007595	-	5886	Synpcc7942_B2662	0.335869565	15	15	8	3	2	1	0	0	0
GTTGGTTGAGAAGTAAGGCT	AGCCTTACTTCTCAACCAAC	NC_007595	-	5891	Synpcc7942_B2662	0.330434783	40	44	39	10	16	13	20	1	18
TGCAAGTCCGAGGGGGGAAT	ATTCCCCCCTCGGACTTGCA	NC_007595	-	5891	Synpcc7942_B2662	0.330434783	8	11	6	72	5	2	36	12	0
ACGCGCGGGTGGCAGGCGTG	CACGCCTGCCACCCGCGCGT	NC_007595	-	5893	Synpcc7942_B2662	0.32826087	4	5	5	1	1	3	0	17	0
GTTATTCGAAATGGACCTTC	GAAGGTCCATTTCGAATAAC	NC_007595	+	5896	Synpcc7942_B2662	0.325	22	21	12	6	17	8	1	1	15
GGTTAAGCTTGGCGGCGTTG	CAACGCCGCCAAGCTTAACC	NC_007595	+	5924	Synpcc7942_B2662	0.294565217	93	123	117	23	37	57	63	123	97
TGGGCTGCTACCGTTATTAG	CTAATAACGGTAGCAGCCCA	NC_007595	+	5924	Synpcc7942_B2662	0.294565217	1	2	4	0	0	2	13	31	0
TGCCAAGTGCGCGGGGGGGA	TCCCCCCCGCGCACTTGGCA	NC_007595	-	5937	Synpcc7942_B2662	0.280434783	14	37	28	57	14	23	8	174	185
GGGGGCTTACTAATCCACGG	CCGTGGATTAGTAAGCCCCC	NC_007595	-	5938	Synpcc7942_B2662	0.279347826	9	22	15	0	4	1	83	42	2
CGGTTTCGATGGGTGCCGGG	CCCGGCACCCATCGAAACCG	NC_007595	-	5954	Synpcc7942_B2662	0.261956522	4	3	4	0	4	0	0	1	0
TTTGTCTATCTCCCGCCAGG	CCTGGCGGGAGATAGACAAA	NC_007595	-	5954	Synpcc7942_B2662	0.261956522	80	97	79	147	30	32	330	51	199
GAGGCCCGTATGGTTTATAG	CTATAAACCATACGGGCCTC	NC_007595	+	5959	Synpcc7942_B2662	0.256521739	44	39	26	150	33	22	73	17	3
CGTGGTGGGGGTAGCGGGCT	AGCCCGCTACCCCCACCACG	NC_007595	+	5968	Synpcc7942_B2662	0.24673913	9	12	11	0	4	1	0	1	2
CGTGCGCTCAGTAAAAGAGC	GCTCTTTTACTGAGCGCACG	NC_007595	+	5969	Synpcc7942_B2662	0.245652174	1	8	5	0	0	12	0	0	0
TGCCGCGTCGCAGCACTGCC	GGCAGTGCTGCGACGCGGCA	NC_007595	-	5977	Synpcc7942_B2662	0.236956522	2	6	4	0	1	1	1	70	0
TTGGAAGGTCGTTTGTTGCC	GGCAACAAACGACCTTCCAA	NC_007595	-	5977	Synpcc7942_B2662	0.236956522	1	3	4	0	0	0	0	0	0
ACAATGCTTGTCCGAGGGCG	CGCCCTCGGACAAGCATTGT	NC_007595	+	5979	Synpcc7942_B2662	0.234782609	41	58	41	16	32	29	72	63	17
AGGGGCCGAGTTACAGGGGA	TCCCCTGTAACTCGGCCCCT	NC_007595	+	5979	Synpcc7942_B2662	0.234782609	32	43	40	4	13	4	3	32	13
ATGCATATGAATCTAATGTT	AACATTAGATTCATATGCAT	NC_007595	+	5979	Synpcc7942_B2662	0.234782609	10	14	8	8	5	2	36	2	64
GAGCCCGCGCTGTGAGCGGA	TCCGCTCACAGCGCGGGCTC	NC_007595	+	5979	Synpcc7942_B2662	0.234782609	7	6	4	0	0	0	0	0	0
GGGTGGGTGCGTGTTTTTTG	CAAAAAACACGCACCCACCC	NC_007595	+	5979	Synpcc7942_B2662	0.234782609	13	15	12	1	2	6	20	0	1
GGTGAGGGCGGGGTGGAAAG	CTTTCCACCCCGCCCTCACC	NC_007595	+	5979	Synpcc7942_B2662	0.234782609	2	3	1	1	2	0	0	0	0
GGTGCGCCCGCCAGAAGAGA	TCTCTTCTGGCGGGCGCACC	NC_007595	+	5979	Synpcc7942_B2662	0.234782609	2	4	4	0	0	0	0	0	0
GTGTTGGGTGGGGGGCCTGG	CCAGGCCCCCCACCCAACAC	NC_007595	+	5979	Synpcc7942_B2662	0.234782609	207	223	176	108	115	107	228	198	376
GTTGTACTCTACGTATATGG	CCATATACGTAGAGTACAAC	NC_007595	+	5979	Synpcc7942_B2662	0.234782609	6	3	4	0	2	0	0	0	0
TAGCTCTCAGACGAAGGGGA	TCCCCTTCGTCTGAGAGCTA	NC_007595	+	5979	Synpcc7942_B2662	0.234782609	103	155	123	182	31	55	124	118	7
TATATCAACTGTAAATACCT	AGGTATTTACAGTTGATATA	NC_007595	+	5979	Synpcc7942_B2662	0.234782609	11	14	19	22	2	0	1	1	1
AATGGATGGGAAGGGTGGCA	TGCCACCCTTCCCATCCATT	NC_007595	-	5987	Synpcc7942_B2662	0.226086957	93	137	88	120	31	46	50	57	39
CTGGGCTTCGAAGACTTCAT	ATGAAGTCTTCGAAGCCCAG	NC_007595	-	5987	Synpcc7942_B2662	0.226086957	8	10	4	0	6	1	0	0	1
GATATCGGTCGTTATACGGG	CCCGTATAACGACCGATATC	NC_007595	-	5987	Synpcc7942_B2662	0.226086957	9	21	14	20	18	23	0	34	15
GGACGGAAAAATCTAAGGTC	GACCTTAGATTTTTCCGTCC	NC_007595	-	5987	Synpcc7942_B2662	0.226086957	13	12	14	0	2	9	1	0	12
GGCGGAGCGGGCGAGGGACC	GGTCCCTCGCCCGCTCCGCC	NC_007595	-	5987	Synpcc7942_B2662	0.226086957	35	51	46	24	48	50	96	62	130
GGGGAAGCGCTTCGGTGCTG	CAGCACCGAAGCGCTTCCCC	NC_007595	-	5987	Synpcc7942_B2662	0.226086957	15	12	10	54	9	14	0	0	1
TACAGCGCCTGGTTCTTGGT	ACCAAGAACCAGGCGCTGTA	NC_007595	-	5987	Synpcc7942_B2662	0.226086957	38	53	52	20	43	36	9	35	72
TCGAGGCGTAGGTCGATCGT	ACGATCGACCTACGCCTCGA	NC_007595	-	5987	Synpcc7942_B2662	0.226086957	46	91	43	47	5	5	60	42	116
TTCTGGCGAATGAGCGCGAG	CTCGCGCTCATTCGCCAGAA	NC_007595	-	5987	Synpcc7942_B2662	0.226086957	51	86	73	11	26	33	0	73	0
GGCCTCACGGGCTGTACGCG	CGCGTACAGCCCGTGAGGCC	NC_007595	-	5992	Synpcc7942_B2662	0.220652174	22	40	12	4	3	18	1	60	224
TGGGGAATCAGCAGGGGGGC	GCCCCCCTGCTGATTCCCCA	NC_007595	+	5994	Synpcc7942_B2662	0.218478261	1	0	0	0	0	0	0	0	0
ACTCTTTAGGCGTCAGAGGC	GCCTCTGACGCCTAAAGAGT	NC_007595	-	5997	Synpcc7942_B2662	0.215217391	7	19	13	1	1	14	1	0	0
CAGTAGACTTCTGGAGGGAG	CTCCCTCCAGAAGTCTACTG	NC_007595	+	6004	Synpcc7942_B2662	0.207608696	1	2	0	0	0	0	0	0	0
AAGTCCTAAGTGGTGTGGGG	CCCCACACCACTTAGGACTT	NC_007595	-	6007	Synpcc7942_B2662	0.204347826	8	17	16	30	1	3	1	0	0
ACCACTGAACTATTGCGAGT	ACTCGCAATAGTTCAGTGGT	NC_007595	+	6008	Synpcc7942_B2662	0.20326087	21	26	23	20	35	5	0	0	0
CAGCAAATTTCTCTTTAATG	CATTAAAGAGAAATTTGCTG	NC_007595	+	6008	Synpcc7942_B2662	0.20326087	6	7	4	0	0	1	0	0	0
CATAAGGTAGGGTTGGGGGG	CCCCCCAACCCTACCTTATG	NC_007595	-	6012	Synpcc7942_B2662	0.198913043	75	77	53	14	30	24	110	97	20
GAGTGTATGTAGGCTGAGTT	AACTCAGCCTACATACACTC	NC_007595	-	6016	Synpcc7942_B2662	0.194565217	34	55	35	2	9	27	3	0	31
ATCAAGACTTTTCCCACCGT	ACGGTGGGAAAAGTCTTGAT	NC_007595	-	6021	Synpcc7942_B2662	0.189130435	29	28	22	1	16	7	25	0	55
GGCTGTGACGAGCGTGCTTC	GAAGCACGCTCGTCACAGCC	NC_007595	-	6021	Synpcc7942_B2662	0.189130435	4	8	4	1	0	0	0	0	0
CACCGGAGGGCACGACCTGG	CCAGGTCGTGCCCTCCGGTG	NC_007595	-	6034	Synpcc7942_B2662	0.175	24	17	20	4	20	9	0	71	2
ATCCATATCGTTCTCGTTGC	GCAACGAGAACGATATGGAT	NC_007595	+	6046	Synpcc7942_B2662	0.161956522	1	2	6	148	0	0	0	1	0
GTGCCGGGTCAAAGGTTGGC	GCCAACCTTTGACCCGGCAC	NC_007595	-	6054	Synpcc7942_B2662	0.15326087	93	115	78	87	109	81	76	3	73
TGTAGAACCGCAAGTGCTGG	CCAGCACTTGCGGTTCTACA	NC_007595	-	6054	Synpcc7942_B2662	0.15326087	0	3	5	45	1	0	0	34	0
GCGAGCTGCAAATAACACGG	CCGTGTTATTTGCAGCTCGC	NC_007595	+	6055	Synpcc7942_B2662	0.152173913	31	38	40	31	8	2	118	0	3
TAGCCTTAATGGATAAAGAC	GTCTTTATCCATTAAGGCTA	NC_007595	-	6073	Synpcc7942_B2662	0.132608696	177	202	171	169	53	121	220	51	282
TCGAAATCTCGGGGTAGAAT	ATTCTACCCCGAGATTTCGA	NC_007595	-	6081	Synpcc7942_B2662	0.123913043	35	52	44	5	8	10	2	20	1
CCAAACGTTAGGTACTATGG	CCATAGTACCTAACGTTTGG	NC_007595	+	6099	Synpcc7942_B2662	0.104347826	16	10	12	2	1	1	0	0	0
ATAGGTAGTGACACTTATAG	CTATAAGTGTCACTACCTAT	NC_007595	-	6107	Synpcc7942_B2662	0.095652174	97	107	97	162	43	52	306	248	64
GCATGAGGGACACGACGTAG	CTACGTCGTGTCCCTCATGC	NC_007595	-	6107	Synpcc7942_B2662	0.095652174	3	7	3	0	1	9	1	0	0
GCGATTAGATTCGATCAGAA	TTCTGATCGAATCTAATCGC	NC_007595	-	6107	Synpcc7942_B2662	0.095652174	204	271	202	360	123	181	302	315	206
ATCGGAGCGGGAGCCTGTGA	TCACAGGCTCCCGCTCCGAT	NC_007595	-	6114	Synpcc7942_B2662	0.088043478	2	0	1	0	0	0	0	0	0
GGTCGAATGGAGCTGGTGTT	AACACCAGCTCCATTCGACC	NC_007595	+	6125	Synpcc7942_B2662	0.076086957	23	20	14	1	1	1	2	31	9
CGTCGCGGTAGGGGCGTGGG	CCCACGCCCCTACCGCGACG	NC_007595	-	6133	Synpcc7942_B2662	0.067391304	55	70	60	83	20	23	466	4	310
GTGGGCCCACGCGGTGGGGG	CCCCCACCGCGTGGGCCCAC	NC_007595	-	6133	Synpcc7942_B2662	0.067391304	20	18	25	1	6	9	6	40	81
GTACTTTAATACTTCGAAGG	CCTTCGAAGTATTAAAGTAC	NC_007595	+	6153	Synpcc7942_B2662	0.045652174	30	41	26	44	30	23	3	18	10
TCAATGGCCTTCGTGGTATT	AATACCACGAAGGCCATTGA	NC_007595	+	6153	Synpcc7942_B2662	0.045652174	0	0	0	0	0	0	0	0	0
TGCGTTTCATCAACACACGT	ACGTGTGTTGATGAAACGCA	NC_007595	-	6166	Synpcc7942_B2662	0.031521739	13	7	11	0	1	1	0	1	0
AGCGTAGCGTCCTGAGAGGG	CCCTCTCAGGACGCTACGCT	NC_007595	-	6176	Synpcc7942_B2662	0.020652174	0	4	2	60	1	1	0	0	22
GGGCCGCGGCCCTTGCGTGC	GCACGCAAGGGCCGCGGCCC	NC_007595	-	6177	Synpcc7942_B2662	0.019565217	24	33	16	50	9	3	0	1	1
GGTTATTTAGTGTTGGCGCA	TGCGCCAACACTAAATAACC	NC_007595	-	6183	Synpcc7942_B2662	0.013043478	20	42	29	0	19	1	47	2	1
CTCAAGCAGTCATAGGGCCA	TGGCCCTATGACTGCTTGAG	NC_007595	+	6191	Synpcc7942_B2662	0.004347826	8	14	5	0	19	2	44	0	0
GTATTTGGTGCCCCGAGCAG	CTGCTCGGGGCACCAAATAC	NC_007595	+	6191	Synpcc7942_B2662	0.004347826	11	19	16	0	19	2	0	19	12
GAGACGGGGCAGGAGTCACG	CGTGACTCCTGCCCCGTCTC	NC_007595	+	6205			11	15	7	2	25	1	176	0	77
TTAGTGGGGGTTACTTTTTA	TAAAAAGTAACCCCCACTAA	NC_007595	-	6205			15	16	13	5	3	5	73	0	5
GCAGGTCGGGGGATGAGAGC	GCTCTCATCCCCCGACCTGC	NC_007595	-	6207			8	2	8	25	1	0	0	0	0
GGCAGCTTTCTGAGAATGCG	CGCATTCTCAGAAAGCTGCC	NC_007595	-	6213			6	10	4	0	4	2	0	0	1
GGGGTGCATTCTGACGGCCG	CGGCCGTCAGAATGCACCCC	NC_007595	-	6213			34	49	27	110	21	12	23	35	23
TCCAGGCAAGTTTGTCAGGA	TCCTGACAAACTTGCCTGGA	NC_007595	-	6213			34	64	38	23	8	9	0	4	3
GTGTTCATAATAATGGTGCA	TGCACCATTATTATGAACAC	NC_007595	+	6214			23	26	25	4	21	4	37	65	55
TGGGGTAAGGGAAGGCCGCA	TGCGGCCTTCCCTTACCCCA	NC_007595	+	6214			9	14	4	7	27	20	43	2	165
GACTGATACTCGCACCGAAC	GTTCGGTGCGAGTATCAGTC	NC_007595	+	6223			11	15	10	3	11	29	1	39	18
AAACGCTGTGGTGACTTGCG	CGCAAGTCACCACAGCGTTT	NC_007595	+	6228			0	0	0	0	0	1	0	0	0
AACTTGGGCCGCTTCTGTTC	GAACAGAAGCGGCCCAAGTT	NC_007595	+	6228			2	7	3	0	0	0	0	0	1
AAGCAGTTAGGGTGAAGGCG	CGCCTTCACCCTAACTGCTT	NC_007595	+	6228			37	46	42	54	11	3	37	0	15
ACTTGCGCATGGAAGTAATG	CATTACTTCCATGCGCAAGT	NC_007595	+	6228			21	21	17	10	4	0	93	0	1
AGGTTCATTTAGTGGGTCGG	CCGACCCACTAAATGAACCT	NC_007595	+	6228			108	143	99	255	125	68	360	124	103
GATTGACAAATATTGATTAA	TTAATCAATATTTGTCAATC	NC_007595	+	6228			10	19	8	18	6	18	59	1	0
GGCTGGCAAGCGGTCGCCGA	TCGGCGACCGCTTGCCAGCC	NC_007595	+	6228			22	29	34	14	5	35	0	17	2
CGGCTCGTAAGATGGGACGT	ACGTCCCATCTTACGAGCCG	NC_007595	-	6231			8	4	5	1	2	0	1	8	0
GCTAAAAATTCGCACGTGCA	TGCACGTGCGAATTTTTAGC	NC_007595	+	6234			26	44	39	11	27	31	23	1	14
TATCTCGAGTGGGATAGTGT	ACACTATCCCACTCGAGATA	NC_007595	+	6234			38	44	43	5	17	22	48	70	107
CTCTTTGTCTAGGGTATGAA	TTCATACCCTAGACAAAGAG	NC_007595	+	6235			31	47	32	228	7	6	1	32	75
AGAAAAGGGGGAGGGGGTGG	CCACCCCCTCCCCCTTTTCT	NC_007595	-	6236			29	46	35	90	23	35	43	16	1
CACCAGTAAAGAGACGGGGG	CCCCCGTCTCTTTACTGGTG	NC_007595	-	6236			9	13	16	46	3	2	54	0	0
GATAGGAAGGGTGGTTATAC	GTATAACCACCCTTCCTATC	NC_007595	-	6236			5	10	8	89	3	2	40	2	9
GCGGCATCAGAAACGGTAGC	GCTACCGTTTCTGATGCCGC	NC_007595	-	6244			2	0	4	1	2	34	0	0	0
GGCCACGCTGCAAGAGCCTG	CAGGCTCTTGCAGCGTGGCC	NC_007595	-	6250			9	2	6	1	1	0	1	0	58
TGTTGAGGTGAGGGCGGGAG	CTCCCGCCCTCACCTCAACA	NC_007595	-	6250			35	40	34	29	32	29	58	152	30
GTTGGTGGTGCGGTGGGGGG	CCCCCCACCGCACCACCAAC	NC_007595	-	6269			41	49	55	19	16	20	124	9	39
CATGTAGGAGGAAGCTTAAG	CTTAAGCTTCCTCCTACATG	NC_007595	+	6282			108	135	121	224	66	74	170	84	37
AGATCTAATGGACTTCTAGG	CCTAGAAGTCCATTAGATCT	NC_007595	-	6297	Synpcc7942_B2663	0.99270073	10	6	9	0	3	0	1	2	0
GAGTCTTACGAGTCACACAT	ATGTGTGACTCGTAAGACTC	NC_007595	+	6340	Synpcc7942_B2663	0.947862357	44	48	35	3	7	19	64	50	1
GTGAGAACGAGTGAGACGGA	TCCGTCTCACTCGTTCTCAC	NC_007595	+	6340	Synpcc7942_B2663	0.947862357	3	6	7	0	2	0	0	0	1
TGGGCCTAAGGGCAGGGTGA	TCACCCTGCCCTTAGGCCCA	NC_007595	+	6340	Synpcc7942_B2663	0.947862357	36	57	43	47	36	58	71	29	121
ATTCTGTCGAACTACATAGT	ACTATGTAGTTCGACAGAAT	NC_007595	-	6348	Synpcc7942_B2663	0.939520334	0	2	0	0	0	0	0	0	0
GAGCGCCTTGCTCGTAAAGC	GCTTTACGAGCAAGGCGCTC	NC_007595	-	6348	Synpcc7942_B2663	0.939520334	26	32	26	42	8	24	39	61	24
CGGCTGTGATCGGGTCGGTG	CACCGACCCGATCACAGCCG	NC_007595	+	6353	Synpcc7942_B2663	0.934306569	10	24	18	1	9	2	93	21	13
TTTTTGGGTAATTGGAGCGT	ACGCTCCAATTACCCAAAAA	NC_007595	+	6353	Synpcc7942_B2663	0.934306569	5	15	15	0	2	2	61	29	0
GAGGCCCCAACTGGTTCCCC	GGGGAACCAGTTGGGGCCTC	NC_007595	+	6363	Synpcc7942_B2663	0.923879041	24	21	10	22	3	20	1	0	34
CTGCGTGGGCGTGATGAGAG	CTCTCATCACGCCCACGCAG	NC_007595	-	6371	Synpcc7942_B2663	0.915537018	3	6	12	1	1	1	54	1	0
TTATAAGGCTCATTCACCGT	ACGGTGAATGAGCCTTATAA	NC_007595	-	6371	Synpcc7942_B2663	0.915537018	6	3	3	0	2	0	1	0	0
CCAGGCGACGTGGGCTGAAG	CTTCAGCCCACGTCGCCTGG	NC_007595	+	6373	Synpcc7942_B2663	0.913451512	1	10	8	0	7	0	0	0	0
ATTAGTCGGTAAGTACGGGT	ACCCGTACTTACCGACTAAT	NC_007595	-	6380	Synpcc7942_B2663	0.906152242	53	54	66	11	40	22	113	5	24
ATAATCATTAAGGGACTTTA	TAAAGTCCCTTAATGATTAT	NC_007595	-	6381	Synpcc7942_B2663	0.905109489	18	28	28	0	6	4	1	30	48
ACTATATGGGCTATACCTTG	CAAGGTATAGCCCATATAGT	NC_007595	+	6408	Synpcc7942_B2663	0.876955162	218	342	254	270	128	216	564	98	319
AGTAAATGTAGCTATTCAAC	GTTGAATAGCTACATTTACT	NC_007595	-	6416	Synpcc7942_B2663	0.868613139	46	48	35	11	11	10	20	5	3
GGTACATAGCGCGACGGAAC	GTTCCGTCGCGCTATGTACC	NC_007595	-	6433	Synpcc7942_B2663	0.85088634	2	2	2	0	2	3	0	1	0
CATTTGTGTCAGACTTAGGG	CCCTAAGTCTGACACAAATG	NC_007595	-	6446	Synpcc7942_B2663	0.837330553	20	16	11	2	10	2	1	7	11
AAATACGCTATGCGTAAGCT	AGCTTACGCATAGCGTATTT	NC_007595	+	6471	Synpcc7942_B2663	0.811261731	26	31	18	6	22	6	0	53	74
GGTTCTACAGTTCTTTAGCT	AGCTAAAGAACTGTAGAACC	NC_007595	+	6483	Synpcc7942_B2663	0.798748697	18	25	16	8	44	6	3	35	0
GTTCGGGCTACGTGGGGTCA	TGACCCCACGTAGCCCGAAC	NC_007595	+	6483	Synpcc7942_B2663	0.798748697	10	14	13	2	14	3	0	0	0
TTGCATAGCAGACTCTTAGC	GCTAAGAGTCTGCTATGCAA	NC_007595	+	6483	Synpcc7942_B2663	0.798748697	8	14	8	1	36	12	66	2	64
GCGCTGACCGGTTAAGTCAC	GTGACTTAACCGGTCAGCGC	NC_007595	-	6484	Synpcc7942_B2663	0.797705944	69	68	66	10	25	57	153	62	46
TTCCGCACGTGGGGGATACA	TGTATCCCCCACGTGCGGAA	NC_007595	-	6509	Synpcc7942_B2663	0.771637122	36	56	30	11	53	43	4	2	112
TGTATGATGGGGTCGTTGGG	CCCAACGACCCCATCATACA	NC_007595	+	6544	Synpcc7942_B2663	0.735140772	11	8	9	4	4	6	1	129	19
CGGAAACGTTGGGGCGAGGG	CCCTCGCCCCAACGTTTCCG	NC_007595	+	6556	Synpcc7942_B2663	0.722627737	37	52	41	73	11	91	0	59	1
AACGTCTGTCAGCAAAGATG	CATCTTTGCTGACAGACGTT	NC_007595	-	6564	Synpcc7942_B2663	0.714285714	5	14	3	0	3	0	0	28	0
CCTGTGGCGCAGAGGCTGGG	CCCAGCCTCTGCGCCACAGG	NC_007595	+	6568	Synpcc7942_B2663	0.710114703	10	10	9	8	2	0	0	2	0
GCAGCTGTGAAGTAGCGGGA	TCCCGCTACTTCACAGCTGC	NC_007595	+	6568	Synpcc7942_B2663	0.710114703	12	12	11	1	3	30	59	1	0
CTATGAAGTAAGGGTTTATC	GATAAACCCTTACTTCATAG	NC_007595	+	6575	Synpcc7942_B2663	0.702815433	6	13	7	0	7	2	14	19	127
ATCGCACAGCGGACTCGGCA	TGCCGAGTCCGCTGTGCGAT	NC_007595	+	6587	Synpcc7942_B2663	0.690302398	10	9	11	1	5	1	1	0	0
GATTTTAAAGGATGTCAAGT	ACTTGACATCCTTTAAAATC	NC_007595	+	6587	Synpcc7942_B2663	0.690302398	4	13	9	1	4	7	0	0	0
GCATGACCTCAGTTTGGGTA	TACCCAAACTGAGGTCATGC	NC_007595	+	6587	Synpcc7942_B2663	0.690302398	27	17	25	8	4	24	167	29	18
GGTCGAATAGCTGATTAGGA	TCCTAATCAGCTATTCGACC	NC_007595	+	6587	Synpcc7942_B2663	0.690302398	149	196	182	454	137	107	835	273	419
TAAGATATGATCTTGGAGGT	ACCTCCAAGATCATATCTTA	NC_007595	+	6587	Synpcc7942_B2663	0.690302398	10	11	13	1	0	1	0	45	0
TCCAAGGGAATTTGTTTCGT	ACGAAACAAATTCCCTTGGA	NC_007595	+	6587	Synpcc7942_B2663	0.690302398	44	48	32	11	13	58	0	51	0
AGCAGCGGCCTTGCGTCTCT	AGAGACGCAAGGCCGCTGCT	NC_007595	-	6595	Synpcc7942_B2663	0.681960375	90	121	81	23	58	44	76	226	630
CTTTCAGGTTGCCTGCTTCC	GGAAGCAGGCAACCTGAAAG	NC_007595	-	6595	Synpcc7942_B2663	0.681960375	29	48	35	85	14	23	27	142	6
GACTGGGGAGCATGGTCGTG	CACGACCATGCTCCCCAGTC	NC_007595	-	6595	Synpcc7942_B2663	0.681960375	27	29	25	11	12	26	78	9	30
GCTTATCATGAGTCGTGCGC	GCGCACGACTCATGATAAGC	NC_007595	-	6595	Synpcc7942_B2663	0.681960375	33	40	35	10	9	22	79	1	75
GTAGCTTGGTTGTAGATGTG	CACATCTACAACCAAGCTAC	NC_007595	-	6595	Synpcc7942_B2663	0.681960375	30	30	31	4	44	22	1	60	6
TACTTAGGGATGGGTAAAGG	CCTTTACCCATCCCTAAGTA	NC_007595	-	6595	Synpcc7942_B2663	0.681960375	12	15	12	30	2	1	0	0	20
GCACGGTAGAGCATAACGGG	CCCGTTATGCTCTACCGTGC	NC_007595	+	6635	Synpcc7942_B2663	0.640250261	3	6	3	0	7	0	1	0	16
GGCCCAGGCGGGACGCCGGA	TCCGGCGTCCCGCCTGGGCC	NC_007595	-	6641	Synpcc7942_B2663	0.633993743	7	8	4	1	2	9	0	0	1
GGAGTCTGCATCTAACTCTC	GAGAGTTAGATGCAGACTCC	NC_007595	-	6642	Synpcc7942_B2663	0.632950991	1	4	2	0	1	1	1	7	0
CTTTCTCGCAGAGGTATCGG	CCGATACCTCTGCGAGAAAG	NC_007595	+	6657	Synpcc7942_B2663	0.617309698	18	20	16	95	4	10	60	1	2
GTTCATGTGTCCCAGGGTAA	TTACCCTGGGACACATGAAC	NC_007595	+	6666	Synpcc7942_B2663	0.607924922	17	15	8	0	2	6	0	0	0
TCGGTTAACAAGGTTTTGGT	ACCAAAACCTTGTTAACCGA	NC_007595	+	6666	Synpcc7942_B2663	0.607924922	6	10	9	2	2	1	0	12	0
TACGAGTCGATGAGTAACAT	ATGTTACTCATCGACTCGTA	NC_007595	+	6673	Synpcc7942_B2663	0.600625652	2	3	3	1	0	0	0	0	0
CCCGTATATGAGGTGAAGTG	CACTTCACCTCATATACGGG	NC_007595	-	6674	Synpcc7942_B2663	0.599582899	53	53	61	48	21	78	53	40	19
GTACACGCGCGTACTAAGGC	GCCTTAGTACGCGCGTGTAC	NC_007595	-	6674	Synpcc7942_B2663	0.599582899	23	31	20	14	13	9	1	16	1
ATGTCCGTATGCCTAGACTT	AAGTCTAGGCATACGGACAT	NC_007595	-	6679	Synpcc7942_B2663	0.594369135	10	11	13	2	5	28	59	0	8
GGGTGGTACGGCGAATCGAC	GTCGATTCGCCGTACCACCC	NC_007595	+	6693	Synpcc7942_B2663	0.579770594	15	32	22	47	2	5	1	53	3
AGTTAAGCGCGCAAGTATTG	CAATACTTGCGCGCTTAACT	NC_007595	+	6702	Synpcc7942_B2663	0.570385819	19	19	17	20	24	3	53	0	45
TTAACACACGGCCGTTGAAA	TTTCAACGGCCGTGTGTTAA	NC_007595	+	6702	Synpcc7942_B2663	0.570385819	6	4	2	0	0	2	0	37	0
GCCTTGTTTGGTGGGGTAGT	ACTACCCCACCAAACAAGGC	NC_007595	-	6711	Synpcc7942_B2663	0.561001043	33	36	24	23	2	7	30	49	2
GGGGTACTGCTGCGCGCGCC	GGCGCGCGCAGCAGTACCCC	NC_007595	-	6711	Synpcc7942_B2663	0.561001043	97	108	79	4	49	91	193	3	116
CTTCAAGACTACGTGCTCAT	ATGAGCACGTAGTCTTGAAG	NC_007595	-	6716	Synpcc7942_B2663	0.555787278	9	9	5	0	2	0	0	0	0
TAGTGTTCCGGCCCTTGGAC	GTCCAAGGGCCGGAACACTA	NC_007595	+	6734	Synpcc7942_B2663	0.537017727	56	70	31	9	14	80	4	94	3
GTCGTTCGATTCGAGGCTCG	CGAGCCTCGAATCGAACGAC	NC_007595	-	6775	Synpcc7942_B2663	0.494264859	1	3	4	0	0	0	0	0	0
GGGTATCGAGGCCCACAATT	AATTGTGGGCCTCGATACCC	NC_007595	+	6790	Synpcc7942_B2663	0.478623566	9	13	10	1	1	1	0	0	1
GGTGAAGGACGGCGGGTGGG	CCCACCCGCCGTCCTTCACC	NC_007595	+	6816	Synpcc7942_B2663	0.451511992	90	117	86	172	80	32	233	107	134
GTAGGGGGGGTTAGACGCCA	TGGCGTCTAACCCCCCCTAC	NC_007595	+	6816	Synpcc7942_B2663	0.451511992	10	16	8	0	13	11	1	2	3
CCGTGCGGAGCTCGCCACGG	CCGTGGCGAGCTCCGCACGG	NC_007595	+	6818	Synpcc7942_B2663	0.449426486	2	6	7	0	17	0	1	1	0
CCGTTCACGTTCATCGAGGA	TCCTCGATGAACGTGAACGG	NC_007595	-	6819	Synpcc7942_B2663	0.448383733	8	16	5	2	1	1	0	0	0
ACTTGTCAGATATTGTGGTG	CACCACAATATCTGACAAGT	NC_007595	-	6824	Synpcc7942_B2663	0.443169969	51	56	51	52	43	61	356	95	80
GTTTGGGTGAACCTGTGTGC	GCACACAGGTTCACCCAAAC	NC_007595	-	6824	Synpcc7942_B2663	0.443169969	25	38	26	15	19	51	2	95	58
ATTAATTGCAAGAAGCGTGG	CCACGCTTCTTGCAATTAAT	NC_007595	+	6827	Synpcc7942_B2663	0.44004171	12	21	19	1	5	30	63	40	8
GAAGCCAGGGGACTGCATGG	CCATGCAGTCCCCTGGCTTC	NC_007595	+	6827	Synpcc7942_B2663	0.44004171	2	6	4	0	1	0	0	0	0
GCTCCAAGTATCCTGGGTGG	CCACCCAGGATACTTGGAGC	NC_007595	+	6828	Synpcc7942_B2663	0.438998957	21	20	27	22	8	9	30	19	0
TCAAAATGATCAGGATCTAA	TTAGATCCTGATCATTTTGA	NC_007595	+	6828	Synpcc7942_B2663	0.438998957	2	0	2	0	2	0	2	0	11
CATTTGGTTGGCGCCGTGGA	TCCACGGCGCCAACCAAATG	NC_007595	+	6830	Synpcc7942_B2663	0.436913452	1	1	2	0	1	0	0	0	0
TACGCTGTGCCATCGACGGC	GCCGTCGATGGCACAGCGTA	NC_007595	-	6831	Synpcc7942_B2663	0.435870699	104	95	111	85	83	173	103	174	104
GTTGGTCACGAGGAGCTCTG	CAGAGCTCCTCGTGACCAAC	NC_007595	+	6841	Synpcc7942_B2663	0.42544317	23	31	28	54	67	9	0	0	1
CATCGTTCGTCCTGGTACGA	TCGTACCAGGACGAACGATG	NC_007595	-	6848	Synpcc7942_B2663	0.4181439	42	43	39	11	61	54	3	1	10
GTTATCGTTGGTAAGGTTTC	GAAACCTTACCAACGATAAC	NC_007595	-	6849	Synpcc7942_B2663	0.417101147	18	21	14	50	7	13	2	1	51
ATCTGGGACAGAGGGAGTCG	CGACTCCCTCTGTCCCAGAT	NC_007595	+	6857	Synpcc7942_B2663	0.408759124	10	13	7	0	0	1	1	20	97
CGATCGGTCTATCAAAGGTT	AACCTTTGATAGACCGATCG	NC_007595	+	6857	Synpcc7942_B2663	0.408759124	28	25	22	1	10	5	34	58	17
GTTCCGGAAGAGGGGCTGTG	CACAGCCCCTCTTCCGGAAC	NC_007595	+	6857	Synpcc7942_B2663	0.408759124	4	14	7	0	4	3	2	0	0
GCAGCGGGTTGCAGCGTTCG	CGAACGCTGCAACCCGCTGC	NC_007595	-	6859	Synpcc7942_B2663	0.406673618	13	14	18	0	22	5	0	1	31
GTAAGGGCTAGACGTCGACA	TGTCGACGTCTAGCCCTTAC	NC_007595	-	6859	Synpcc7942_B2663	0.406673618	0	5	2	0	5	0	0	0	0
GCGTGCGGGGTGAGAGGCAG	CTGCCTCTCACCCCGCACGC	NC_007595	-	6860	Synpcc7942_B2663	0.405630865	1	5	4	0	1	4	0	0	0
GTCGTTATGGGGGGCTGGCC	GGCCAGCCCCCCATAACGAC	NC_007595	+	6862	Synpcc7942_B2663	0.40354536	77	90	66	43	25	39	165	49	209
GAAGTCGGCGGTCGGGTCGG	CCGACCCGACCGCCGACTTC	NC_007595	-	6865	Synpcc7942_B2663	0.400417101	8	13	10	74	1	3	43	0	0
GTTTTCTTTACCCGTTTAGA	TCTAAACGGGTAAAGAAAAC	NC_007595	-	6865	Synpcc7942_B2663	0.400417101	9	13	14	62	22	25	0	0	40
TCCATCTGCGGAGGGTGTGG	CCACACCCTCCGCAGATGGA	NC_007595	-	6865	Synpcc7942_B2663	0.400417101	2	18	8	9	1	0	48	0	1
GGGGGTCGGCAGCCGAGGTA	TACCTCGGCTGCCGACCCCC	NC_007595	-	6870	Synpcc7942_B2663	0.395203337	3	2	3	0	1	0	0	0	1
TGGTCCTGCTCCGACAGGGA	TCCCTGTCGGAGCAGGACCA	NC_007595	+	6875	Synpcc7942_B2663	0.389989572	15	9	19	1	2	1	0	2	75
ACGGAGTTAAATCACGGGCG	CGCCCGTGATTTAACTCCGT	NC_007595	-	6877	Synpcc7942_B2663	0.387904067	2	2	3	0	6	0	0	0	0
TCGCGGTATCGGGGAGTGTG	CACACTCCCCGATACCGCGA	NC_007595	-	6877	Synpcc7942_B2663	0.387904067	3	6	2	0	1	1	0	0	0
CCTAGTAGGTAAGGTGTAGT	ACTACACCTTACCTACTAGG	NC_007595	-	6878	Synpcc7942_B2663	0.386861314	6	2	7	0	2	0	0	0	0
GGTCTACGGACTGTAGGTCG	CGACCTACAGTCCGTAGACC	NC_007595	+	6880	Synpcc7942_B2663	0.384775808	71	131	66	206	48	21	53	198	77
TTAAATAAGTTTAGCTTTTA	TAAAAGCTAAACTTATTTAA	NC_007595	-	6888	Synpcc7942_B2663	0.376433785	1	0	5	0	0	0	0	0	0
AGGGAAGGCAGGTAGGTAAG	CTTACCTACCTGCCTTCCCT	NC_007595	-	6891	Synpcc7942_B2663	0.373305527	10	12	15	1	6	2	2	19	9
ATAGGACATCGTAATAACGC	GCGTTATTACGATGTCCTAT	NC_007595	-	6893	Synpcc7942_B2663	0.371220021	3	6	2	1	8	0	0	10	0
CAGTTAGAGTAGGAGAGAGT	ACTCTCTCCTACTCTAACTG	NC_007595	-	6893	Synpcc7942_B2663	0.371220021	14	26	9	0	16	31	0	10	2
TGCAGCATGCCTGGGTCGAG	CTCGACCCAGGCATGCTGCA	NC_007595	-	6893	Synpcc7942_B2663	0.371220021	4	8	0	0	2	0	0	0	0
TACTGGGTAACACAGGGCAT	ATGCCCTGTGTTACCCAGTA	NC_007595	-	6902	Synpcc7942_B2663	0.361835245	19	20	24	1	2	7	53	59	32
AGCAGGCCCTCCACGGAGGG	CCCTCCGTGGAGGGCCTGCT	NC_007595	-	6907	Synpcc7942_B2663	0.356621481	16	30	21	1	18	2	2	0	49
CGTAAGTTTCGGGGGGGAGG	CCTCCCCCCCGAAACTTACG	NC_007595	-	6907	Synpcc7942_B2663	0.356621481	19	14	20	40	14	1	22	0	10
TTGTCGTGCAACCTCGGGCC	GGCCCGAGGTTGCACGACAA	NC_007595	+	6909	Synpcc7942_B2663	0.354535975	8	6	4	1	3	0	0	0	0
AGACAGCGGCCTGGGCATCC	GGATGCCCAGGCCGCTGTCT	NC_007595	-	6912	Synpcc7942_B2663	0.351407716	1	2	0	0	0	0	0	1	0
CAAAGTGGGTAGGCTGAGGA	TCCTCAGCCTACCCACTTTG	NC_007595	+	6914	Synpcc7942_B2663	0.349322211	4	3	2	0	0	0	0	0	0
TGAACAATAAATACTGTTTG	CAAACAGTATTTATTGTTCA	NC_007595	+	6915	Synpcc7942_B2663	0.348279458	14	10	27	35	11	3	14	1	1
AATGGTCGGCTTTAATGGGG	CCCCATTAAAGCCGACCATT	NC_007595	+	6916	Synpcc7942_B2663	0.347236705	2	5	3	1	1	0	1	0	58
ACGTTGTGTGGCGACATACC	GGTATGTCGCCACACAACGT	NC_007595	+	6916	Synpcc7942_B2663	0.347236705	116	156	135	46	70	114	454	115	46
AGTTTAAACTAAAGGTCGAT	ATCGACCTTTAGTTTAAACT	NC_007595	+	6916	Synpcc7942_B2663	0.347236705	4	3	1	1	0	0	0	0	0
ATAGTTATTACGGTGGTTGT	ACAACCACCGTAATAACTAT	NC_007595	+	6916	Synpcc7942_B2663	0.347236705	5	14	5	0	1	1	0	0	0
ATGTACGTTCGTGCTGATGT	ACATCAGCACGAACGTACAT	NC_007595	+	6916	Synpcc7942_B2663	0.347236705	2	2	4	0	0	1	0	0	0
GAGAAACGAACGGGGTGTCT	AGACACCCCGTTCGTTTCTC	NC_007595	+	6916	Synpcc7942_B2663	0.347236705	9	15	6	83	1	5	0	11	12
GTCAAGGTTGGATATATAAC	GTTATATATCCAACCTTGAC	NC_007595	+	6916	Synpcc7942_B2663	0.347236705	14	10	8	1	3	5	57	0	0
TCCGTGGGCAATGAGTTATT	AATAACTCATTGCCCACGGA	NC_007595	+	6916	Synpcc7942_B2663	0.347236705	5	0	4	0	1	0	1	0	0
TGCGGAGGTGGCGCATTAGA	TCTAATGCGCCACCTCCGCA	NC_007595	+	6916	Synpcc7942_B2663	0.347236705	4	5	0	0	0	0	0	0	0
GAGCTAGCTCGAGAGCAGCG	CGCTGCTCTCGAGCTAGCTC	NC_007595	-	6918	Synpcc7942_B2663	0.345151199	7	2	2	0	1	0	0	1	0
ATGTCAGGGCGGATGGGGGT	ACCCCCATCCGCCCTGACAT	NC_007595	+	6921	Synpcc7942_B2663	0.342022941	67	91	79	8	51	28	58	3	3
GAAACAAATGGCAGGGGAGG	CCTCCCCTGCCATTTGTTTC	NC_007595	+	6921	Synpcc7942_B2663	0.342022941	3	8	5	0	18	0	0	1	0
AAGGTGCTTGGGCGCGTTTG	CAAACGCGCCCAAGCACCTT	NC_007595	-	6922	Synpcc7942_B2663	0.340980188	12	21	11	11	6	4	1	0	1
TAAGTGAAGGTCGCGAAGCG	CGCTTCGCGACCTTCACTTA	NC_007595	-	6922	Synpcc7942_B2663	0.340980188	6	8	14	1	1	3	0	85	2
TCCGTGTCGGTGAAATCTTT	AAAGATTTCACCGACACGGA	NC_007595	-	6922	Synpcc7942_B2663	0.340980188	35	43	29	32	12	4	0	1	1
TGTGTGTTTTCTTATGCGGA	TCCGCATAAGAAAACACACA	NC_007595	-	6922	Synpcc7942_B2663	0.340980188	19	30	26	0	6	5	0	0	12
CGGATAGTTGTTCAAATCTT	AAGATTTGAACAACTATCCG	NC_007595	-	6924	Synpcc7942_B2663	0.338894682	14	24	16	0	4	3	13	37	1
GCTCGACGGGCGAGCTAGGC	GCCTAGCTCGCCCGTCGAGC	NC_007595	-	6924	Synpcc7942_B2663	0.338894682	1	4	2	0	0	0	0	0	0
GGCCCCGGGTTTGCGGTCGG	CCGACCGCAAACCCGGGGCC	NC_007595	-	6924	Synpcc7942_B2663	0.338894682	25	38	39	2	5	30	85	19	9
GTGGGGCGCGGACGGTTAGA	TCTAACCGTCCGCGCCCCAC	NC_007595	-	6924	Synpcc7942_B2663	0.338894682	14	16	12	0	12	5	51	1	39
TATATAGGGGGGTCGGGAGG	CCTCCCGACCCCCCTATATA	NC_007595	-	6924	Synpcc7942_B2663	0.338894682	25	45	30	12	22	19	30	15	22
CACCTGATGAGCAGGGCGAG	CTCGCCCTGCTCATCAGGTG	NC_007595	+	6926	Synpcc7942_B2663	0.336809176	24	29	31	10	49	36	10	72	37
GATCGATCTGAATTATAACG	CGTTATAATTCAGATCGATC	NC_007595	+	6926	Synpcc7942_B2663	0.336809176	214	249	227	250	176	215	386	273	325
TGGAATCTGTAATAGCATGG	CCATGCTATTACAGATTCCA	NC_007595	-	6934	Synpcc7942_B2663	0.328467153	51	88	59	27	50	35	156	2	4
AGGGCGGCATGGGTGGTGTT	AACACCACCCATGCCGCCCT	NC_007595	-	6939	Synpcc7942_B2663	0.323253389	9	5	9	1	1	19	0	37	0
GGCCAGCCGGAGGCAAGGGG	CCCCTTGCCTCCGGCTGGCC	NC_007595	-	6939	Synpcc7942_B2663	0.323253389	7	19	11	0	1	0	0	1	0
AGGAGGCGGAGGCTGACAGT	ACTGTCAGCCTCCGCCTCCT	NC_007595	+	6940	Synpcc7942_B2663	0.322210636	14	30	28	0	24	30	2	34	105
CATGTGTAGGGTGGAAGGTT	AACCTTCCACCCTACACATG	NC_007595	+	6946	Synpcc7942_B2663	0.315954119	71	80	74	24	16	12	1	53	18
ATCATACGTCTACAGAAAGA	TCTTTCTGTAGACGTATGAT	NC_007595	-	6948	Synpcc7942_B2663	0.313868613	2	2	5	1	0	0	0	0	0
GAATGTCAAGGGGCGTGTAG	CTACACGCCCCTTGACATTC	NC_007595	-	6948	Synpcc7942_B2663	0.313868613	39	49	35	3	17	32	3	61	13
GTTAGCCAACGTGACTCCGT	ACGGAGTCACGTTGGCTAAC	NC_007595	-	6948	Synpcc7942_B2663	0.313868613	35	55	37	2	23	38	96	42	255
CCTTGGACGCAGTATTGGGC	GCCCAATACTGCGTCCAAGG	NC_007595	+	6957	Synpcc7942_B2663	0.304483837	4	4	2	0	0	0	0	0	0
ACTCTCAGTTGGAATGCGGG	CCCGCATTCCAACTGAGAGT	NC_007595	+	6970	Synpcc7942_B2663	0.29092805	29	35	30	12	31	7	37	173	50
TGCAAAGTGTGCTGTGGTTG	CAACCACAGCACACTTTGCA	NC_007595	-	6970	Synpcc7942_B2663	0.29092805	172	241	197	468	116	188	736	397	433
CATTACGGAGGGGGCTCAGG	CCTGAGCCCCCTCCGTAATG	NC_007595	+	6985	Synpcc7942_B2663	0.275286757	6	7	10	2	2	3	0	0	51
GGCGGGGCAGTACCAGTCGG	CCGACTGGTACTGCCCCGCC	NC_007595	+	6987	Synpcc7942_B2663	0.273201251	12	16	14	0	9	0	0	0	0
GAAAGACGGACTCCTTTGCA	TGCAAAGGAGTCCGTCTTTC	NC_007595	-	6987	Synpcc7942_B2663	0.273201251	12	9	7	1	2	8	37	0	1
TTTGATAGAAATTGTCAGGG	CCCTGACAATTTCTATCAAA	NC_007595	-	6995	Synpcc7942_B2663	0.264859228	23	26	31	21	4	41	1	49	21
CCCTAACGCGAGGGTAACGT	ACGTTACCCTCGCGTTAGGG	NC_007595	+	6997	Synpcc7942_B2663	0.262773723	20	26	16	3	12	29	0	65	9
CGCCGTGTTGAGAGTCAGCA	TGCTGACTCTCAACACGGCG	NC_007595	-	7000	Synpcc7942_B2663	0.259645464	88	131	93	15	19	24	27	3	13
GCTCCCGTGTTTCTAGCGAA	TTCGCTAGAAACACGGGAGC	NC_007595	+	7008	Synpcc7942_B2663	0.251303441	13	21	20	35	9	5	0	16	0
CGATTGGGATCTGTCAAGTC	GACTTGACAGATCCCAATCG	NC_007595	+	7011	Synpcc7942_B2663	0.248175182	76	90	56	164	28	25	77	74	66
GGGGACAAAGGGTTTCTGCA	TGCAGAAACCCTTTGTCCCC	NC_007595	+	7018	Synpcc7942_B2663	0.240875912	7	14	7	0	17	1	0	3	9
AGGAGGACGGTGTAGCGGCC	GGCCGCTACACCGTCCTCCT	NC_007595	-	7043	Synpcc7942_B2663	0.214807091	13	17	13	24	12	24	78	2	13
CGCGAGGATAGAGAAGGTCT	AGACCTTCTCTATCCTCGCG	NC_007595	-	7043	Synpcc7942_B2663	0.214807091	30	43	25	90	46	4	17	14	3
GGGGTGTCGGGGAGATGGGC	GCCCATCTCCCCGACACCCC	NC_007595	-	7043	Synpcc7942_B2663	0.214807091	14	11	11	0	18	6	0	40	1
TGGCGTGCGCCAATTTAAGC	GCTTAAATTGGCGCACGCCA	NC_007595	-	7044	Synpcc7942_B2663	0.213764338	6	4	7	11	0	19	0	0	0
CAGTTGGGAGCAAAGCGCTG	CAGCGCTTTGCTCCCAACTG	NC_007595	-	7049	Synpcc7942_B2663	0.208550574	6	22	13	120	2	1	0	0	62
TTTCTGGGACTTCCATTCAG	CTGAATGGAAGTCCCAGAAA	NC_007595	+	7052	Synpcc7942_B2663	0.205422315	11	18	14	0	1	24	14	38	41
TCGTTGGGTTGATCGGATTG	CAATCCGATCAACCCAACGA	NC_007595	-	7053	Synpcc7942_B2663	0.204379562	13	8	12	0	18	5	1	22	1
AGAAAATCGGCCTGGTATCG	CGATACCAGGCCGATTTTCT	NC_007595	+	7054	Synpcc7942_B2663	0.203336809	7	11	8	1	2	1	1	0	0
TTATTGGCACGGGTAGTGCA	TGCACTACCCGTGCCAATAA	NC_007595	-	7055	Synpcc7942_B2663	0.202294056	47	61	56	77	32	38	15	34	3
CTTGAGCTAGCTGGTGGGAG	CTCCCACCAGCTAGCTCAAG	NC_007595	+	7058	Synpcc7942_B2663	0.199165798	35	44	50	12	54	9	0	8	59
AATAACATCGGGCTGAAAGC	GCTTTCAGCCCGATGTTATT	NC_007595	+	7061	Synpcc7942_B2663	0.196037539	18	14	19	6	4	10	149	0	0
CCGTAATGCTGTGGGAGGGC	GCCCTCCCACAGCATTACGG	NC_007595	+	7061	Synpcc7942_B2663	0.196037539	20	28	20	37	0	3	100	1	1
CGCTTCGAGGAGCAATGAGT	ACTCATTGCTCCTCGAAGCG	NC_007595	+	7061	Synpcc7942_B2663	0.196037539	17	23	15	2	44	15	1	0	64
CTTGGGAGGGCCTTGAGTCT	AGACTCAAGGCCCTCCCAAG	NC_007595	+	7061	Synpcc7942_B2663	0.196037539	2	3	4	0	0	0	0	0	0
GAAGGCATTCGTCCGGTGGG	CCCACCGGACGAATGCCTTC	NC_007595	+	7061	Synpcc7942_B2663	0.196037539	11	14	21	1	2	2	21	34	0
GAGGGGAGATGCTTAAGAGG	CCTCTTAAGCATCTCCCCTC	NC_007595	+	7061	Synpcc7942_B2663	0.196037539	27	34	21	15	17	26	57	62	294
GGGTAGACGGGTGTCAGGGA	TCCCTGACACCCGTCTACCC	NC_007595	+	7061	Synpcc7942_B2663	0.196037539	8	8	7	0	1	0	15	0	0
GTTGGGGTTGGTTTAACTGC	GCAGTTAAACCAACCCCAAC	NC_007595	+	7061	Synpcc7942_B2663	0.196037539	3	0	3	0	0	0	0	0	0
AAGTCTCAAAGGGCGGTGCG	CGCACCGCCCTTTGAGACTT	NC_007595	-	7069	Synpcc7942_B2663	0.187695516	1	2	3	1	0	1	0	0	0
GAATGGTGGGGACTGGTAGT	ACTACCAGTCCCCACCATTC	NC_007595	-	7069	Synpcc7942_B2663	0.187695516	76	129	81	115	51	100	53	151	64
GACGGTCGGGGCGCGGGGGG	CCCCCCGCGCCCCGACCGTC	NC_007595	-	7069	Synpcc7942_B2663	0.187695516	5	9	11	1	1	9	0	1	7
AAACAGGCCGGTAGTCTTGG	CCAAGACTACCGGCCTGTTT	NC_007595	+	7082	Synpcc7942_B2663	0.174139729	16	25	18	52	1	1	35	0	25
TCCTGATGATAGCGCACATC	GATGTGCGCTATCATCAGGA	NC_007595	+	7088	Synpcc7942_B2663	0.167883212	7	6	9	61	1	3	1	2	7
CTACTTCAACGCGAGCTTTG	CAAAGCTCGCGTTGAAGTAG	NC_007595	+	7093	Synpcc7942_B2663	0.162669447	8	9	8	0	0	0	1	0	0
GCGGGAGACGAGAGAGCAGC	GCTGCTCTCTCGTCTCCCGC	NC_007595	+	7093	Synpcc7942_B2663	0.162669447	4	8	6	19	0	0	0	0	1
TTACTACGCGTAGTATGCCA	TGGCATACTACGCGTAGTAA	NC_007595	-	7096	Synpcc7942_B2663	0.159541189	33	46	36	5	33	36	68	0	2
ATTTGGGAATTGTACGCTTT	AAAGCGTACAATTCCCAAAT	NC_007595	-	7101	Synpcc7942_B2663	0.154327424	3	6	7	3	4	2	0	3	30
GGGACGGGGAGGGGCCGACG	CGTCGGCCCCTCCCCGTCCC	NC_007595	-	7101	Synpcc7942_B2663	0.154327424	3	9	8	0	1	1	0	0	0
GACGCCCGTGACGGTAACGA	TCGTTACCGTCACGGGCGTC	NC_007595	+	7119	Synpcc7942_B2663	0.135557873	11	11	8	1	1	7	1	0	0
GTAATGTCAAGGCCACTTTG	CAAAGTGGCCTTGACATTAC	NC_007595	+	7119	Synpcc7942_B2663	0.135557873	10	7	11	1	1	1	14	0	0
GTGAGGGGTATACTTGGTGA	TCACCAAGTATACCCCTCAC	NC_007595	+	7119	Synpcc7942_B2663	0.135557873	41	47	54	5	27	36	21	34	24
TGGGGTGAGGGCCGGGGGGT	ACCCCCCGGCCCTCACCCCA	NC_007595	+	7119	Synpcc7942_B2663	0.135557873	21	22	18	1	26	63	68	11	69
ACGCGTAAGGTCTTTCCAGA	TCTGGAAAGACCTTACGCGT	NC_007595	-	7127	Synpcc7942_B2663	0.12721585	2	4	2	1	2	0	0	31	2
CGTGACACAATTAAACTGTT	AACAGTTTAATTGTGTCACG	NC_007595	-	7127	Synpcc7942_B2663	0.12721585	0	1	2	0	0	0	0	0	0
GACGAGGACGGGGGGTGGAG	CTCCACCCCCCGTCCTCGTC	NC_007595	-	7127	Synpcc7942_B2663	0.12721585	52	97	76	68	37	72	166	28	34
GAGAGCAAAACAGCGGGCGT	ACGCCCGCTGTTTTGCTCTC	NC_007595	-	7127	Synpcc7942_B2663	0.12721585	20	24	27	12	7	6	82	21	5
GCTTCGGAGCAGTGGGCGGA	TCCGCCCACTGCTCCGAAGC	NC_007595	-	7127	Synpcc7942_B2663	0.12721585	14	23	23	0	9	21	1	12	10
GGATCTCAATTTGGGATGTG	CACATCCCAAATTGAGATCC	NC_007595	-	7127	Synpcc7942_B2663	0.12721585	55	61	62	107	76	11	3	8	58
GGCCTGGGGAGGGTTCGGTT	AACCGAACCCTCCCCAGGCC	NC_007595	-	7127	Synpcc7942_B2663	0.12721585	3	3	7	1	1	1	1	0	1
GTGCAGGTAGTGGGATGGGC	GCCCATCCCACTACCTGCAC	NC_007595	-	7127	Synpcc7942_B2663	0.12721585	2	2	4	0	0	0	0	0	0
TATGGCCTTTTGTGGTATAA	TTATACCACAAAAGGCCATA	NC_007595	-	7127	Synpcc7942_B2663	0.12721585	28	36	15	21	20	6	0	0	34
TGCGTTTACGTATACTGAGC	GCTCAGTATACGTAAACGCA	NC_007595	-	7127	Synpcc7942_B2663	0.12721585	8	12	14	12	24	1	1	2	3
AAGAAGTATAGATGGGTAAG	CTTACCCATCTATACTTCTT	NC_007595	+	7133	Synpcc7942_B2663	0.120959333	6	7	7	0	2	1	0	0	0
GTGTTGCTGCGTGAAACGGC	GCCGTTTCACGCAGCAACAC	NC_007595	+	7141	Synpcc7942_B2663	0.11261731	17	12	12	6	1	3	0	0	41
ACTTAGTTTGTAACAGGGCC	GGCCCTGTTACAAACTAAGT	NC_007595	-	7146	Synpcc7942_B2663	0.107403545	9	10	4	0	5	9	0	0	0
GCCAGAAGGAATACGGTATC	GATACCGTATTCCTTCTGGC	NC_007595	+	7161	Synpcc7942_B2663	0.091762252	29	28	27	71	51	64	107	73	21
TTACTTTCTTAGATTTGCCC	GGGCAAATCTAAGAAAGTAA	NC_007595	+	7167	Synpcc7942_B2663	0.085505735	17	17	12	0	8	1	0	0	0
ACATAGTATAGGGCTGGTTG	CAACCAGCCCTATACTATGT	NC_007595	-	7169	Synpcc7942_B2663	0.083420229	20	26	18	167	12	19	1	0	2
TTATTGGCTCTTTACAAGCT	AGCTTGTAAAGAGCCAATAA	NC_007595	-	7169	Synpcc7942_B2663	0.083420229	12	13	5	0	8	16	16	22	0
AACGGTTGATGCAGGCGGGG	CCCCGCCTGCATCAACCGTT	NC_007595	+	7172	Synpcc7942_B2663	0.080291971	65	72	60	134	55	68	30	115	91
TGGAAACGTAAGAGTTGAGC	GCTCAACTCTTACGTTTCCA	NC_007595	+	7172	Synpcc7942_B2663	0.080291971	0	0	0	0	0	1	0	0	46
TTCTGATGCGAAGGCACGTT	AACGTGCCTTCGCATCAGAA	NC_007595	+	7172	Synpcc7942_B2663	0.080291971	6	9	3	1	1	3	79	0	0
ACTACGCGGGGTGGCCAAAG	CTTTGGCCACCCCGCGTAGT	NC_007595	-	7175	Synpcc7942_B2663	0.077163712	2	1	7	41	2	6	1	1	1
GTTAGTGAAATAGAAGGTGG	CCACCTTCTATTTCACTAAC	NC_007595	-	7180	Synpcc7942_B2663	0.071949948	11	16	8	9	25	26	34	0	11
TAGGAGCTTTGACGGCAGGA	TCCTGCCGTCAAAGCTCCTA	NC_007595	+	7183	Synpcc7942_B2663	0.068821689	1	4	4	0	0	0	0	0	46
TGATCGTCAGGAGTGCCGTG	CACGGCACTCCTGACGATCA	NC_007595	+	7183	Synpcc7942_B2663	0.068821689	67	81	60	68	26	39	31	68	339
GCACCGGGTGGAGTCCATCA	TGATGGACTCCACCCGGTGC	NC_007595	-	7185	Synpcc7942_B2663	0.066736184	2	2	3	0	9	0	0	0	0
CCTAAGCCCTGGCCGCAGTG	CACTGCGGCCAGGGCTTAGG	NC_007595	+	7192	Synpcc7942_B2663	0.059436913	23	20	17	6	12	29	49	142	82
GACTTTACGGTACTATTAAC	GTTAATAGTACCGTAAAGTC	NC_007595	+	7199	Synpcc7942_B2663	0.052137643	9	19	15	2	20	22	1	0	64
GTAGGGGGTGTGGAGACGAT	ATCGTCTCCACACCCCCTAC	NC_007595	-	7200	Synpcc7942_B2663	0.051094891	8	15	16	12	3	17	1	1	2
AGTTGGAACCCTTTGCGCGT	ACGCGCAAAGGGTTCCAACT	NC_007595	-	7201	Synpcc7942_B2663	0.050052138	21	15	16	39	24	18	13	8	123
GTCTAGGCCCGCCATTACAG	CTGTAATGGCGGGCCTAGAC	NC_007595	+	7238	Synpcc7942_B2663	0.011470282	13	26	17	0	3	2	1	0	1
AGGTTACGCCCGGGGCCCGC	GCGGGCCCCGGGCGTAACCT	NC_007595	-	7251	Synpcc7942_B2664	0.994944388	4	8	7	6	3	2	0	0	0
GTGGGTTGAGTGGGACTTGT	ACAAGTCCCACTCAACCCAC	NC_007595	-	7251	Synpcc7942_B2664	0.994944388	52	71	45	19	20	10	114	26	16
AACAGTGGTCTTCGAGGATG	CATCCTCGAAGACCACTGTT	NC_007595	+	7260	Synpcc7942_B2664	0.985844287	30	46	41	14	18	14	119	43	50
GCGATGAGGCTCGAGCGCTA	TAGCGCTCGAGCCTCATCGC	NC_007595	+	7260	Synpcc7942_B2664	0.985844287	4	4	8	1	1	1	0	0	0
GGGCGAAGCGAGTGGGCGAG	CTCGCCCACTCGCTTCGCCC	NC_007595	+	7260	Synpcc7942_B2664	0.985844287	2	0	4	0	0	0	0	0	0
TGGGGGGGGGGCGGCAGTCA	TGACTGCCGCCCCCCCCCCA	NC_007595	+	7260	Synpcc7942_B2664	0.985844287	6	6	8	29	4	2	27	11	0
CCTTTCCAAATCTTGGAGTG	CACTCCAAGATTTGGAAAGG	NC_007595	-	7268	Synpcc7942_B2664	0.977755308	72	96	63	103	22	14	99	51	165
ATGCGTAAGGCGCGATAGGT	ACCTATCGCGCCTTACGCAT	NC_007595	-	7269	Synpcc7942_B2664	0.976744186	25	20	25	1	3	32	89	0	73
TGTGAGGGAAAGGCCGAGGG	CCCTCGGCCTTTCCCTCACA	NC_007595	-	7279	Synpcc7942_B2664	0.966632963	45	69	48	288	23	54	85	1	80
AAAGGCATGACTGTTTGTCG	CGACAAACAGTCATGCCTTT	NC_007595	+	7285	Synpcc7942_B2664	0.960566229	0	0	0	0	0	0	0	0	0
CGCGCTGGGGTGGGCGGTCG	CGACCGCCCACCCCAGCGCG	NC_007595	+	7285	Synpcc7942_B2664	0.960566229	77	117	86	72	32	29	42	4	155
GCTGATGACCGGAGCTGGCG	CGCCAGCTCCGGTCATCAGC	NC_007595	+	7285	Synpcc7942_B2664	0.960566229	13	15	14	2	17	0	0	0	0
GAGCGTGAGCATGGGTAAGT	ACTTACCCATGCTCACGCTC	NC_007595	+	7290	Synpcc7942_B2664	0.955510617	52	42	64	56	48	28	65	10	2
GGAAAGTCGGGACGTCCGGG	CCCGGACGTCCCGACTTTCC	NC_007595	+	7292	Synpcc7942_B2664	0.953488372	21	32	16	2	9	0	2	54	30
TAATGTTGCGATCGTGAGCC	GGCTCACGATCGCAACATTA	NC_007595	+	7292	Synpcc7942_B2664	0.953488372	1	5	5	0	0	0	1	0	0
ATAAAACTTTTTCACTGCGT	ACGCAGTGAAAAAGTTTTAT	NC_007595	-	7293	Synpcc7942_B2664	0.95247725	7	7	5	3	15	12	53	0	0
CAAAGCGTACTCAGGGCCGC	GCGGCCCTGAGTACGCTTTG	NC_007595	-	7293	Synpcc7942_B2664	0.95247725	33	31	31	32	48	43	1	56	4
GTAGGTAAAGGGCGGACCGG	CCGGTCCGCCCTTTACCTAC	NC_007595	-	7293	Synpcc7942_B2664	0.95247725	4	13	15	1	5	17	52	44	0
GTGAATGCAAGAATATAAAA	TTTTATATTCTTGCATTCAC	NC_007595	-	7293	Synpcc7942_B2664	0.95247725	6	9	3	1	4	13	0	0	0
AGGTGCGGGTACCTGCCAGA	TCTGGCAGGTACCCGCACCT	NC_007595	-	7300	Synpcc7942_B2664	0.945399393	21	28	27	0	1	20	43	38	61
GGATCTTAGTTGGGGGGCCG	CGGCCCCCCAACTAAGATCC	NC_007595	-	7304	Synpcc7942_B2664	0.941354904	10	4	11	0	3	0	0	36	0
GGGTTACGTTAACGGGGGAC	GTCCCCCGTTAACGTAACCC	NC_007595	-	7319	Synpcc7942_B2664	0.926188069	41	36	30	60	13	10	144	29	15
ACTGGTTTTTTTGTAGAGGT	ACCTCTACAAAAAAACCAGT	NC_007595	+	7321	Synpcc7942_B2664	0.924165824	40	66	67	115	15	16	47	1	20
GTTGATCGCTATGGTTGGAA	TTCCAACCATAGCGATCAAC	NC_007595	+	7321	Synpcc7942_B2664	0.924165824	58	74	62	28	38	52	2	86	33
CGGAACTGTACCGTCGGCGT	ACGCCGACGGTACAGTTCCG	NC_007595	+	7326	Synpcc7942_B2664	0.919110212	16	21	16	69	41	11	27	0	32
GAGTGGGTAGCAGGCCGTTT	AAACGGCCTGCTACCCACTC	NC_007595	+	7326	Synpcc7942_B2664	0.919110212	44	59	40	101	22	18	2	3	109
CGGTCGTTAGAAACAGAATT	AATTCTGTTTCTAACGACCG	NC_007595	-	7329	Synpcc7942_B2664	0.916076845	75	89	66	273	49	55	30	191	30
CGTAGCTGGTCTATCGGGGC	GCCCCGATAGACCAGCTACG	NC_007595	-	7329	Synpcc7942_B2664	0.916076845	25	32	24	3	6	1	2	0	138
GCCTTGGAAGCGGGGGAGGC	GCCTCCCCCGCTTCCAAGGC	NC_007595	+	7339	Synpcc7942_B2664	0.905965622	9	14	16	4	8	21	1	17	34
GCAGATGTCCGTAGTCCGAG	CTCGGACTACGGACATCTGC	NC_007595	+	7340	Synpcc7942_B2664	0.904954499	119	141	144	75	52	47	46	19	69
TCCAGTGACCGGGGTGTCGT	ACGACACCCCGGTCACTGGA	NC_007595	+	7353	Synpcc7942_B2664	0.891809909	84	101	63	36	48	108	36	98	26
GGGGCAGTGGTGGCGGTGGG	CCCACCGCCACCACTGCCCC	NC_007595	-	7360	Synpcc7942_B2664	0.884732053	11	15	10	2	1	2	86	0	0
AGAGACGTAGCATTGGGGGG	CCCCCCAATGCTACGTCTCT	NC_007595	+	7383	Synpcc7942_B2664	0.861476239	23	21	26	46	16	0	31	3	1
AGAATCTAGATTCTAACGCT	AGCGTTAGAATCTAGATTCT	NC_007595	+	7389	Synpcc7942_B2664	0.855409505	1	2	4	0	0	0	0	0	0
GAGGTTTAGTGGGTAGGAGT	ACTCCTACCCACTAAACCTC	NC_007595	+	7397	Synpcc7942_B2664	0.847320526	21	25	11	2	5	13	12	0	0
CGATTGTGGGTGGGCTCATG	CATGAGCCCACCCACAATCG	NC_007595	-	7397	Synpcc7942_B2664	0.847320526	3	2	4	0	0	0	0	14	304
ACAGCCTGTTTCCGAAGGTG	CACCTTCGGAAACAGGCTGT	NC_007595	-	7405	Synpcc7942_B2664	0.839231547	3	3	10	0	14	1	0	1	0
GCTGGGTCCACCGAAGGCCG	CGGCCTTCGGTGGACCCAGC	NC_007595	-	7405	Synpcc7942_B2664	0.839231547	1	1	1	0	0	1	49	0	0
CGGAGGAAAGGGATCGAGAA	TTCTCGATCCCTTTCCTCCG	NC_007595	-	7408	Synpcc7942_B2664	0.83619818	19	13	7	18	13	2	0	19	0
TTGGTATGTATATTGTTAGG	CCTAACAATATACATACCAA	NC_007595	+	7409	Synpcc7942_B2664	0.835187058	17	32	19	19	7	23	0	9	4
ACGCGGTGTAGGGCCCGTGC	GCACGGGCCCTACACCGCGT	NC_007595	+	7426	Synpcc7942_B2664	0.817997978	16	14	23	2	5	29	0	80	50
ACTATCGAGGCGCGCTTATT	AATAAGCGCGCCTCGATAGT	NC_007595	+	7426	Synpcc7942_B2664	0.817997978	42	39	36	242	34	57	15	32	8
CTTAACGCTTTTTGTCAGTA	TACTGACAAAAAGCGTTAAG	NC_007595	+	7426	Synpcc7942_B2664	0.817997978	7	5	8	0	1	1	0	39	0
GGCCAGCGCGCCCGTGCCGG	CCGGCACGGGCGCGCTGGCC	NC_007595	-	7434	Synpcc7942_B2664	0.809908999	18	31	31	9	25	14	2	5	60
GTCGATCATATGTGATCGTT	AACGATCACATATGATCGAC	NC_007595	-	7434	Synpcc7942_B2664	0.809908999	10	14	13	14	1	9	1	60	1
TGGGTGAGAGAGGGGGATGG	CCATCCCCCTCTCTCACCCA	NC_007595	-	7439	Synpcc7942_B2664	0.804853387	21	28	19	31	5	14	82	11	30
GGATGATACTCGGGACTTCA	TGAAGTCCCGAGTATCATCC	NC_007595	+	7443	Synpcc7942_B2664	0.800808898	3	4	1	0	2	1	0	0	0
CAGCTGGAGGGGCAAGGGCC	GGCCCTTGCCCCTCCAGCTG	NC_007595	-	7451	Synpcc7942_B2664	0.792719919	23	29	25	3	3	4	38	12	1
CGCTAAAGAATTAAGGCTTC	GAAGCCTTAATTCTTTAGCG	NC_007595	-	7451	Synpcc7942_B2664	0.792719919	36	49	67	102	68	40	156	91	58
GGGGGAAACGCGCCAGGCGA	TCGCCTGGCGCGTTTCCCCC	NC_007595	-	7451	Synpcc7942_B2664	0.792719919	10	13	14	0	2	3	142	82	4
GGGGTAACTTAAACAGTGAG	CTCACTGTTTAAGTTACCCC	NC_007595	-	7451	Synpcc7942_B2664	0.792719919	19	21	14	1	17	4	1	0	3
GTTAATTCGTGATGCGGCGA	TCGCCGCATCACGAATTAAC	NC_007595	-	7451	Synpcc7942_B2664	0.792719919	10	10	12	3	0	2	115	1	11
CAGCGACTTCGAGATTCAGC	GCTGAATCTCGAAGTCGCTG	NC_007595	-	7464	Synpcc7942_B2664	0.779575329	19	25	19	49	6	2	1	2	56
CCTCTCCGTTACATTAAGGA	TCCTTAATGTAACGGAGAGG	NC_007595	-	7491	Synpcc7942_B2664	0.752275025	10	11	18	4	2	25	1	0	1
ACCCTTGCGGCAAGGTCTGG	CCAGACCTTGCCGCAAGGGT	NC_007595	-	7498	Synpcc7942_B2664	0.745197169	9	12	9	1	5	3	0	0	0
AGGGGGTGGTTAGGCCACAG	CTGTGGCCTAACCACCCCCT	NC_007595	+	7514	Synpcc7942_B2664	0.729019211	4	3	2	0	0	3	0	0	0
TGCAAAAGGAAAAATGATGA	TCATCATTTTTCCTTTTGCA	NC_007595	+	7515	Synpcc7942_B2664	0.728008089	1	2	0	2	2	0	0	49	0
AGTGGTGATTGGCTAACTTG	CAAGTTAGCCAATCACCACT	NC_007595	+	7516	Synpcc7942_B2664	0.726996967	234	327	268	301	173	264	707	410	571
GAGTCGTATTCTATTATGCG	CGCATAATAGAATACGACTC	NC_007595	+	7516	Synpcc7942_B2664	0.726996967	18	30	28	108	7	2	46	38	0
GTTTCTTATTCAAACCTGTC	GACAGGTTTGAATAAGAAAC	NC_007595	+	7516	Synpcc7942_B2664	0.726996967	109	142	113	66	45	34	39	64	28
TTAGGTCCTTAATTTGCATG	CATGCAAATTAAGGACCTAA	NC_007595	+	7516	Synpcc7942_B2664	0.726996967	23	35	24	2	16	32	142	1	34
TTTTTCGAGCGTTGCAACTT	AAGTTGCAACGCTCGAAAAA	NC_007595	-	7522	Synpcc7942_B2664	0.720930233	4	3	3	3	2	0	0	0	0
CAGAGGGGGTTGGAATGGTT	AACCATTCCAACCCCCTCTG	NC_007595	-	7524	Synpcc7942_B2664	0.718907988	2	3	2	0	2	1	0	20	0
GCCGTCGTCGACGGGGTGTG	CACACCCCGTCGACGACGGC	NC_007595	-	7524	Synpcc7942_B2664	0.718907988	4	6	9	54	0	2	0	15	0
GCGTGGGTGGTTCTGTTGGG	CCCAACAGAACCACCCACGC	NC_007595	-	7524	Synpcc7942_B2664	0.718907988	10	13	7	52	3	1	0	0	0
GAAGTGGGCTCCATACGAGG	CCTCGTATGGAGCCCACTTC	NC_007595	-	7529	Synpcc7942_B2664	0.713852376	7	19	16	8	2	2	0	1	9
TGTCAACATTGTGTAGGGGA	TCCCCTACACAATGTTGACA	NC_007595	-	7529	Synpcc7942_B2664	0.713852376	12	18	13	2	4	0	0	1	18
CCGTAGAACCGAGCTGAGGC	GCCTCAGCTCGGTTCTACGG	NC_007595	+	7534	Synpcc7942_B2664	0.708796764	4	7	4	0	25	0	0	50	1
TGTAACGCTGACAACGACCT	AGGTCGTTGTCAGCGTTACA	NC_007595	+	7534	Synpcc7942_B2664	0.708796764	9	7	10	1	0	1	0	0	0
AGAAGATGTTCGGTTTTCGG	CCGAAAACCGAACATCTTCT	NC_007595	-	7542	Synpcc7942_B2664	0.700707786	12	9	10	0	27	0	67	0	52
AAGAGCGAGCCGACGAGTGT	ACACTCGTCGGCTCGCTCTT	NC_007595	-	7544	Synpcc7942_B2664	0.698685541	10	5	15	1	4	38	1	0	0
CTCGTAAGGATCAGCCCGGG	CCCGGGCTGATCCTTACGAG	NC_007595	+	7551	Synpcc7942_B2664	0.691607685	12	16	22	153	3	11	0	0	0
GGGGTCGCGGCCGGATACGC	GCGTATCCGGCCGCGACCCC	NC_007595	+	7551	Synpcc7942_B2664	0.691607685	14	9	8	0	5	0	0	0	9
TGCTAGCCTAATTCATGCAA	TTGCATGAATTAGGCTAGCA	NC_007595	+	7551	Synpcc7942_B2664	0.691607685	4	1	2	0	0	0	12	0	0
AACTAGCATGTAGGGTGTCG	CGACACCCTACATGCTAGTT	NC_007595	-	7559	Synpcc7942_B2664	0.683518706	54	53	40	2	55	38	141	3	82
CTGGAGGTGTTCCATGGATT	AATCCATGGAACACCTCCAG	NC_007595	-	7559	Synpcc7942_B2664	0.683518706	3	6	5	0	0	0	0	0	0
GACATCAAAGCTTCGTCTAT	ATAGACGAAGCTTTGATGTC	NC_007595	-	7559	Synpcc7942_B2664	0.683518706	20	39	22	23	4	7	50	0	1
GCAATAGGATAGGTGGGGGG	CCCCCCACCTATCCTATTGC	NC_007595	-	7559	Synpcc7942_B2664	0.683518706	6	9	11	0	3	4	0	0	0
TCGGAAGTTCGTCCACTATG	CATAGTGGACGAACTTCCGA	NC_007595	-	7559	Synpcc7942_B2664	0.683518706	12	13	8	1	12	1	1	1	0
GAGTGAAAGCCTATGGTGAT	ATCACCATAGGCTTTCACTC	NC_007595	+	7583	Synpcc7942_B2664	0.659251769	15	21	19	9	30	3	63	1	0
GCGACGCTGCGCAGCGGGGT	ACCCCGCTGCGCAGCGTCGC	NC_007595	+	7590	Synpcc7942_B2664	0.652173913	17	13	4	16	1	1	0	0	0
GGACACGGTGTTGTTGGCAG	CTGCCAACAACACCGTGTCC	NC_007595	+	7590	Synpcc7942_B2664	0.652173913	19	32	28	55	1	3	1	2	14
AATGAGGTTCCTTGCAACAA	TTGTTGCAAGGAACCTCATT	NC_007595	+	7600	Synpcc7942_B2664	0.64206269	7	9	4	0	9	1	12	0	0
GGGGTGTAGGGCAGCGGGGC	GCCCCGCTGCCCTACACCCC	NC_007595	+	7600	Synpcc7942_B2664	0.64206269	9	7	5	0	0	19	1	27	5
GGGTGGCAAGTGGTTCTAAG	CTTAGAACCACTTGCCACCC	NC_007595	+	7600	Synpcc7942_B2664	0.64206269	6	15	7	1	12	8	0	0	0
AGCAGATTTTTTAGGTGGTT	AACCACCTAAAAAATCTGCT	NC_007595	+	7602	Synpcc7942_B2664	0.640040445	18	18	17	2	2	38	52	0	0
AGTGAGAAATGTATGGTAGG	CCTACCATACATTTCTCACT	NC_007595	+	7607	Synpcc7942_B2664	0.634984833	0	1	1	1	0	7	16	0	31
TTCAGCTTGATGTGCGCAGG	CCTGCGCACATCAAGCTGAA	NC_007595	-	7608	Synpcc7942_B2664	0.633973711	24	49	28	2	9	4	52	0	19
AGCGTCAGGGAGCACGAAGC	GCTTCGTGCTCCCTGACGCT	NC_007595	+	7611	Synpcc7942_B2664	0.630940344	31	33	30	1	31	37	22	11	62
GCCGGTTGATATGTCACTAT	ATAGTGACATATCAACCGGC	NC_007595	+	7614	Synpcc7942_B2664	0.627906977	40	58	56	34	34	13	105	11	21
ACCGTATTCCTTCAACTGCA	TGCAGTTGAAGGAATACGGT	NC_007595	+	7616	Synpcc7942_B2664	0.625884732	18	17	6	1	11	23	0	0	1
AGGATCTGAAATGTAGGGGA	TCCCCTACATTTCAGATCCT	NC_007595	+	7616	Synpcc7942_B2664	0.625884732	71	110	77	17	51	32	51	8	93
GGTAGACGTTCACAACGTAA	TTACGTTGTGAACGTCTACC	NC_007595	+	7616	Synpcc7942_B2664	0.625884732	32	42	27	26	10	3	50	1	81
TGAGTTAGGCGGAGTATCGC	GCGATACTCCGCCTAACTCA	NC_007595	+	7616	Synpcc7942_B2664	0.625884732	2	7	5	5	4	7	0	1	0
AGTTTTTTATTGGATTGATG	CATCAATCCAATAAAAAACT	NC_007595	-	7622	Synpcc7942_B2664	0.619817998	3	9	5	65	24	4	6	9	1
ACCTGGGGCGTGGTTTACCT	AGGTAAACCACGCCCCAGGT	NC_007595	-	7624	Synpcc7942_B2664	0.617795753	5	16	18	28	15	46	0	1	11
AGTACTGCGGGTATCGCTCT	AGAGCGATACCCGCAGTACT	NC_007595	-	7624	Synpcc7942_B2664	0.617795753	2	3	2	0	0	0	0	0	0
GAGTCTAAACCAAACAGCTA	TAGCTGTTTGGTTTAGACTC	NC_007595	-	7624	Synpcc7942_B2664	0.617795753	25	17	15	1	5	5	0	20	47
GCGCATCATCATTGTACATT	AATGTACAATGATGATGCGC	NC_007595	-	7624	Synpcc7942_B2664	0.617795753	4	4	5	0	0	0	0	0	0
GGGCGCGATGGTGTGGGCCT	AGGCCCACACCATCGCGCCC	NC_007595	-	7624	Synpcc7942_B2664	0.617795753	4	6	6	0	1	17	0	28	0
TGGGGTAGGAACGTAGGGTG	CACCCTACGTTCCTACCCCA	NC_007595	-	7624	Synpcc7942_B2664	0.617795753	7	8	6	1	2	1	9	6	0
ACTAAATGGATGTCAAGTAG	CTACTTGACATCCATTTAGT	NC_007595	-	7625	Synpcc7942_B2664	0.616784631	26	32	26	65	5	41	0	44	0
GGTCTTAACCGGGGGACGGG	CCCGTCCCCCGGTTAAGACC	NC_007595	+	7626	Synpcc7942_B2664	0.615773509	54	59	44	13	33	9	132	17	164
ATACACGTGAGTATATGGAT	ATCCATATACTCACGTGTAT	NC_007595	+	7630	Synpcc7942_B2664	0.611729019	99	135	113	86	95	126	179	167	9
AATGGGTGCTCCTAAACCAC	GTGGTTTAGGAGCACCCATT	NC_007595	+	7635	Synpcc7942_B2664	0.606673407	87	100	89	77	43	36	19	106	165
GGGTAAGAGTTAGAGTTGCT	AGCAACTCTAACTCTTACCC	NC_007595	+	7636	Synpcc7942_B2664	0.605662285	11	21	12	25	2	4	0	0	13
TTATCGGGTGATGTTCGATA	TATCGAACATCACCCGATAA	NC_007595	-	7643	Synpcc7942_B2664	0.598584429	55	69	57	39	11	35	50	59	0
GGCCGCGAACCAATCCAGGG	CCCTGGATTGGTTCGCGGCC	NC_007595	+	7647	Synpcc7942_B2664	0.594539939	12	19	17	0	4	14	0	0	11
GGGCTGGTGCTGGATGGCCC	GGGCCATCCAGCACCAGCCC	NC_007595	+	7647	Synpcc7942_B2664	0.594539939	34	26	17	0	10	5	1	2	2
TGGTCGCCCCCGTAGGGACC	GGTCCCTACGGGGGCGACCA	NC_007595	+	7647	Synpcc7942_B2664	0.594539939	1	4	3	0	0	3	0	0	81
TGGTTGCGGTCAAGGGGCCG	CGGCCCCTTGACCGCAACCA	NC_007595	+	7647	Synpcc7942_B2664	0.594539939	2	3	4	69	9	0	1	88	1
TTATAATCAGATAGAGTCAG	CTGACTCTATCTGATTATAA	NC_007595	-	7650	Synpcc7942_B2664	0.591506572	37	70	51	28	58	25	47	127	263
ACTCAGTAGCCCCTCGGGGC	GCCCCGAGGGGCTACTGAGT	NC_007595	-	7655	Synpcc7942_B2664	0.586450961	11	11	9	35	0	8	0	31	1
CTGAAATAGCTTGAACGAGG	CCTCGTTCAAGCTATTTCAG	NC_007595	-	7655	Synpcc7942_B2664	0.586450961	32	21	30	9	31	32	1	10	24
TCAAGTAAAAGTTCTCAGCG	CGCTGAGAACTTTTACTTGA	NC_007595	-	7655	Synpcc7942_B2664	0.586450961	10	11	7	2	3	2	0	0	0
CAGGGATGGGGGGTTATCGT	ACGATAACCCCCCATCCCTG	NC_007595	+	7656	Synpcc7942_B2664	0.585439838	14	40	22	2	6	21	125	11	17
ATTAAACAAGACGCGTTATG	CATAACGCGTCTTGTTTAAT	NC_007595	-	7689	Synpcc7942_B2664	0.552072801	133	170	144	165	117	114	70	111	103
CAAACGATAGGGCCTACGCT	AGCGTAGGCCCTATCGTTTG	NC_007595	+	7748	Synpcc7942_B2664	0.492416582	76	113	83	247	75	73	118	34	38
GACGGGTGTACCGAGGGCCC	GGGCCCTCGGTACACCCGTC	NC_007595	+	7748	Synpcc7942_B2664	0.492416582	40	56	40	78	34	26	56	28	1
TCGGTGCCGGACCCACTCCT	AGGAGTGGGTCCGGCACCGA	NC_007595	-	7753	Synpcc7942_B2664	0.487360971	0	0	0	0	0	0	0	0	0
CATCGAGATAGCGATGACTG	CAGTCATCGCTATCTCGATG	NC_007595	-	7763	Synpcc7942_B2664	0.477249747	38	79	53	50	10	32	43	19	21
GGTTGTCCATCTGTTAAGGT	ACCTTAACAGATGGACAACC	NC_007595	-	7763	Synpcc7942_B2664	0.477249747	4	2	1	0	0	0	33	0	0
TATTTCGCCGCCGCTTAGGC	GCCTAAGCGGCGGCGAAATA	NC_007595	-	7777	Synpcc7942_B2664	0.463094034	10	20	19	9	3	7	110	0	0
TGGCACAAAACGTAGCTAGT	ACTAGCTACGTTTTGTGCCA	NC_007595	+	7781	Synpcc7942_B2664	0.459049545	144	207	168	290	110	41	319	293	195
TTCCGCATAGCCGCCAAGGA	TCCTTGGCGGCTATGCGGAA	NC_007595	-	7789	Synpcc7942_B2664	0.450960566	7	9	11	0	2	4	0	0	0
GGTGTGAAGGTGTGTGGCGG	CCGCCACACACCTTCACACC	NC_007595	+	7795	Synpcc7942_B2664	0.444893832	19	18	8	2	2	16	59	1	15
CTGATGGTCGGGGAGACGTG	CACGTCTCCCCGACCATCAG	NC_007595	-	7803	Synpcc7942_B2664	0.436804853	0	2	1	0	0	0	0	0	0
CCGGATGCGTATATAAGCGG	CCGCTTATATACGCATCCGG	NC_007595	-	7810	Synpcc7942_B2664	0.429726997	61	71	58	74	67	32	120	25	162
AGTGGGTCCGCCGCGACTAG	CTAGTCGCGGCGGACCCACT	NC_007595	+	7814	Synpcc7942_B2664	0.425682508	36	52	54	7	33	10	0	80	115
GTTATGGGTAAGGGACGAGT	ACTCGTCCCTTACCCATAAC	NC_007595	+	7824	Synpcc7942_B2664	0.415571284	0	2	3	0	0	1	0	42	0
GGGACGTGAATTTAACCCCA	TGGGGTTAAATTCACGTCCC	NC_007595	+	7831	Synpcc7942_B2664	0.408493428	49	60	57	70	25	36	0	2	93
GACCCTATAATGTTGCCCAT	ATGGGCAACATTATAGGGTC	NC_007595	-	7839	Synpcc7942_B2664	0.400404449	48	44	48	24	32	29	92	2	41
GGAGTACCTAGATCGAGGGT	ACCCTCGATCTAGGTACTCC	NC_007595	-	7839	Synpcc7942_B2664	0.400404449	3	1	2	0	1	0	0	0	0
AAAAAATAATGGGGGGGACC	GGTCCCCCCCATTATTTTTT	NC_007595	+	7850	Synpcc7942_B2664	0.389282103	3	5	7	14	1	1	0	0	0
AGGTATGTCTTTTAAGCTAA	TTAGCTTAAAAGACATACCT	NC_007595	+	7850	Synpcc7942_B2664	0.389282103	13	10	4	0	5	13	10	54	0
ATGACATAAATATACCGGTC	GACCGGTATATTTATGTCAT	NC_007595	+	7850	Synpcc7942_B2664	0.389282103	25	34	22	3	7	5	1	0	1
GATACCGATCCACCGCGGGT	ACCCGCGGTGGATCGGTATC	NC_007595	+	7850	Synpcc7942_B2664	0.389282103	44	58	34	34	28	36	3	151	31
GCCGATGGTAGATACGAGGA	TCCTCGTATCTACCATCGGC	NC_007595	+	7850	Synpcc7942_B2664	0.389282103	1	4	3	0	1	4	59	0	0
GGCCGCTTCTCAACGGGTAG	CTACCCGTTGAGAAGCGGCC	NC_007595	+	7850	Synpcc7942_B2664	0.389282103	0	1	1	0	0	0	0	0	0
GGTGCGTGAATGATCGGCGG	CCGCCGATCATTCACGCACC	NC_007595	+	7850	Synpcc7942_B2664	0.389282103	41	43	39	2	27	8	80	156	31
GTTTCGCGTTCCGACGCGCA	TGCGCGTCGGAACGCGAAAC	NC_007595	+	7850	Synpcc7942_B2664	0.389282103	14	15	18	2	2	1	1	0	0
TTTATCTATTCTACCAGAGG	CCTCTGGTAGAATAGATAAA	NC_007595	+	7850	Synpcc7942_B2664	0.389282103	2	8	6	0	10	1	36	0	1
GTCGCAGACCTAGGTTCAAC	GTTGAACCTAGGTCTGCGAC	NC_007595	-	7851	Synpcc7942_B2664	0.388270981	67	65	65	51	45	45	59	45	159
GCGGGTAGCGGGGGGGGGCA	TGCCCCCCCCCGCTACCCGC	NC_007595	+	7856	Synpcc7942_B2664	0.383215369	10	3	8	87	3	8	0	0	0
AGGGAAAGCGTTAGGCTAGA	TCTAGCCTAACGCTTTCCCT	NC_007595	-	7858	Synpcc7942_B2664	0.381193124	3	7	7	0	1	0	0	0	0
AGGTGCTAAAAGGAACCGCA	TGCGGTTCCTTTTAGCACCT	NC_007595	-	7858	Synpcc7942_B2664	0.381193124	14	26	10	7	3	25	0	11	52
AGTAAGAGGGTACGGCAAGT	ACTTGCCGTACCCTCTTACT	NC_007595	-	7858	Synpcc7942_B2664	0.381193124	4	3	2	6	0	0	1	0	0
ATGTGATTCTGAGGAATCCG	CGGATTCCTCAGAATCACAT	NC_007595	-	7858	Synpcc7942_B2664	0.381193124	2	6	5	44	0	2	0	0	79
CCTGGTTATGCTATCGCGAA	TTCGCGATAGCATAACCAGG	NC_007595	-	7858	Synpcc7942_B2664	0.381193124	6	12	5	0	0	15	1	1	0
CGGTAGTTTTGGATTCATGT	ACATGAATCCAAAACTACCG	NC_007595	-	7858	Synpcc7942_B2664	0.381193124	34	38	35	19	22	8	148	12	96
GGGGCGGGTGGGAGGCGGAG	CTCCGCCTCCCACCCGCCCC	NC_007595	-	7858	Synpcc7942_B2664	0.381193124	44	70	53	48	38	38	78	126	56
GGTGGAGTGGGGACGGGTGG	CCACCCGTCCCCACTCCACC	NC_007595	-	7858	Synpcc7942_B2664	0.381193124	64	90	71	20	22	25	86	127	7
GTGCTCGGCACAGAGGTGAG	CTCACCTCTGTGCCGAGCAC	NC_007595	-	7858	Synpcc7942_B2664	0.381193124	5	22	16	13	8	14	48	62	1
GTGTTAAGGGCGCGCGGCAC	GTGCCGCGCGCCCTTAACAC	NC_007595	-	7858	Synpcc7942_B2664	0.381193124	0	2	1	0	0	0	0	0	0
GGCTTTTTTCGCCTAAAAAT	ATTTTTAGGCGAAAAAAGCC	NC_007595	+	7862	Synpcc7942_B2664	0.377148635	1	5	3	0	2	2	0	0	0
CCGCTAATGGGGAGTAGCGC	GCGCTACTCCCCATTAGCGG	NC_007595	-	7870	Synpcc7942_B2664	0.369059656	63	54	65	127	49	114	94	288	153
GGCAACCGGGATTTAATAAG	CTTATTAAATCCCGGTTGCC	NC_007595	+	7871	Synpcc7942_B2664	0.368048534	3	4	4	1	7	0	0	0	1
CCCAAAGTTGTTTTTTTCTT	AAGAAAAAAACAACTTTGGG	NC_007595	+	7876	Synpcc7942_B2664	0.362992922	16	17	12	0	5	6	22	49	0
AATGCACGTGTATTTGCTCC	GGAGCAAATACACGTGCATT	NC_007595	-	7879	Synpcc7942_B2664	0.359959555	8	15	12	33	1	15	2	0	0
GGGAACAAAGTCTAACAGGC	GCCTGTTAGACTTTGTTCCC	NC_007595	-	7879	Synpcc7942_B2664	0.359959555	1	2	1	30	1	7	0	15	0
TCCGCGAACCTGGTCGGGTG	CACCCGACCAGGTTCGCGGA	NC_007595	+	7887	Synpcc7942_B2664	0.351870576	51	79	64	42	36	51	156	110	4
ACCATGTGTTGAATGATCAG	CTGATCATTCAACACATGGT	NC_007595	-	7889	Synpcc7942_B2664	0.349848332	96	113	103	94	70	200	120	198	57
ATCGGAGTGCGCGGGACAGG	CCTGTCCCGCGCACTCCGAT	NC_007595	-	7889	Synpcc7942_B2664	0.349848332	1	2	1	0	1	0	0	0	0
CGAGAGGCAGGTCCGGGCGT	ACGCCCGGACCTGCCTCTCG	NC_007595	-	7889	Synpcc7942_B2664	0.349848332	2	1	3	2	0	9	1	1	0
GGATGGGCGCAGAGGGCGAT	ATCGCCCTCTGCGCCCATCC	NC_007595	-	7894	Synpcc7942_B2664	0.34479272	28	40	35	95	11	7	71	42	17
CTGCATGCCGTTAAATTTTG	CAAAATTTAACGGCATGCAG	NC_007595	-	7900	Synpcc7942_B2664	0.338725986	10	4	15	1	1	1	1	1	0
GTTAGAATGGATATTTGTTG	CAACAAATATCCATTCTAAC	NC_007595	-	7919	Synpcc7942_B2664	0.319514661	9	11	14	1	4	19	0	0	0
CGAGGCCTTCCTTGACGAGG	CCTCGTCAAGGAAGGCCTCG	NC_007595	+	7920	Synpcc7942_B2664	0.318503539	55	82	69	17	56	45	210	253	58
GGCCGTTCGGTGAGATCGGG	CCCGATCTCACCGAACGGCC	NC_007595	-	7928	Synpcc7942_B2664	0.31041456	22	30	17	11	2	17	95	1	2
GGGCCCAAGTTACGGCGCGG	CCGCGCCGTAACTTGGGCCC	NC_007595	-	7928	Synpcc7942_B2664	0.31041456	46	53	35	92	36	58	2	27	0
GGGGCATGTGGGTTGGGGGG	CCCCCCAACCCACATGCCCC	NC_007595	-	7928	Synpcc7942_B2664	0.31041456	5	17	19	1	6	2	35	35	10
TTCGATGCGGGATTTGCCGA	TCGGCAAATCCCGCATCGAA	NC_007595	-	7928	Synpcc7942_B2664	0.31041456	84	109	65	36	62	65	137	339	136
GATGTGTTCTTGCATGTATC	GATACATGCAAGAACACATC	NC_007595	+	7934	Synpcc7942_B2664	0.304347826	12	24	11	7	29	29	1	98	4
GGCCACGCAGGGGGGGTGTG	CACACCCCCCCTGCGTGGCC	NC_007595	+	7944	Synpcc7942_B2664	0.294236603	0	2	0	0	1	0	0	0	0
TATGTCACGGCACTATAAAT	ATTTATAGTGCCGTGACATA	NC_007595	+	7944	Synpcc7942_B2664	0.294236603	256	313	239	183	88	115	235	209	66
TCTGTTTATTTACCGAGCGG	CCGCTCGGTAAATAAACAGA	NC_007595	+	7944	Synpcc7942_B2664	0.294236603	18	19	14	48	4	31	53	53	42
TGCACACCATAGGGTCAGTG	CACTGACCCTATGGTGTGCA	NC_007595	+	7944	Synpcc7942_B2664	0.294236603	110	152	102	156	100	83	495	86	185
TTCCGCGTCGGAGGGCGGCG	CGCCGCCCTCCGACGCGGAA	NC_007595	+	7946	Synpcc7942_B2664	0.292214358	7	15	19	72	8	9	83	43	41
AAGTAACGATGTAGTGCCTT	AAGGCACTACATCGTTACTT	NC_007595	-	7952	Synpcc7942_B2664	0.286147624	15	21	13	0	2	3	12	0	1
ATTGCGCCCGAGGTGACGAA	TTCGTCACCTCGGGCGCAAT	NC_007595	-	7952	Synpcc7942_B2664	0.286147624	2	2	2	0	2	0	0	0	1
TTTGTATAAGCCTCGATCAA	TTGATCGAGGCTTATACAAA	NC_007595	-	7952	Synpcc7942_B2664	0.286147624	4	14	9	7	2	15	0	0	6
ACTTGCAGGATGGACGGATC	GATCCGTCCATCCTGCAAGT	NC_007595	+	7956	Synpcc7942_B2664	0.282103134	22	48	27	6	11	4	74	22	0
CGTGCCATGCGCGGGGCTCT	AGAGCCCCGCGCATGGCACG	NC_007595	+	7956	Synpcc7942_B2664	0.282103134	3	2	3	0	0	1	0	42	0
CTTACGTAAGCAAGCAAAGG	CCTTTGCTTGCTTACGTAAG	NC_007595	+	7956	Synpcc7942_B2664	0.282103134	14	22	17	112	10	14	3	41	21
ATCAGGACGACCGAAGGGGG	CCCCCTTCGGTCGTCCTGAT	NC_007595	-	7962	Synpcc7942_B2664	0.2760364	2	4	3	6	1	2	2	0	88
ATAATGACGTAGGCCGGGCG	CGCCCGGCCTACGTCATTAT	NC_007595	-	7964	Synpcc7942_B2664	0.274014156	9	16	6	34	2	34	52	4	10
CTTGGAGAAAGGCAAAGCTA	TAGCTTTGCCTTTCTCCAAG	NC_007595	-	7964	Synpcc7942_B2664	0.274014156	60	94	91	184	61	77	18	113	96
GTCGAGTCGAATGTCTATAC	GTATAGACATTCGACTCGAC	NC_007595	-	7964	Synpcc7942_B2664	0.274014156	55	72	63	97	50	91	93	140	89
AATCCCGGGGCAAGCGTCAT	ATGACGCTTGCCCCGGGATT	NC_007595	+	7984	Synpcc7942_B2664	0.253791709	0	4	0	0	0	0	0	0	0
AATTAGCAAGCTCTGTACAT	ATGTACAGAGCTTGCTAATT	NC_007595	+	7984	Synpcc7942_B2664	0.253791709	2	4	1	0	0	0	0	0	0
ATTTGAGGGGGTCGAGGTGG	CCACCTCGACCCCCTCAAAT	NC_007595	+	7984	Synpcc7942_B2664	0.253791709	10	14	8	0	1	1	8	0	0
CCAGGAGTTGGCGAGAATCG	CGATTCTCGCCAACTCCTGG	NC_007595	+	7984	Synpcc7942_B2664	0.253791709	19	20	22	7	7	35	0	5	0
CGTGTGGTATCAGAAGCAAA	TTTGCTTCTGATACCACACG	NC_007595	+	7984	Synpcc7942_B2664	0.253791709	4	4	3	0	2	0	0	0	1
GAACATACTGCACATTGCTC	GAGCAATGTGCAGTATGTTC	NC_007595	+	7984	Synpcc7942_B2664	0.253791709	42	48	29	73	23	9	3	57	1
GACCCTATCGTTTTTGACGT	ACGTCAAAAACGATAGGGTC	NC_007595	+	7984	Synpcc7942_B2664	0.253791709	45	48	43	21	11	16	78	0	1
GCAAGTGTGTGTTCAAGTCG	CGACTTGAACACACACTTGC	NC_007595	+	7984	Synpcc7942_B2664	0.253791709	4	3	4	0	0	1	0	0	3
AGAGGCCGGCGCGGGGTTGG	CCAACCCCGCGCCGGCCTCT	NC_007595	-	7992	Synpcc7942_B2664	0.24570273	1	0	2	0	1	0	0	0	0
AGCCTAGATATGGGCGCGAC	GTCGCGCCCATATCTAGGCT	NC_007595	-	7992	Synpcc7942_B2664	0.24570273	15	22	23	65	7	28	3	0	29
CAAGACGTGTGGTCGTGGTG	CACCACGACCACACGTCTTG	NC_007595	-	7992	Synpcc7942_B2664	0.24570273	0	3	0	0	0	1	0	0	0
CACAGGTTGAACGGCCGCCG	CGGCGGCCGTTCAACCTGTG	NC_007595	-	7992	Synpcc7942_B2664	0.24570273	1	0	0	0	0	1	0	9	0
CGGAAGGGCCGGCACGCGGA	TCCGCGTGCCGGCCCTTCCG	NC_007595	-	7992	Synpcc7942_B2664	0.24570273	9	18	8	109	3	10	49	0	1
GTAGCAACTGAGGTACGGGG	CCCCGTACCTCAGTTGCTAC	NC_007595	-	7992	Synpcc7942_B2664	0.24570273	12	14	17	57	5	11	7	0	1
GTAGTGTTGAATAGGGTAAG	CTTACCCTATTCAACACTAC	NC_007595	-	7992	Synpcc7942_B2664	0.24570273	13	18	25	0	2	26	0	1	0
GTTCGGAGGACGGTCGACAC	GTGTCGACCGTCCTCCGAAC	NC_007595	-	7992	Synpcc7942_B2664	0.24570273	3	8	5	0	0	3	0	0	22
TAGCGACTGCGGCGAGGCTA	TAGCCTCGCCGCAGTCGCTA	NC_007595	-	7992	Synpcc7942_B2664	0.24570273	3	2	1	0	0	28	0	0	10
CTTAGGGGTATGGACGAGCA	TGCTCGTCCATACCCCTAAG	NC_007595	+	8000	Synpcc7942_B2664	0.237613751	10	15	12	6	0	1	1	0	0
CCTGCTGTACGGGGAGGGGA	TCCCCTCCCCGTACAGCAGG	NC_007595	+	8011	Synpcc7942_B2664	0.226491405	5	13	4	0	1	1	1	0	0
GTGTTTCAAAGACGTCAGAG	CTCTGACGTCTTTGAAACAC	NC_007595	-	8017	Synpcc7942_B2664	0.220424671	22	37	29	2	33	7	35	49	62
AATTCATATTCCGTACATCG	CGATGTACGGAATATGAATT	NC_007595	+	8021	Synpcc7942_B2664	0.216380182	14	16	11	0	2	7	58	1	1
GCTAGCGATGGCCAGAGATG	CATCTCTGGCCATCGCTAGC	NC_007595	-	8049	Synpcc7942_B2664	0.188068756	163	193	171	195	82	164	307	184	49
GGTGGGTTGGCGTTGCGTGG	CCACGCAACGCCAACCCACC	NC_007595	+	8050	Synpcc7942_B2664	0.187057634	116	132	105	40	117	121	97	240	162
GCATACGTTGGGGTTCGGGG	CCCCGAACCCCAACGTATGC	NC_007595	+	8055	Synpcc7942_B2664	0.182002022	97	105	93	31	91	66	156	42	181
TGGGTCGGGAACGGGCTGAG	CTCAGCCCGTTCCCGACCCA	NC_007595	-	8056	Synpcc7942_B2664	0.1809909	14	12	13	24	7	1	0	76	1
CCTCGGGGGACTCACTGGGA	TCCCAGTGAGTCCCCCGAGG	NC_007595	-	8063	Synpcc7942_B2664	0.173913043	7	3	4	1	8	7	1	21	28
GGCCGCCTCAGTTGTGGGGT	ACCCCACAACTGAGGCGGCC	NC_007595	+	8068	Synpcc7942_B2664	0.168857432	7	4	2	0	1	0	17	0	0
GGTTCCTCAGCAGGGGGCAG	CTGCCCCCTGCTGAGGAACC	NC_007595	-	8076	Synpcc7942_B2664	0.160768453	4	3	6	0	0	0	1	55	1
CCTCCGATGACGGGCGCCAG	CTGGCGCCCGTCATCGGAGG	NC_007595	+	8078	Synpcc7942_B2664	0.158746208	6	5	10	0	3	1	0	0	13
GGGGTGGCGTAGCTATCAGG	CCTGATAGCTACGCCACCCC	NC_007595	-	8092	Synpcc7942_B2664	0.144590495	4	3	4	0	0	0	0	0	0
GATACCTACGCTGCTTGGTA	TACCAAGCAGCGTAGGTATC	NC_007595	-	8107	Synpcc7942_B2664	0.12942366	8	10	10	1	7	1	0	19	1
GGGAAACATTACCTACACAC	GTGTGTAGGTAATGTTTCCC	NC_007595	+	8108	Synpcc7942_B2664	0.128412538	19	15	17	20	16	17	1	0	18
CGCGCCGCCCCCTAATGCGG	CCGCATTAGGGGGCGGCGCG	NC_007595	-	8112	Synpcc7942_B2664	0.124368049	3	7	2	0	0	0	0	33	25
GACATAGGCATAGCAGGAGT	ACTCCTGCTATGCCTATGTC	NC_007595	-	8124	Synpcc7942_B2664	0.11223458	3	7	5	0	5	1	1	0	12
ATATGTTCAATCGATTGCAT	ATGCAATCGATTGAACATAT	NC_007595	+	8136	Synpcc7942_B2664	0.100101112	21	24	20	46	37	7	0	0	21
TGATCTTCTACGCCTCAATG	CATTGAGGCGTAGAAGATCA	NC_007595	-	8157	Synpcc7942_B2664	0.078867543	64	72	69	14	15	82	7	13	159
CCGTCGGCAAGAACCGAGAG	CTCTCGGTTCTTGCCGACGG	NC_007595	+	8173	Synpcc7942_B2664	0.062689585	51	58	48	59	26	108	35	90	16
GGCACGTGGAGGAGCTCGTG	CACGAGCTCCTCCACGTGCC	NC_007595	+	8175	Synpcc7942_B2664	0.060667341	33	40	35	0	18	16	76	0	4
ACAACACCGTCGGATGGGAG	CTCCCATCCGACGGTGTTGT	NC_007595	+	8352			34	47	42	36	10	26	0	2	1
TGGCGCACCACAATTGGGCC	GGCCCAATTGTGGTGCGCCA	NC_007595	-	8374			13	15	14	0	1	0	0	1	1
AGGTCGTAAGTCAGTAGCAG	CTGCTACTGACTTACGACCT	NC_007595	+	8449			1	5	1	0	0	0	10	0	0
ATATTGCCTGAATCAGCGTA	TACGCTGATTCAGGCAATAT	NC_007595	+	8495			3	15	7	9	22	3	0	18	98
GTCGCAGTATCCCTGGAGAC	GTCTCCAGGGATACTGCGAC	NC_007595	-	8503			5	5	3	0	1	1	0	0	0
ATTCAATGTGGCAAATCTCT	AGAGATTTGCCACATTGAAT	NC_007595	+	8531			8	11	17	1	3	34	0	0	0
GTATTAACATGCGCGTATGT	ACATACGCGCATGTTAATAC	NC_007595	-	8539			28	38	33	34	3	6	0	0	1
TGCGCAGGGGGTGTTGTATC	GATACAACACCCCCTGCGCA	NC_007595	-	8539			22	24	17	1	11	2	66	11	27
GTTTCCCTGTACATTAGCTA	TAGCTAATGTACAGGGAAAC	NC_007595	-	8554			6	3	5	3	18	0	0	0	0
CTAGGTAGGACTATGCATGA	TCATGCATAGTCCTACCTAG	NC_007595	+	8693	Synpcc7942_B2616	0.005571031	12	14	8	131	6	0	24	3	29
CCCCCAGTCCGCATTAAGTC	GACTTAATGCGGACTGGGGG	NC_007595	-	8723	Synpcc7942_B2616	0.08913649	3	8	5	1	0	1	0	2	59
CACATGGGGTTGGAGTGCGC	GCGCACTCCAACCCCATGTG	NC_007595	+	8738	Synpcc7942_B2616	0.13091922	5	5	8	0	2	1	0	0	0
CGCCAGAGGGAGTTGCGGGT	ACCCGCAACTCCCTCTGGCG	NC_007595	+	8738	Synpcc7942_B2616	0.13091922	52	75	56	52	40	18	145	37	114
TCTACTCAGGTGGGCGGAAC	GTTCCGCCCACCTGAGTAGA	NC_007595	+	8738	Synpcc7942_B2616	0.13091922	28	33	29	7	6	22	75	0	84
GTTGAGCTAGGCGGAGATGT	ACATCTCCGCCTAGCTCAAC	NC_007595	-	8738	Synpcc7942_B2616	0.13091922	0	0	0	0	0	0	0	0	0
TAGGGGGAGACTAATAAAGG	CCTTTATTAGTCTCCCCCTA	NC_007595	-	8738	Synpcc7942_B2616	0.13091922	2	12	11	63	2	1	0	1	0
TGCGGGGGGGAGCGGTGGCG	CGCCACCGCTCCCCCCCGCA	NC_007595	-	8738	Synpcc7942_B2616	0.13091922	35	72	44	180	14	48	112	114	66
TTAGCCGTAGGGCTGATTGT	ACAATCAGCCCTACGGCTAA	NC_007595	-	8738	Synpcc7942_B2616	0.13091922	3	6	6	4	0	0	0	0	0
TTGCAGAGCAACGTACTGGA	TCCAGTACGTTGCTCTGCAA	NC_007595	+	8740	Synpcc7942_B2616	0.136490251	2	3	5	2	0	0	0	0	0
GGGCTCTTGAAGGTCCTGGC	GCCAGGACCTTCAAGAGCCC	NC_007595	-	8746	Synpcc7942_B2616	0.153203343	1	1	1	1	0	0	1	0	3
GGTTCTTTGTTTGATCTCCC	GGGAGATCAAACAAAGAACC	NC_007595	-	8746	Synpcc7942_B2616	0.153203343	1	5	3	1	0	3	75	0	145
AGATAGACGCGGGCAAAGTT	AACTTTGCCCGCGTCTATCT	NC_007595	+	8794	Synpcc7942_B2616	0.286908078	31	48	33	80	34	53	0	32	43
GGGTTGAGGAGGGTCCGCTG	CAGCGGACCCTCCTCAACCC	NC_007595	+	8794	Synpcc7942_B2616	0.286908078	17	23	8	12	15	2	0	90	182
TGGCGCAGGAAAGGCGGGGG	CCCCCGCCTTTCCTGCGCCA	NC_007595	-	8802	Synpcc7942_B2616	0.309192201	6	14	5	0	2	0	0	75	0
ATGAACAGTCGTGGCGTGGC	GCCACGCCACGACTGTTCAT	NC_007595	+	8841	Synpcc7942_B2616	0.417827298	26	23	20	63	31	56	104	5	81
ATTGAGCTGTACGGGCGGTA	TACCGCCCGTACAGCTCAAT	NC_007595	+	8841	Synpcc7942_B2616	0.417827298	13	19	19	66	15	1	2	60	0
GAAAGGCTACGGGAATGATA	TATCATTCCCGTAGCCTTTC	NC_007595	+	8841	Synpcc7942_B2616	0.417827298	2	4	3	1	1	3	49	0	45
GTCGGAGGCTGTGTCTAATG	CATTAGACACAGCCTCCGAC	NC_007595	+	8841	Synpcc7942_B2616	0.417827298	64	83	60	88	19	86	140	94	163
TCCTGATACTGCTAGACGTT	AACGTCTAGCAGTATCAGGA	NC_007595	+	8841	Synpcc7942_B2616	0.417827298	2	6	3	1	3	0	13	5	1
AAGTTGAAGGTGTAGTTGCT	AGCAACTACACCTTCAACTT	NC_007595	-	8843	Synpcc7942_B2616	0.423398329	10	10	13	10	9	2	0	65	2
ATAAAGCGCAAGCGGTTGTG	CACAACCGCTTGCGCTTTAT	NC_007595	-	8849	Synpcc7942_B2616	0.440111421	3	7	4	0	1	2	0	0	0
CGGGTCAGGCGGGAGGGGGC	GCCCCCTCCCGCCTGACCCG	NC_007595	-	8849	Synpcc7942_B2616	0.440111421	11	15	18	29	3	2	134	2	2
GCTAGAATGTTGTTTCAGGT	ACCTGAAACAACATTCTAGC	NC_007595	-	8849	Synpcc7942_B2616	0.440111421	59	82	68	70	21	36	237	4	166
GCTGTCAGTGCGCATGTAGT	ACTACATGCGCACTGACAGC	NC_007595	-	8849	Synpcc7942_B2616	0.440111421	17	21	18	7	7	36	0	1	0
TCGCGTTGGGAAGAGCCGGG	CCCGGCTCTTCCCAACGCGA	NC_007595	-	8849	Synpcc7942_B2616	0.440111421	10	10	7	2	8	13	0	97	54
CCGGACGACGGGGGCCGCGT	ACGCGGCCCCCGTCGTCCGG	NC_007595	+	8851	Synpcc7942_B2616	0.445682451	3	7	4	4	17	11	125	40	1
GGAGGAAAGCGGTCGACAGG	CCTGTCGACCGCTTTCCTCC	NC_007595	+	8851	Synpcc7942_B2616	0.445682451	65	81	66	46	18	43	60	74	17
TTCGATTGGTTGCCGAGAGG	CCTCTCGGCAACCAATCGAA	NC_007595	+	8851	Synpcc7942_B2616	0.445682451	61	75	48	14	28	68	378	138	7
ATGTAGTGGGCACGGGTAAG	CTTACCCGTGCCCACTACAT	NC_007595	+	8853	Synpcc7942_B2616	0.451253482	1	2	1	0	0	0	0	0	0
GCGGTGCCTGGAAGCGGATA	TATCCGCTTCCAGGCACCGC	NC_007595	+	8853	Synpcc7942_B2616	0.451253482	18	26	29	25	3	14	9	1	14
CTATGGGCCTGGCGTCGCAA	TTGCGACGCCAGGCCCATAG	NC_007595	+	8858	Synpcc7942_B2616	0.465181058	29	48	44	93	40	44	47	129	74
GGAGTCGACGGTCTCTGTTG	CAACAGAGACCGTCGACTCC	NC_007595	-	8859	Synpcc7942_B2616	0.467966574	44	50	55	7	43	40	274	11	77
CTGCTGCTCAGTTGTCCAGC	GCTGGACAACTGAGCAGCAG	NC_007595	+	8862	Synpcc7942_B2616	0.47632312	12	14	13	43	5	5	0	31	0
TTGGCGTGATACTGGCCGAT	ATCGGCCAGTATCACGCCAA	NC_007595	+	8862	Synpcc7942_B2616	0.47632312	18	38	27	93	26	14	0	50	98
AGGCAAAGTAAGGCGGTGCT	AGCACCGCCTTACTTTGCCT	NC_007595	-	8870	Synpcc7942_B2616	0.498607242	31	33	26	1	4	2	43	1	0
CGAGTAACCTAATAAGAGGT	ACCTCTTATTAGGTTACTCG	NC_007595	+	8888	Synpcc7942_B2616	0.548746518	6	6	7	1	0	2	0	0	2
GGTATTAAGAGTGGTAAGGG	CCCTTACCACTCTTAATACC	NC_007595	+	8907	Synpcc7942_B2616	0.601671309	4	6	6	25	0	1	0	0	0
GGGGGCGGGTCGGCCGTTAA	TTAACGGCCGACCCGCCCCC	NC_007595	+	8914	Synpcc7942_B2616	0.621169916	4	7	9	0	0	0	1	1	1
CGCTATAGTAAGGGCGGCCT	AGGCCGCCCTTACTATAGCG	NC_007595	-	8922	Synpcc7942_B2616	0.643454039	6	5	5	8	3	0	0	9	1
CACGGTTCTCAATTTGCTTT	AAAGCAAATTGAGAACCGTG	NC_007595	+	8947	Synpcc7942_B2616	0.713091922	10	7	3	1	1	0	0	1	0
AGACGGTGACGATGGGTGGG	CCCACCCATCGTCACCGTCT	NC_007595	+	8952	Synpcc7942_B2616	0.727019499	2	2	5	3	0	0	2	0	3
GATAATGATACTAGTGCCTG	CAGGCACTAGTATCATTATC	NC_007595	-	8962	Synpcc7942_B2616	0.754874652	28	45	35	66	30	33	6	18	11
GGACTTAAAAGTTGCCGCGG	CCGCGGCAACTTTTAAGTCC	NC_007595	+	8985	Synpcc7942_B2616	0.818941504	83	108	90	56	33	161	228	72	53
CGGGGCGAGTGGTCAGTCCG	CGGACTGACCACTCGCCCCG	NC_007595	+	9002	Synpcc7942_B2616	0.866295265	15	17	21	0	7	33	0	0	1
CGTAGTAAACTTACTCGGTA	TACCGAGTAAGTTTACTACG	NC_007595	+	9011	Synpcc7942_B2616	0.891364903	7	12	10	0	4	19	35	1	0
GTAGTGGACAGATCGCGTCG	CGACGCGATCTGTCCACTAC	NC_007595	+	9016	Synpcc7942_B2616	0.905292479	7	5	10	0	1	0	1	18	0
ATGAAATTCTGCTTGTATAC	GTATACAAGCAGAATTTCAT	NC_007595	-	9019	Synpcc7942_B2616	0.913649025	29	25	37	46	5	11	47	3	34
CATAGGACAGAGTAGGGGAG	CTCCCCTACTCTGTCCTATG	NC_007595	-	9019	Synpcc7942_B2616	0.913649025	3	11	7	0	1	1	35	1	0
GCAGATGGTCGGGGTTCGGG	CCCGAACCCCGACCATCTGC	NC_007595	-	9019	Synpcc7942_B2616	0.913649025	168	218	183	336	170	167	237	262	213
CACCGAGGGAGATCCCAGAG	CTCTGGGATCTCCCTCGGTG	NC_007595	+	9035	Synpcc7942_B2616	0.95821727	19	41	26	4	21	12	49	72	62
AAACGCCTCCGAACGGTAGA	TCTACCGTTCGGAGGCGTTT	NC_007595	+	9073			7	3	7	1	12	0	0	0	0
TTACGATGACAGAGTAAATC	GATTTACTCTGTCATCGTAA	NC_007595	+	9073			2	7	4	0	4	18	0	0	0
GGGGGCCGCGATGCGCCACC	GGTGGCGCATCGCGGCCCCC	NC_007595	-	9076			8	16	8	0	15	1	1	7	9
GGCTGTAGGATCTCTATCTA	TAGATAGAGATCCTACAGCC	NC_007595	-	9081			13	11	7	73	4	18	0	0	35
CGCTGCCTGGGTGAGGGGGG	CCCCCCTCACCCAGGCAGCG	NC_007595	+	9082			10	14	18	1	13	2	2	2	166
CGGGAGCGCTTAACGGCCGG	CCGGCCGTTAAGCGCTCCCG	NC_007595	+	9083			12	15	4	1	1	6	0	0	0
TTTTTCGGGTAGTGTCGTGG	CCACGACACTACCCGAAAAA	NC_007595	+	9083			7	4	8	1	0	0	0	16	0
GTGTTGGGCGGGCATTGACA	TGTCAATGCCCGCCCAACAC	NC_007595	-	9091			103	118	93	83	29	47	229	57	188
GGTGAGTGCGTTTTTATCAA	TTGATAAAAACGCACTCACC	NC_007595	+	9094			156	218	170	218	196	167	388	376	252
GGGATTGGTGGCCCCGGCGC	GCGCCGGGGCCACCAATCCC	NC_007595	-	9102			20	20	24	75	19	18	89	81	15
GTCCCCGTCCATGGGCGCAA	TTGCGCCCATGGACGGGGAC	NC_007595	+	9104			22	31	22	3	5	10	0	3	91
TCACTAAAATTCGTCATACT	AGTATGACGAATTTTAGTGA	NC_007595	+	9104			12	23	12	4	9	4	41	1	1
TTAGAGCGCCGGGGCCAATG	CATTGGCCCCGGCGCTCTAA	NC_007595	+	9104			7	7	3	3	0	1	0	0	1
CCTCTCGAGGGTGCGAAATG	CATTTCGCACCCTCGAGAGG	NC_007595	-	9112			22	25	16	24	5	20	1	0	19
GAATGCCGGTTGTCGCCGGT	ACCGGCGACAACCGGCATTC	NC_007595	-	9112			4	15	4	11	1	3	11	2	0
GATTGTAGGGGTCGGTATAA	TTATACCGACCCCTACAATC	NC_007595	-	9112			68	94	62	135	24	76	73	7	38
GGTGAGGGCGTTCACTCGGT	ACCGAGTGAACGCCCTCACC	NC_007595	-	9112			4	2	5	0	0	7	0	0	0
TCGTTCGTTATGAAAGTTGA	TCAACTTTCATAACGAACGA	NC_007595	-	9112			18	39	23	13	9	13	542	32	32
TGGCGCATCACTGGCTGTTC	GAACAGCCAGTGATGCGCCA	NC_007595	-	9112			5	4	4	0	0	0	3	0	96
TTCGAAAGTGTCGAATAATA	TATTATTCGACACTTTCGAA	NC_007595	+	9133			51	67	49	57	25	45	3	1	36
TTCACAACATGTCTTCCGGG	CCCGGAAGACATGTTGTGAA	NC_007595	-	9136			1	2	2	0	1	0	0	0	0
TAGTTTGGAGAAAGGGGTTG	CAACCCCTTTCTCCAAACTA	NC_007595	-	9141			5	6	3	0	5	2	0	0	0
TCTATGCAGATTCTTGTTAA	TTAACAAGAATCTGCATAGA	NC_007595	-	9141			17	14	8	5	17	15	47	12	0
TTGAGGAGAGTTTGCGCGAC	GTCGCGCAAACTCTCCTCAA	NC_007595	-	9141			73	132	80	8	22	38	26	217	61
TAGGGGAAAGACCCGGGCGC	GCGCCCGGGTCTTTCCCCTA	NC_007595	+	9176			6	12	5	1	5	11	13	2	1
ATTGCCTAGCCGGTTCATAG	CTATGAACCGGCTAGGCAAT	NC_007595	+	9245			25	21	17	35	8	3	1	12	16
TGCGATGTAGGTTAGGTTCA	TGAACCTAACCTACATCGCA	NC_007595	+	9302	Synpcc7942_B2617	0.996330275	8	7	4	1	1	3	1	0	0
GTTGACCTGTTTTCTGGGGA	TCCCCAGAAAACAGGTCAAC	NC_007595	+	9310	Synpcc7942_B2617	0.981651376	26	26	44	119	17	10	52	69	1
CAGAGGGGCGACCGAGGATG	CATCCTCGGTCGCCCCTCTG	NC_007595	+	9312	Synpcc7942_B2617	0.977981651	4	8	7	0	0	26	0	0	0
GGTTTTAAAATGCTTAAGTG	CACTTAAGCATTTTAAAACC	NC_007595	-	9325	Synpcc7942_B2617	0.95412844	17	12	14	1	2	6	1	35	15
GGGATGCGGTGTTCTGAGGG	CCCTCAGAACACCGCATCCC	NC_007595	+	9381	Synpcc7942_B2617	0.851376147	5	3	5	1	5	3	0	0	0
AATCGAGCCAGGCCGTCCTG	CAGGACGGCCTGGCTCGATT	NC_007595	-	9389	Synpcc7942_B2617	0.836697248	5	7	11	2	2	31	56	0	15
ACGGGCATTCGAACGAATCG	CGATTCGTTCGAATGCCCGT	NC_007595	+	9392	Synpcc7942_B2617	0.831192661	24	33	21	3	25	9	24	0	13
AGGTACGAGCTAGACCAGCT	AGCTGGTCTAGCTCGTACCT	NC_007595	+	9392	Synpcc7942_B2617	0.831192661	25	30	28	17	7	25	38	23	8
GACGCTAGCGAAAAGGATGC	GCATCCTTTTCGCTAGCGTC	NC_007595	+	9392	Synpcc7942_B2617	0.831192661	13	20	17	1	5	5	2	0	1
GAGTATTTTAGTGTATCAAA	TTTGATACACTAAAATACTC	NC_007595	+	9392	Synpcc7942_B2617	0.831192661	32	51	41	56	57	32	130	10	134
GCGATCGTGCGGCGAAGTGA	TCACTTCGCCGCACGATCGC	NC_007595	+	9392	Synpcc7942_B2617	0.831192661	20	34	41	21	6	36	1	140	114
GCGTGCTTTGCCGTGGGGTG	CACCCCACGGCAAAGCACGC	NC_007595	+	9392	Synpcc7942_B2617	0.831192661	61	69	56	35	35	39	52	96	87
GCTTGGTGACGGCGCACGAG	CTCGTGCGCCGTCACCAAGC	NC_007595	+	9392	Synpcc7942_B2617	0.831192661	8	6	2	0	8	3	3	0	1
GTACACCAAGGATTCACAGC	GCTGTGAATCCTTGGTGTAC	NC_007595	+	9392	Synpcc7942_B2617	0.831192661	20	25	24	5	8	23	1	35	30
GTCCCACTGGGCCTGTCAAA	TTTGACAGGCCCAGTGGGAC	NC_007595	+	9392	Synpcc7942_B2617	0.831192661	5	5	7	0	0	5	0	0	1
GTGGGGGGGGTGTGCCGGGG	CCCCGGCACACCCCCCCCAC	NC_007595	+	9392	Synpcc7942_B2617	0.831192661	17	23	18	7	11	33	0	22	13
TCCCGCAGTCAAGGGGAGGT	ACCTCCCCTTGACTGCGGGA	NC_007595	+	9392	Synpcc7942_B2617	0.831192661	10	18	9	0	3	11	24	0	0
TCTGATTTTTATTGTCGGCT	AGCCGACAATAAAAATCAGA	NC_007595	+	9392	Synpcc7942_B2617	0.831192661	7	2	3	1	8	0	0	0	17
TGACAAAATTGTTGGGTATG	CATACCCAACAATTTTGTCA	NC_007595	+	9392	Synpcc7942_B2617	0.831192661	6	14	9	30	3	2	0	67	32
TGGCAGCCACACGCGGCATC	GATGCCGCGTGTGGCTGCCA	NC_007595	+	9392	Synpcc7942_B2617	0.831192661	155	167	151	168	70	22	124	133	55
TTACGCGATTGGATCATGTA	TACATGATCCAATCGCGTAA	NC_007595	+	9392	Synpcc7942_B2617	0.831192661	25	42	24	1	19	78	1	1	67
GTCCTAAAATTCGGAAGGAT	ATCCTTCCGAATTTTAGGAC	NC_007595	+	9397	Synpcc7942_B2617	0.822018349	11	15	10	34	31	32	0	0	49
AGCCACTTGATACGCCTGTG	CACAGGCGTATCAAGTGGCT	NC_007595	-	9400	Synpcc7942_B2617	0.816513761	3	12	6	0	13	4	109	0	0
CACCTTGCTACTCGTGCAGA	TCTGCACGAGTAGCAAGGTG	NC_007595	-	9400	Synpcc7942_B2617	0.816513761	29	47	40	19	11	21	48	145	142
CAGGATTCCAATTATCCGGA	TCCGGATAATTGGAATCCTG	NC_007595	-	9400	Synpcc7942_B2617	0.816513761	45	61	48	58	23	57	102	42	19
GACACAGAAGCTGGGCATGG	CCATGCCCAGCTTCTGTGTC	NC_007595	-	9400	Synpcc7942_B2617	0.816513761	64	88	84	99	28	39	57	20	88
GTCGTCAGCAGGGCGGCGCG	CGCGCCGCCCTGCTGACGAC	NC_007595	-	9400	Synpcc7942_B2617	0.816513761	13	24	20	2	10	25	15	0	0
TACAGGAGTCCATTGAATGG	CCATTCAATGGACTCCTGTA	NC_007595	-	9400	Synpcc7942_B2617	0.816513761	147	185	152	62	120	158	255	256	523
TGACCGCGCTGCGGGTGCTG	CAGCACCCGCAGCGCGGTCA	NC_007595	-	9400	Synpcc7942_B2617	0.816513761	24	28	25	6	85	35	82	32	66
TGGCATGGCAGCTAAAGGCA	TGCCTTTAGCTGCCATGCCA	NC_007595	-	9400	Synpcc7942_B2617	0.816513761	20	12	10	0	2	0	1	1	1
TTGCGGTAGGATGCACCGGG	CCCGGTGCATCCTACCGCAA	NC_007595	-	9400	Synpcc7942_B2617	0.816513761	5	3	2	1	0	2	0	0	0
ATAGTACATGTCACTGACTG	CAGTCAGTGACATGTACTAT	NC_007595	-	9410	Synpcc7942_B2617	0.798165138	28	41	45	10	9	4	105	67	1
ACTTTGGGGAGGCAGGGAGC	GCTCCCTGCCTCCCCAAAGT	NC_007595	-	9412	Synpcc7942_B2617	0.794495413	3	2	3	0	0	0	0	0	0
GGGTAGCGGCGTGCGCGAGC	GCTCGCGCACGCCGCTACCC	NC_007595	-	9412	Synpcc7942_B2617	0.794495413	2	11	2	0	1	0	0	0	0
CCACTATCGCTGTGCACGCT	AGCGTGCACAGCGATAGTGG	NC_007595	+	9441	Synpcc7942_B2617	0.741284404	31	37	31	6	6	39	1	10	206
ACATGTATTATTTCGGCTGG	CCAGCCGAAATAATACATGT	NC_007595	+	9446	Synpcc7942_B2617	0.732110092	9	8	8	0	0	2	126	24	0
ACGATCATAGCGGCGCTCAC	GTGAGCGCCGCTATGATCGT	NC_007595	+	9446	Synpcc7942_B2617	0.732110092	58	80	69	57	92	91	137	49	34
AGTAGATTTAGGGTCATGGT	ACCATGACCCTAAATCTACT	NC_007595	+	9446	Synpcc7942_B2617	0.732110092	10	27	18	1	4	0	6	0	12
AGTTCTTTAGTGCCAGCGGT	ACCGCTGGCACTAAAGAACT	NC_007595	+	9446	Synpcc7942_B2617	0.732110092	53	64	58	10	53	12	88	49	20
TAAGTTCGTTTTTCCAATAT	ATATTGGAAAAACGAACTTA	NC_007595	+	9446	Synpcc7942_B2617	0.732110092	11	15	9	0	3	2	0	0	0
TCGCGAAATGGAGTACGACC	GGTCGTACTCCATTTCGCGA	NC_007595	+	9446	Synpcc7942_B2617	0.732110092	6	6	4	0	8	1	0	0	2
TTTTTGACTGCGTTTCGCTT	AAGCGAAACGCAGTCAAAAA	NC_007595	+	9446	Synpcc7942_B2617	0.732110092	24	27	28	30	8	6	0	17	12
GGTTCGGCCTGGCGTGTGGT	ACCACACGCCAGGCCGAACC	NC_007595	+	9451	Synpcc7942_B2617	0.72293578	3	6	2	0	2	2	0	0	0
TCTGGGTTTGGCTGTGTGCG	CGCACACAGCCAAACCCAGA	NC_007595	+	9451	Synpcc7942_B2617	0.72293578	44	54	39	165	13	20	117	2	87
AACGGGTTTCAGTCCGTAGC	GCTACGGACTGAAACCCGTT	NC_007595	-	9454	Synpcc7942_B2617	0.717431193	18	9	8	5	16	20	0	0	0
AACGGTTGAGATGCTTCTCA	TGAGAAGCATCTCAACCGTT	NC_007595	-	9454	Synpcc7942_B2617	0.717431193	17	30	14	2	27	7	40	0	3
GGCGCTTGTATTCAGGGGAG	CTCCCCTGAATACAAGCGCC	NC_007595	-	9454	Synpcc7942_B2617	0.717431193	8	9	5	1	3	9	0	0	0
CCCGTGCACTCATATCAGTT	AACTGATATGAGTGCACGGG	NC_007595	-	9459	Synpcc7942_B2617	0.708256881	6	9	2	0	3	0	0	26	0
TAGTCCAAAAGCGCAGGTAT	ATACCTGCGCTTTTGGACTA	NC_007595	-	9459	Synpcc7942_B2617	0.708256881	9	20	4	1	3	6	0	0	0
TGTGGATGCAACCGGCTCAT	ATGAGCCGGTTGCATCCACA	NC_007595	-	9459	Synpcc7942_B2617	0.708256881	59	60	61	8	20	29	0	50	65
GGTGTAATGAAAGAAATCAG	CTGATTTCTTTCATTACACC	NC_007595	+	9461	Synpcc7942_B2617	0.704587156	4	8	11	1	0	0	1	0	2
CTGGGGCCCTGCGCTGTGGT	ACCACAGCGCAGGGCCCCAG	NC_007595	+	9466	Synpcc7942_B2617	0.695412844	3	7	8	0	5	1	1	0	54
CTTCAGAATGGGATGGTCAC	GTGACCATCCCATTCTGAAG	NC_007595	+	9466	Synpcc7942_B2617	0.695412844	9	16	14	0	3	2	18	0	0
CTTGCGTGATGAGCGTCACT	AGTGACGCTCATCACGCAAG	NC_007595	+	9466	Synpcc7942_B2617	0.695412844	2	1	2	0	0	1	0	0	0
GCGATGGCTCTGACTCTAGG	CCTAGAGTCAGAGCCATCGC	NC_007595	+	9466	Synpcc7942_B2617	0.695412844	6	7	7	1	8	10	26	0	64
GGCTGGGGGACGGCCTTGAC	GTCAAGGCCGTCCCCCAGCC	NC_007595	+	9466	Synpcc7942_B2617	0.695412844	24	28	24	54	5	26	45	72	2
GTAGAGCCAAGCAGTTAGGG	CCCTAACTGCTTGGCTCTAC	NC_007595	+	9466	Synpcc7942_B2617	0.695412844	9	9	6	5	2	1	0	0	15
AGTCGCTTATTGTTGAGATT	AATCTCAACAATAAGCGACT	NC_007595	-	9469	Synpcc7942_B2617	0.689908257	33	45	30	139	62	27	43	2	21
GAATTAAACACGGTCGGATG	CATCCGACCGTGTTTAATTC	NC_007595	+	9471	Synpcc7942_B2617	0.686238532	0	0	0	0	1	0	0	0	0
GGCCGATTGCCCCTATTGGT	ACCAATAGGGGCAATCGGCC	NC_007595	+	9471	Synpcc7942_B2617	0.686238532	16	22	19	1	6	3	47	1	1
TGATGTTATTTACACAAAAG	CTTTTGTGTAAATAACATCA	NC_007595	+	9471	Synpcc7942_B2617	0.686238532	16	15	10	25	1	2	4	0	2
ACAGAGCAGACGCGTAGTAT	ATACTACGCGTCTGCTCTGT	NC_007595	-	9474	Synpcc7942_B2617	0.680733945	2	3	4	0	1	0	0	0	0
CTCGGTGCAGGCGTCGTAAT	ATTACGACGCCTGCACCGAG	NC_007595	-	9474	Synpcc7942_B2617	0.680733945	7	10	3	0	3	6	2	55	1
GCCAGGTCATGAAATCCAGA	TCTGGATTTCATGACCTGGC	NC_007595	-	9474	Synpcc7942_B2617	0.680733945	28	44	45	28	9	65	123	77	1
TAGGGGCTTAAGGGTGGTGT	ACACCACCCTTAAGCCCCTA	NC_007595	-	9479	Synpcc7942_B2617	0.671559633	27	24	26	25	17	2	0	0	13
AATACGCACACGTCCATCAG	CTGATGGACGTGTGCGTATT	NC_007595	+	9483	Synpcc7942_B2617	0.664220183	7	13	11	1	67	1	0	32	74
GCATGTCCGGATAGCTATGG	CCATAGCTATCCGGACATGC	NC_007595	+	9488	Synpcc7942_B2617	0.655045872	2	0	0	0	0	0	0	0	0
GGCGTATATGGTGTCGGGGG	CCCCCGACACCATATACGCC	NC_007595	+	9488	Synpcc7942_B2617	0.655045872	3	9	4	47	0	0	0	0	73
TGGACGTTTTTGGGATGGAG	CTCCATCCCAAAAACGTCCA	NC_007595	+	9488	Synpcc7942_B2617	0.655045872	5	5	3	0	1	13	0	58	30
TGAACTTAGAGGGCGAATGA	TCATTCGCCCTCTAAGTTCA	NC_007595	-	9489	Synpcc7942_B2617	0.653211009	3	3	5	2	0	0	0	0	0
AATATATCTTTATTTCCGTC	GACGGAAATAAAGATATATT	NC_007595	-	9490	Synpcc7942_B2617	0.651376147	9	9	10	0	13	7	0	10	0
CACTCACGAAGTCTCGTCTG	CAGACGAGACTTCGTGAGTG	NC_007595	-	9490	Synpcc7942_B2617	0.651376147	115	129	113	171	83	68	315	93	53
TGCCATGTTAAGTGGCGTGT	ACACGCCACTTAACATGGCA	NC_007595	-	9490	Synpcc7942_B2617	0.651376147	16	13	12	20	0	6	1	0	1
AGTACGCGAAACAGACAGTA	TACTGTCTGTTTCGCGTACT	NC_007595	-	9496	Synpcc7942_B2617	0.640366972	21	31	17	4	7	4	31	59	0
ATTGCGTATTGCCGTCGTTG	CAACGACGGCAATACGCAAT	NC_007595	-	9503	Synpcc7942_B2617	0.627522936	14	27	13	2	14	5	0	0	0
CTGAAGATTGATCTTTCGCC	GGCGAAAGATCAATCTTCAG	NC_007595	-	9543	Synpcc7942_B2617	0.55412844	12	16	24	0	3	10	0	0	1
TGTATGTTACGTGGCCCCAT	ATGGGGCCACGTAACATACA	NC_007595	-	9550	Synpcc7942_B2617	0.541284404	15	29	16	41	47	24	0	0	32
ATCGGTGCCCTCGTTTAGGG	CCCTAAACGAGGGCACCGAT	NC_007595	+	9552	Synpcc7942_B2617	0.537614679	2	3	2	1	3	17	0	0	0
GATTAGCGACCCGAAGTATG	CATACTTCGGGTCGCTAATC	NC_007595	-	9560	Synpcc7942_B2617	0.52293578	60	75	60	30	17	41	33	0	83
TCGCTGGGTACTCTTGGATC	GATCCAAGAGTACCCAGCGA	NC_007595	-	9560	Synpcc7942_B2617	0.52293578	5	10	7	0	1	2	13	72	0
AAAGTCTATAATAAATGGAG	CTCCATTTATTATAGACTTT	NC_007595	+	9563	Synpcc7942_B2617	0.517431193	14	11	12	1	9	0	1	0	0
GTTTAAGGTCAGCATAGTCG	CGACTATGCTGACCTTAAAC	NC_007595	+	9563	Synpcc7942_B2617	0.517431193	95	92	93	259	46	15	214	34	34
TTAAGCAGATGGGAGAGAGG	CCTCTCTCCCATCTGCTTAA	NC_007595	+	9563	Synpcc7942_B2617	0.517431193	22	41	28	33	16	40	113	73	9
AGGGTGCTGGAATGTCGGAG	CTCCGACATTCCAGCACCCT	NC_007595	-	9571	Synpcc7942_B2617	0.502752294	42	32	24	9	6	5	1	0	3
CTACGGCTGCTTCTCTTTGA	TCAAAGAGAAGCAGCCGTAG	NC_007595	-	9571	Synpcc7942_B2617	0.502752294	12	12	9	0	1	7	50	0	0
GCGGAGTTTGGAGGCCCGAG	CTCGGGCCTCCAAACTCCGC	NC_007595	-	9571	Synpcc7942_B2617	0.502752294	88	97	109	120	138	56	46	85	287
GTTTGACTCGCAGGTGAATC	GATTCACCTGCGAGTCAAAC	NC_007595	-	9571	Synpcc7942_B2617	0.502752294	12	19	13	1	5	11	1	27	74
ACAACAGGTGGAATCGCCAG	CTGGCGATTCCACCTGTTGT	NC_007595	+	9573	Synpcc7942_B2617	0.499082569	5	6	3	0	18	12	125	0	0
GTTACCGGATATAAAGGATC	GATCCTTTATATCCGGTAAC	NC_007595	+	9573	Synpcc7942_B2617	0.499082569	7	12	3	0	0	0	0	0	0
GCTAGTGAGAAGTTGGGCGG	CCGCCCAACTTCTCACTAGC	NC_007595	-	9594	Synpcc7942_B2617	0.460550459	5	7	9	3	1	1	0	0	1
GGGGACAAGGTCAGGTGCCG	CGGCACCTGACCTTGTCCCC	NC_007595	+	9600	Synpcc7942_B2617	0.449541284	21	22	17	46	4	5	0	12	69
AGTCTATGAGGGCCAGGGGG	CCCCCTGGCCCTCATAGACT	NC_007595	-	9601	Synpcc7942_B2617	0.447706422	34	23	31	55	53	38	3	53	2
GGATAGGGGATGAAGCCATG	CATGGCTTCATCCCCTATCC	NC_007595	-	9601	Synpcc7942_B2617	0.447706422	3	4	0	0	0	0	0	0	0
GTGGCCTCGGGGCCTGGAAA	TTTCCAGGCCCCGAGGCCAC	NC_007595	-	9605	Synpcc7942_B2617	0.440366972	3	3	0	0	1	0	0	0	0
TAGCAATTAAGTTTGAATGC	GCATTCAAACTTAATTGCTA	NC_007595	+	9606	Synpcc7942_B2617	0.43853211	14	25	14	10	6	3	32	2	39
TGAGGCTAGGGGCGCGGTAG	CTACCGCGCCCCTAGCCTCA	NC_007595	+	9607	Synpcc7942_B2617	0.436697248	117	134	118	120	31	34	197	107	56
GACTTTGCGTGCGAACTGGC	GCCAGTTCGCACGCAAAGTC	NC_007595	-	9607	Synpcc7942_B2617	0.436697248	3	6	2	0	0	2	0	0	0
AGCGAATTCGTAGGGGGCGG	CCGCCCCCTACGAATTCGCT	NC_007595	+	9608	Synpcc7942_B2617	0.434862385	5	12	15	18	2	11	0	0	8
GTGGAGCCAAACCTTTCGGT	ACCGAAAGGTTTGGCTCCAC	NC_007595	+	9608	Synpcc7942_B2617	0.434862385	15	33	27	79	14	13	190	158	84
CCTGAGCTCGAGGAACAACG	CGTTGTTCCTCGAGCTCAGG	NC_007595	-	9608	Synpcc7942_B2617	0.434862385	2	2	0	0	11	2	0	1	0
GGGGGGCCGGGGTCTGGTGG	CCACCAGACCCCGGCCCCCC	NC_007595	+	9613	Synpcc7942_B2617	0.425688073	3	2	4	0	1	0	0	0	0
GGGATCGGGCCTCGGCTGCG	CGCAGCCGAGGCCCGATCCC	NC_007595	-	9615	Synpcc7942_B2617	0.422018349	12	26	20	78	10	9	0	43	0
GGCTAAAACTTCTTTTGGGT	ACCCAAAAGAAGTTTTAGCC	NC_007595	+	9620	Synpcc7942_B2617	0.412844037	3	4	2	1	10	0	0	0	1
AAGAGAGATATAACTTCTTA	TAAGAAGTTATATCTCTCTT	NC_007595	+	9635	Synpcc7942_B2617	0.385321101	7	15	12	0	11	1	0	0	0
GGAATTGTATGGATGGTGGT	ACCACCATCCATACAATTCC	NC_007595	+	9642	Synpcc7942_B2617	0.372477064	52	63	50	33	47	26	158	139	93
CTCGTAAAAGTTCAGGCTGG	CCAGCCTGAACTTTTACGAG	NC_007595	-	9650	Synpcc7942_B2617	0.357798165	9	24	19	0	1	1	0	1	0
GGGGGCGGCAGCACGTATGG	CCATACGTGCTGCCGCCCCC	NC_007595	-	9650	Synpcc7942_B2617	0.357798165	333	434	344	208	260	161	500	164	441
GTTTGACTACCTACTCTCGG	CCGAGAGTAGGTAGTCAAAC	NC_007595	-	9650	Synpcc7942_B2617	0.357798165	17	34	22	25	31	3	9	2	86
TTATTGGGAGGGTAAGGAGG	CCTCCTTACCCTCCCAATAA	NC_007595	-	9650	Synpcc7942_B2617	0.357798165	55	89	70	113	32	8	2	11	137
GGATAATCAGCCCACCGCGT	ACGCGGTGGGCTGATTATCC	NC_007595	+	9659	Synpcc7942_B2617	0.341284404	9	12	5	1	16	1	2	10	0
GGCATCGTCGCACATTTTTA	TAAAAATGTGCGACGATGCC	NC_007595	+	9659	Synpcc7942_B2617	0.341284404	72	100	66	224	82	66	253	73	98
CTAGCCATGAAAGGGGGTCG	CGACCCCCTTTCATGGCTAG	NC_007595	-	9667	Synpcc7942_B2617	0.326605505	70	107	83	89	16	38	79	2	125
ACATTGCCCTTTTGCCTAGC	GCTAGGCAAAAGGGCAATGT	NC_007595	+	9674	Synpcc7942_B2617	0.313761468	30	25	15	8	31	5	0	74	1
AGTGGAAGAAGGGGAGTTCT	AGAACTCCCCTTCTTCCACT	NC_007595	+	9674	Synpcc7942_B2617	0.313761468	13	13	7	1	12	4	97	0	56
ATGGACCTAAGGCGACCGCT	AGCGGTCGCCTTAGGTCCAT	NC_007595	+	9674	Synpcc7942_B2617	0.313761468	22	31	17	75	13	4	0	1	10
CGCGGGGCGGGGCTATCGGG	CCCGATAGCCCCGCCCCGCG	NC_007595	+	9674	Synpcc7942_B2617	0.313761468	8	8	3	0	0	1	0	0	7
CGTGAGGAGCGTTGGATCTA	TAGATCCAACGCTCCTCACG	NC_007595	+	9674	Synpcc7942_B2617	0.313761468	11	10	18	1	6	1	1	0	1
GATAGCGCCGGCGGAGGGAG	CTCCCTCCGCCGGCGCTATC	NC_007595	+	9674	Synpcc7942_B2617	0.313761468	11	11	4	1	19	1	49	6	0
GCTTTTGACTTGTGTAGACA	TGTCTACACAAGTCAAAAGC	NC_007595	+	9674	Synpcc7942_B2617	0.313761468	11	10	11	0	5	2	2	68	6
GGCCGGCAGAATCGCGGCGT	ACGCCGCGATTCTGCCGGCC	NC_007595	+	9674	Synpcc7942_B2617	0.313761468	16	14	14	1	15	24	118	1	5
GGGGGGCCGGGTGAGGTTTG	CAAACCTCACCCGGCCCCCC	NC_007595	+	9674	Synpcc7942_B2617	0.313761468	1	4	2	1	1	1	43	0	1
GGGGGGGGGGAGTTGGCGAG	CTCGCCAACTCCCCCCCCCC	NC_007595	+	9674	Synpcc7942_B2617	0.313761468	10	15	15	1	1	3	27	2	10
TACTGATAAAGAATACTTGT	ACAAGTATTCTTTATCAGTA	NC_007595	+	9674	Synpcc7942_B2617	0.313761468	28	34	23	19	18	3	1	1	1
TATCGGTTCAGGTGCCATTA	TAATGGCACCTGAACCGATA	NC_007595	+	9674	Synpcc7942_B2617	0.313761468	25	56	38	24	45	15	1	22	21
TCAATTTATGTATGTGTCGG	CCGACACATACATAAATTGA	NC_007595	+	9674	Synpcc7942_B2617	0.313761468	9	16	12	1	9	13	0	21	0
TGCGGACAGGGACGGCGGGG	CCCCGCCGTCCCTGTCCGCA	NC_007595	+	9674	Synpcc7942_B2617	0.313761468	7	10	6	1	0	3	0	1	0
TGCTAATCGTATCGCGAGAT	ATCTCGCGATACGATTAGCA	NC_007595	+	9674	Synpcc7942_B2617	0.313761468	41	35	38	20	6	31	138	9	2
TGTCAGCCCGCGGTGCAGCT	AGCTGCACCGCGGGCTGACA	NC_007595	+	9674	Synpcc7942_B2617	0.313761468	39	36	43	118	19	26	77	0	50
TTTCCGCCGACGCCGTAGCA	TGCTACGGCGTCGGCGGAAA	NC_007595	+	9674	Synpcc7942_B2617	0.313761468	19	25	18	0	4	4	47	0	3
GGGGGGCAGGGCAATCGAGT	ACTCGATTGCCCTGCCCCCC	NC_007595	-	9674	Synpcc7942_B2617	0.313761468	8	10	11	1	15	0	0	0	0
CTCGGGGATCTAGTAGGGTA	TACCCTACTAGATCCCCGAG	NC_007595	+	9676	Synpcc7942_B2617	0.310091743	6	28	20	2	9	14	0	0	0
AAGACATATGTGGGGAGACC	GGTCTCCCCACATATGTCTT	NC_007595	-	9682	Synpcc7942_B2617	0.299082569	0	0	0	0	0	0	0	0	0
AAGGAGTGATCCCTGGAGTA	TACTCCAGGGATCACTCCTT	NC_007595	-	9682	Synpcc7942_B2617	0.299082569	23	27	22	2	9	45	0	15	190
AAGTCGACTGGGGCAGTTCA	TGAACTGCCCCAGTCGACTT	NC_007595	-	9682	Synpcc7942_B2617	0.299082569	46	56	33	32	15	21	3	4	5
AGCGTCTTTGAACTTATTCT	AGAATAAGTTCAAAGACGCT	NC_007595	-	9682	Synpcc7942_B2617	0.299082569	71	99	78	29	53	68	36	43	215
AGTTGATGCGCCGAAGCGTC	GACGCTTCGGCGCATCAACT	NC_007595	-	9682	Synpcc7942_B2617	0.299082569	10	9	9	0	2	9	0	19	1
CAGGGCACGTGTTGGGGGCA	TGCCCCCAACACGTGCCCTG	NC_007595	-	9682	Synpcc7942_B2617	0.299082569	9	21	13	0	5	0	13	1	1
CATACGCTGGCTTAAATCAG	CTGATTTAAGCCAGCGTATG	NC_007595	-	9682	Synpcc7942_B2617	0.299082569	10	8	8	25	9	0	0	0	0
CTTGTTCTATATTTTTATAT	ATATAAAAATATAGAACAAG	NC_007595	-	9682	Synpcc7942_B2617	0.299082569	8	6	11	10	1	3	0	0	0
GCAAACGGTGCTGCGATGAG	CTCATCGCAGCACCGTTTGC	NC_007595	-	9682	Synpcc7942_B2617	0.299082569	9	13	7	6	3	23	22	36	17
GCGGCGCCTATACAGGTCAT	ATGACCTGTATAGGCGCCGC	NC_007595	-	9682	Synpcc7942_B2617	0.299082569	18	20	21	0	3	4	0	0	0
GGAGGAGGGAGTTTGTGGGG	CCCCACAAACTCCCTCCTCC	NC_007595	-	9682	Synpcc7942_B2617	0.299082569	34	59	54	94	57	47	104	1	82
GGCGGGCAACTATTCTCGGG	CCCGAGAATAGTTGCCCGCC	NC_007595	-	9682	Synpcc7942_B2617	0.299082569	21	17	3	93	7	3	0	27	17
TCACGTTGGGCAGACACGAG	CTCGTGTCTGCCCAACGTGA	NC_007595	-	9682	Synpcc7942_B2617	0.299082569	7	8	5	2	1	2	106	0	1
TCGTTTAAATGTAAAAGGGG	CCCCTTTTACATTTAAACGA	NC_007595	-	9682	Synpcc7942_B2617	0.299082569	25	35	20	1	8	19	1	0	24
TGGGCTCTCATTACCGAACA	TGTTCGGTAATGAGAGCCCA	NC_007595	-	9682	Synpcc7942_B2617	0.299082569	42	56	45	229	53	26	108	13	48
TTGCAGTCTGATCTCACGAC	GTCGTGAGATCAGACTGCAA	NC_007595	-	9682	Synpcc7942_B2617	0.299082569	88	98	90	36	49	59	327	228	55
GGTGGAGGGTGTGGCCCCCG	CGGGGGCCACACCCTCCACC	NC_007595	-	9683	Synpcc7942_B2617	0.297247706	9	21	13	0	23	3	25	40	11
TAATGCCATTTTGTGTCACT	AGTGACACAAAATGGCATTA	NC_007595	-	9683	Synpcc7942_B2617	0.297247706	21	40	30	25	51	45	176	47	63
TGAGTGGCTCGTCCAAGGTT	AACCTTGGACGAGCCACTCA	NC_007595	-	9683	Synpcc7942_B2617	0.297247706	22	35	17	8	18	26	172	3	83
AGAAACGGTTAAGCTCCGGA	TCCGGAGCTTAACCGTTTCT	NC_007595	+	9685	Synpcc7942_B2617	0.293577982	10	12	11	0	4	0	0	1	5
CGTTAATTCCCGCTTTATTA	TAATAAAGCGGGAATTAACG	NC_007595	+	9685	Synpcc7942_B2617	0.293577982	9	16	13	6	3	3	0	0	12
TTGGGTTGTAGTGTGGGTTG	CAACCCACACTACAACCCAA	NC_007595	+	9701	Synpcc7942_B2617	0.264220183	50	65	45	60	40	30	296	70	152
TAAGCATCTTGGTCTTGTCA	TGACAAGACCAAGATGCTTA	NC_007595	+	9707	Synpcc7942_B2617	0.253211009	6	15	8	1	28	0	42	21	8
GGGGGGCGGACGGGGACGGG	CCCGTCCCCGTCCGCCCCCC	NC_007595	+	9723	Synpcc7942_B2617	0.223853211	17	20	17	1	16	14	33	43	0
CAGTTTGGGTTTTCTGGATG	CATCCAGAAAACCCAAACTG	NC_007595	+	9725	Synpcc7942_B2617	0.220183486	7	18	5	1	5	7	1	0	52
CGTGGCTACGGAAGACCCGA	TCGGGTCTTCCGTAGCCACG	NC_007595	+	9725	Synpcc7942_B2617	0.220183486	1	0	1	58	0	0	0	0	0
GCGGGAGGCTTAGCCGGGTC	GACCCGGCTAAGCCTCCCGC	NC_007595	+	9725	Synpcc7942_B2617	0.220183486	10	12	5	13	2	2	0	0	0
ACCAAGTAGGCCATCATAGA	TCTATGATGGCCTACTTGGT	NC_007595	-	9733	Synpcc7942_B2617	0.205504587	232	314	241	317	128	112	289	268	156
AGCTACCCTAGCGAAAGGTT	AACCTTTCGCTAGGGTAGCT	NC_007595	-	9733	Synpcc7942_B2617	0.205504587	47	43	56	4	17	25	272	10	36
CATACAGCGGCGTAGGGGGG	CCCCCCTACGCCGCTGTATG	NC_007595	+	9754	Synpcc7942_B2617	0.166972477	5	18	9	23	3	3	0	1	0
CGCATATTCGCGTAAGATGT	ACATCTTACGCGAATATGCG	NC_007595	+	9754	Synpcc7942_B2617	0.166972477	9	13	9	10	3	22	1	7	2
CAGATGTTGGTAGTTGAATG	CATTCAACTACCAACATCTG	NC_007595	-	9762	Synpcc7942_B2617	0.152293578	113	154	129	179	40	94	173	90	135
GAAGGGCCGCATTAAGCATC	GATGCTTAATGCGGCCCTTC	NC_007595	-	9762	Synpcc7942_B2617	0.152293578	35	34	40	4	10	53	66	28	46
GCTCTCTTAGAAGCTAAAAA	TTTTTAGCTTCTAAGAGAGC	NC_007595	-	9762	Synpcc7942_B2617	0.152293578	0	1	0	0	0	0	0	0	0
GCGAGGGCGGGTCCGGGGCC	GGCCCCGGACCCGCCCTCGC	NC_007595	+	9769	Synpcc7942_B2617	0.139449541	18	23	7	12	23	12	0	0	0
GTTATATTTCTGGTTGGTTT	AAACCAACCAGAAATATAAC	NC_007595	+	9769	Synpcc7942_B2617	0.139449541	9	9	13	0	1	6	2	2	0
GTCTTTCGCTATCTAAAACC	GGTTTTAGATAGCGAAAGAC	NC_007595	-	9777	Synpcc7942_B2617	0.124770642	3	5	6	36	1	1	0	0	0
CTGGGGTCAGTGGTAAGTGC	GCACTTACCACTGACCCCAG	NC_007595	-	9795	Synpcc7942_B2617	0.091743119	15	15	15	3	5	0	1	2	1
GAGACGAAAATATTAGAGTT	AACTCTAATATTTTCGTCTC	NC_007595	-	9795	Synpcc7942_B2617	0.091743119	9	18	10	9	4	1	1	4	0
TTAAGGGTCGGGACCGAGGA	TCCTCGGTCCCGACCCTTAA	NC_007595	-	9795	Synpcc7942_B2617	0.091743119	4	13	11	16	2	1	1	62	79
ACATTCGAATTTCGTGGCTG	CAGCCACGAAATTCGAATGT	NC_007595	+	9808	Synpcc7942_B2617	0.067889908	59	70	45	21	11	22	84	33	1
CGGGGTAGTGGTGAGCTGGC	GCCAGCTCACCACTACCCCG	NC_007595	+	9831	Synpcc7942_B2617	0.025688073	7	11	9	0	1	0	39	0	0
GAGATAAGCTGCGGGCGATT	AATCGCCCGCAGCTTATCTC	NC_007595	-	9862			12	14	8	23	3	0	0	0	0
CGTTTAGTGCGGCCAGCGCG	CGCGCTGGCCGCACTAAACG	NC_007595	-	9870			4	7	7	0	2	1	0	0	0
TTCCTACCAGAATGACGATC	GATCGTCATTCTGGTAGGAA	NC_007595	-	9876			11	15	9	0	1	1	1	0	1
GAGAAGTGAGGGCAAGGTGT	ACACCTTGCCCTCACTTCTC	NC_007595	+	9937			43	83	46	5	22	42	6	64	16
GGCCAAGCGCATGGAGATTG	CAATCTCCATGCGCTTGGCC	NC_007595	-	9945			79	106	75	116	34	44	21	35	4
AGGACGGAGCATCGTGATTA	TAATCACGATGCTCCGTCCT	NC_007595	+	9955	Synpcc7942_B2618	0.01843318	23	30	36	53	15	26	23	0	4
AGGACTAAGTCGACAGACGG	CCGTCTGTCGACTTAGTCCT	NC_007595	+	9955	Synpcc7942_B2618	0.01843318	12	11	14	30	6	3	101	63	1
AGGGGTAGGGTTGATGTTGG	CCAACATCAACCCTACCCCT	NC_007595	+	9955	Synpcc7942_B2618	0.01843318	2	4	6	0	1	0	1	0	1
CATGTAGGAATTCGCTTTAA	TTAAAGCGAATTCCTACATG	NC_007595	+	9955	Synpcc7942_B2618	0.01843318	17	23	18	5	3	11	2	29	14
CCGGAACATTCGGAAAGTTA	TAACTTTCCGAATGTTCCGG	NC_007595	+	9955	Synpcc7942_B2618	0.01843318	2	1	0	0	1	0	0	0	0
CCGGCTCCGCACGCCTCTAG	CTAGAGGCGTGCGGAGCCGG	NC_007595	+	9955	Synpcc7942_B2618	0.01843318	11	17	16	16	5	15	0	0	0
CGGTGAGACTGGTGGAGGGG	CCCCTCCACCAGTCTCACCG	NC_007595	+	9955	Synpcc7942_B2618	0.01843318	5	3	6	35	2	1	9	0	2
GCCTCTGGGGCGAACCAATG	CATTGGTTCGCCCCAGAGGC	NC_007595	+	9955	Synpcc7942_B2618	0.01843318	5	5	2	0	0	1	0	0	0
GGGGGTGTTTCGGTGGTCGC	GCGACCACCGAAACACCCCC	NC_007595	+	9955	Synpcc7942_B2618	0.01843318	50	54	56	69	89	20	171	77	5
GGTACAGTCATTAATAGGAC	GTCCTATTAATGACTGTACC	NC_007595	+	9955	Synpcc7942_B2618	0.01843318	9	21	21	0	6	16	6	0	1
GTCGGGCGTTCGCAGCCGAA	TTCGGCTGCGAACGCCCGAC	NC_007595	+	9955	Synpcc7942_B2618	0.01843318	20	22	18	1	6	4	0	1	37
TCAAGTTAGCTTCTGTGGGA	TCCCACAGAAGCTAACTTGA	NC_007595	+	9955	Synpcc7942_B2618	0.01843318	18	28	28	3	17	7	83	21	9
TCGGGACGGCTTGGTAGGCG	CGCCTACCAAGCCGTCCCGA	NC_007595	+	9955	Synpcc7942_B2618	0.01843318	28	29	31	16	19	30	10	43	83
TCTGTTCCCTAGGCGTGGGA	TCCCACGCCTAGGGAACAGA	NC_007595	+	9955	Synpcc7942_B2618	0.01843318	3	9	5	0	0	0	0	0	0
TTCTGGGATTGGAGGCTTTT	AAAAGCCTCCAATCCCAGAA	NC_007595	+	9955	Synpcc7942_B2618	0.01843318	2	2	2	1	2	0	0	61	0
TTGTAATTGTTACACAGGAA	TTCCTGTGTAACAATTACAA	NC_007595	+	9955	Synpcc7942_B2618	0.01843318	1	3	0	4	4	2	20	0	1
GTTTAGGCAGCGGGTCATGG	CCATGACCCGCTGCCTAAAC	NC_007595	+	9957	Synpcc7942_B2618	0.023041475	36	57	45	17	44	5	115	58	2
TGATTCTTTGAGTCTGAACG	CGTTCAGACTCAAAGAATCA	NC_007595	+	9957	Synpcc7942_B2618	0.023041475	11	13	0	1	9	14	64	0	0
GCTGGTTAAGACCGACTATT	AATAGTCGGTCTTAACCAGC	NC_007595	+	9962	Synpcc7942_B2618	0.034562212	12	13	6	12	8	20	21	48	2
ACGGGGAAATAGAAGGGTCG	CGACCCTTCTATTTCCCCGT	NC_007595	-	9963	Synpcc7942_B2618	0.036866359	149	171	155	200	90	83	4	162	108
AGATATGCGGGCCTTGTGCG	CGCACAAGGCCCGCATATCT	NC_007595	-	9963	Synpcc7942_B2618	0.036866359	30	42	37	79	62	6	183	124	110
AGATGGCCATAAGGGGTGGG	CCCACCCCTTATGGCCATCT	NC_007595	-	9963	Synpcc7942_B2618	0.036866359	10	8	10	68	5	0	60	14	5
AGCTGGGTGAGCTCTGAACC	GGTTCAGAGCTCACCCAGCT	NC_007595	-	9963	Synpcc7942_B2618	0.036866359	160	225	166	329	95	193	141	184	265
AGTATTGCGAATAACGAGAT	ATCTCGTTATTCGCAATACT	NC_007595	-	9963	Synpcc7942_B2618	0.036866359	11	13	12	51	2	27	0	1	1
CAGCGCCAGGGCCGGTCGGG	CCCGACCGGCCCTGGCGCTG	NC_007595	-	9963	Synpcc7942_B2618	0.036866359	1	3	0	0	1	1	26	1	0
CAGCGTGGGTTATGGGGTTA	TAACCCCATAACCCACGCTG	NC_007595	-	9963	Synpcc7942_B2618	0.036866359	5	25	5	24	18	4	0	1	119
CAGCTGTTATGTAGAAATCA	TGATTTCTACATAACAGCTG	NC_007595	-	9963	Synpcc7942_B2618	0.036866359	8	9	8	1	6	2	0	22	0
CCAGATAGCTGAGTCCGGTG	CACCGGACTCAGCTATCTGG	NC_007595	-	9963	Synpcc7942_B2618	0.036866359	42	60	55	75	33	48	113	16	13
CCTTCAGCGGGAATTGTGGC	GCCACAATTCCCGCTGAAGG	NC_007595	-	9963	Synpcc7942_B2618	0.036866359	43	58	25	23	9	14	89	0	32
CGAGGGTGATGGGTCTTGGT	ACCAAGACCCATCACCCTCG	NC_007595	-	9963	Synpcc7942_B2618	0.036866359	38	57	42	9	15	14	121	50	52
CGGACGCCCGCCGAAGCCGA	TCGGCTTCGGCGGGCGTCCG	NC_007595	-	9963	Synpcc7942_B2618	0.036866359	14	11	5	1	23	1	1	21	8
CTAAGGTGCATGATAAGAGG	CCTCTTATCATGCACCTTAG	NC_007595	-	9963	Synpcc7942_B2618	0.036866359	3	9	12	0	1	1	1	8	2
GAAGATGAGGAGTAAAAGAG	CTCTTTTACTCCTCATCTTC	NC_007595	-	9963	Synpcc7942_B2618	0.036866359	3	6	1	43	16	0	1	0	0
GCACCCAAACGCACATATGT	ACATATGTGCGTTTGGGTGC	NC_007595	-	9963	Synpcc7942_B2618	0.036866359	18	16	15	1	2	1	1	0	3
GCGGGAGTGAGATGGGGAGC	GCTCCCCATCTCACTCCCGC	NC_007595	-	9963	Synpcc7942_B2618	0.036866359	10	3	6	0	5	10	2	0	0
GCGGGTCCTGGTAGGGAATG	CATTCCCTACCAGGACCCGC	NC_007595	-	9963	Synpcc7942_B2618	0.036866359	41	48	55	35	22	37	85	88	54
GCTTGGGTTGGGGTTGTGGA	TCCACAACCCCAACCCAAGC	NC_007595	-	9963	Synpcc7942_B2618	0.036866359	2	5	3	0	1	1	0	0	0
GTACATTTGCTGGTCGTAGA	TCTACGACCAGCAAATGTAC	NC_007595	-	9963	Synpcc7942_B2618	0.036866359	5	2	5	0	0	0	0	0	1
GTATTAGCTGGAGGAGGGTC	GACCCTCCTCCAGCTAATAC	NC_007595	-	9963	Synpcc7942_B2618	0.036866359	3	4	4	3	0	1	0	0	0
GTGGGAGAGAGGAGGGAGAG	CTCTCCCTCCTCTCTCCCAC	NC_007595	-	9963	Synpcc7942_B2618	0.036866359	18	21	13	45	44	24	84	2	9
GTGGGGGAGCGCGAGCGAGG	CCTCGCTCGCGCTCCCCCAC	NC_007595	-	9963	Synpcc7942_B2618	0.036866359	28	38	49	30	9	12	0	35	1
GTTTTTAGGGTATTGGCAAC	GTTGCCAATACCCTAAAAAC	NC_007595	-	9963	Synpcc7942_B2618	0.036866359	12	17	12	1	4	14	1	16	0
TAGTTCTAATCCAACATGAA	TTCATGTTGGATTAGAACTA	NC_007595	-	9963	Synpcc7942_B2618	0.036866359	42	46	35	108	10	11	2	78	49
TCTGGGCGGGGGCGAGTGCC	GGCACTCGCCCCCGCCCAGA	NC_007595	-	9963	Synpcc7942_B2618	0.036866359	71	81	63	33	44	24	34	105	6
TGAGTGACGTAACAAACGGA	TCCGTTTGTTACGTCACTCA	NC_007595	-	9963	Synpcc7942_B2618	0.036866359	10	15	17	0	1	22	0	0	0
TGTAGGGACGAGACCAGATA	TATCTGGTCTCGTCCCTACA	NC_007595	-	9963	Synpcc7942_B2618	0.036866359	2	6	1	1	18	1	0	0	24
TTATTCGACAAACCGTATAG	CTATACGGTTTGTCGAATAA	NC_007595	-	9963	Synpcc7942_B2618	0.036866359	3	16	11	52	7	16	1	1	1
TTCAGTTGACATCGTAAGGC	GCCTTACGATGTCAACTGAA	NC_007595	-	9963	Synpcc7942_B2618	0.036866359	10	8	10	0	3	0	0	0	0
TGCCACTGTGTAATAGTGAG	CTCACTATTACACAGTGGCA	NC_007595	+	9977	Synpcc7942_B2618	0.069124424	5	2	4	0	1	1	0	0	0
GGAGTCGGTAGGCGGATGAG	CTCATCCGCCTACCGACTCC	NC_007595	+	9988	Synpcc7942_B2618	0.094470046	3	6	4	9	2	0	0	0	0
GGGGATTATTTGGGCATTAT	ATAATGCCCAAATAATCCCC	NC_007595	+	9988	Synpcc7942_B2618	0.094470046	27	36	25	41	59	6	11	62	15
GGTAGGTGTATGAAGCCGTG	CACGGCTTCATACACCTACC	NC_007595	+	9988	Synpcc7942_B2618	0.094470046	15	17	24	15	3	22	1	47	8
TAGCCAACGTTGGGTTTTTA	TAAAAACCCAACGTTGGCTA	NC_007595	+	9988	Synpcc7942_B2618	0.094470046	6	4	3	0	0	5	0	0	0
TAGTTTTGCGCAGTCTTTCA	TGAAAGACTGCGCAAAACTA	NC_007595	+	9988	Synpcc7942_B2618	0.094470046	18	24	12	2	8	18	0	28	0
AGGTGGGGCGCTGTTGGCGC	GCGCCAACAGCGCCCCACCT	NC_007595	-	9996	Synpcc7942_B2618	0.112903226	5	6	3	2	1	0	0	0	0
ACGTATGCGCATCCGGGCTA	TAGCCCGGATGCGCATACGT	NC_007595	+	10014	Synpcc7942_B2618	0.15437788	6	17	10	1	2	15	0	68	1
TGTGTGTAAGATATCGGGAG	CTCCCGATATCTTACACACA	NC_007595	+	10016	Synpcc7942_B2618	0.158986175	3	13	6	2	2	37	1	0	0
TTAGAACCTTTAATCTGAGA	TCTCAGATTAAAGGTTCTAA	NC_007595	+	10020	Synpcc7942_B2618	0.168202765	28	34	28	112	22	58	50	66	113
GGTCATTGTGCGGGCAGGGC	GCCCTGCCCGCACAATGACC	NC_007595	+	10022	Synpcc7942_B2618	0.17281106	51	55	39	19	15	4	2	14	20
GTGGACTGGACGGATGACGT	ACGTCATCCGTCCAGTCCAC	NC_007595	-	10022	Synpcc7942_B2618	0.17281106	11	10	18	0	25	3	0	43	0
CCGTCAGCACAGAGTGGGGG	CCCCCACTCTGTGCTGACGG	NC_007595	+	10029	Synpcc7942_B2618	0.188940092	0	2	4	0	1	0	0	0	0
TTAGGGGGATTGTCCGGCAC	GTGCCGGACAATCCCCCTAA	NC_007595	+	10029	Synpcc7942_B2618	0.188940092	3	4	2	0	3	0	0	1	0
AGTACAGAAGCATTGCTAAG	CTTAGCAATGCTTCTGTACT	NC_007595	-	10030	Synpcc7942_B2618	0.19124424	26	38	18	50	6	18	1	36	3
GAGCTTTGCATGGCACCTGT	ACAGGTGCCATGCAAAGCTC	NC_007595	-	10032	Synpcc7942_B2618	0.195852535	7	2	5	87	2	1	22	0	79
TAATCTTATTAAGTCCCTAT	ATAGGGACTTAATAAGATTA	NC_007595	-	10032	Synpcc7942_B2618	0.195852535	20	14	17	64	29	4	65	23	5
CGCGCGTGGATTCAAGTAAT	ATTACTTGAATCCACGCGCG	NC_007595	+	10039	Synpcc7942_B2618	0.211981567	1	6	2	0	1	1	0	0	1
CCGTAAACCGGTGGCGACTA	TAGTCGCCACCGGTTTACGG	NC_007595	+	10044	Synpcc7942_B2618	0.223502304	3	5	2	1	0	1	0	7	0
GTGGCAATGCGCGTTGGGTT	AACCCAACGCGCATTGCCAC	NC_007595	+	10057	Synpcc7942_B2618	0.253456221	10	15	23	0	12	1	53	0	2
CGGAGTGCGATCCTAGGGCG	CGCCCTAGGATCGCACTCCG	NC_007595	-	10057	Synpcc7942_B2618	0.253456221	6	13	12	1	11	9	36	0	1
GAGTGCACAGCACTGTATCA	TGATACAGTGCTGTGCACTC	NC_007595	-	10057	Synpcc7942_B2618	0.253456221	66	73	68	6	35	56	70	39	69
GAGTTACTTCTAGAACTGGT	ACCAGTTCTAGAAGTAACTC	NC_007595	-	10057	Synpcc7942_B2618	0.253456221	9	24	25	20	32	12	2	0	37
GCTAATAACGTGGGTATCTA	TAGATACCCACGTTATTAGC	NC_007595	-	10057	Synpcc7942_B2618	0.253456221	80	107	71	349	64	15	124	81	167
AAGGGTTGGAATAGTAGAGC	GCTCTACTATTCCAACCCTT	NC_007595	+	10064	Synpcc7942_B2618	0.269585253	10	12	10	1	2	14	1	0	0
GGGGCGGCGCGGCGAAGGCG	CGCCTTCGCCGCGCCGCCCC	NC_007595	-	10065	Synpcc7942_B2618	0.271889401	3	1	5	0	0	1	1	1	0
AGTACTCGGCTGTACAGAGG	CCTCTGTACAGCCGAGTACT	NC_007595	-	10072	Synpcc7942_B2618	0.288018433	2	0	0	0	1	2	0	0	0
GGGCGATGTGTTCGTATACT	AGTATACGAACACATCGCCC	NC_007595	+	10081	Synpcc7942_B2618	0.30875576	10	16	13	6	5	32	0	1	2
AGGCTTTCGCGTGGAGTGGT	ACCACTCCACGCGAAAGCCT	NC_007595	-	10089	Synpcc7942_B2618	0.32718894	2	2	3	0	0	1	0	2	0
GTGGGATTCTTGATTACGGG	CCCGTAATCAAGAATCCCAC	NC_007595	-	10089	Synpcc7942_B2618	0.32718894	189	238	230	244	161	190	677	356	403
TGCCTGGCGGGGAATAAGCG	CGCTTATTCCCCGCCAGGCA	NC_007595	+	10093	Synpcc7942_B2618	0.33640553	51	54	47	15	29	20	105	240	82
CCAGGCTGATATCAGCGACG	CGTCGCTGATATCAGCCTGG	NC_007595	-	10127	Synpcc7942_B2618	0.414746544	7	7	8	1	0	0	0	0	0
GATCGGGGCCTAACACGAGG	CCTCGTGTTAGGCCCCGATC	NC_007595	-	10127	Synpcc7942_B2618	0.414746544	2	6	4	0	4	0	0	0	0
GGTCGATAAGTTAGTCTGAA	TTCAGACTAACTTATCGACC	NC_007595	-	10127	Synpcc7942_B2618	0.414746544	0	5	4	0	0	0	0	0	0
AGCATGGTAAATAATGCTAC	GTAGCATTATTTACCATGCT	NC_007595	+	10132	Synpcc7942_B2618	0.426267281	35	27	29	2	23	5	41	7	13
GCGCCAGGTGGGAGCTTCTC	GAGAAGCTCCCACCTGGCGC	NC_007595	+	10132	Synpcc7942_B2618	0.426267281	2	4	7	1	0	0	10	0	0
ACTCTAGGGTAAGTGCAGGC	GCCTGCACTTACCCTAGAGT	NC_007595	-	10138	Synpcc7942_B2618	0.440092166	3	3	2	0	0	0	0	0	0
AACGCCTTGGGAGCTGTTAA	TTAACAGCTCCCAAGGCGTT	NC_007595	-	10140	Synpcc7942_B2618	0.444700461	11	12	7	24	3	14	19	1	106
GGTGTTTGTGCACGCTGTGA	TCACAGCGTGCACAAACACC	NC_007595	-	10140	Synpcc7942_B2618	0.444700461	66	85	83	73	19	71	1	17	170
GTGTAATCTGGCTAGGTATA	TATACCTAGCCAGATTACAC	NC_007595	-	10140	Synpcc7942_B2618	0.444700461	14	16	12	1	6	13	111	0	1
GGAGGCATTCGAGAGGGTCC	GGACCCTCTCGAATGCCTCC	NC_007595	-	10153	Synpcc7942_B2618	0.474654378	5	6	5	22	0	4	0	0	67
CGAACGGCGCCTCGAGCGAA	TTCGCTCGAGGCGCCGTTCG	NC_007595	-	10166	Synpcc7942_B2618	0.504608295	3	1	5	0	0	0	0	0	0
GAAAGAAAGAGGGAGGAAGG	CCTTCCTCCCTCTTTCTTTC	NC_007595	+	10184	Synpcc7942_B2618	0.546082949	16	23	11	97	4	10	38	36	6
TTGAGATCGTCCACGTGCTA	TAGCACGTGGACGATCTCAA	NC_007595	-	10185	Synpcc7942_B2618	0.548387097	34	44	40	3	5	7	4	29	89
CCAGCCGACCCGTATAGCTC	GAGCTATACGGGTCGGCTGG	NC_007595	+	10186	Synpcc7942_B2618	0.550691244	3	4	3	32	2	0	1	11	0
CTTTGTTTTAAAATTCTATA	TATAGAATTTTAAAACAAAG	NC_007595	+	10186	Synpcc7942_B2618	0.550691244	4	9	2	0	6	3	9	0	0
GGGTCTCGGGGAGGGGTCTG	CAGACCCCTCCCCGAGACCC	NC_007595	+	10186	Synpcc7942_B2618	0.550691244	1	0	4	0	0	25	0	0	0
TAATACAGTATGAGAGGTAT	ATACCTCTCATACTGTATTA	NC_007595	+	10186	Synpcc7942_B2618	0.550691244	8	5	1	0	0	0	0	0	1
TGTGTTCGAATTGGAAGATG	CATCTTCCAATTCGAACACA	NC_007595	+	10186	Synpcc7942_B2618	0.550691244	8	9	6	1	4	35	0	37	48
GTTTATGGCACTCTGCGTGT	ACACGCAGAGTGCCATAAAC	NC_007595	+	10191	Synpcc7942_B2618	0.562211982	13	19	21	19	17	23	41	1	86
AAGGGGATTACCGAGAGAAG	CTTCTCTCGGTAATCCCCTT	NC_007595	-	10194	Synpcc7942_B2618	0.569124424	10	5	9	0	13	0	1	0	15
CAAGTGGTTAAGGCCGCGGC	GCCGCGGCCTTAACCACTTG	NC_007595	-	10194	Synpcc7942_B2618	0.569124424	16	17	12	30	6	2	0	1	47
CAGCTGATGCGGCGTGGGTT	AACCCACGCCGCATCAGCTG	NC_007595	-	10194	Synpcc7942_B2618	0.569124424	61	81	69	27	27	67	1	21	4
CGCGGCGATTGTGCATGGGG	CCCCATGCACAATCGCCGCG	NC_007595	-	10194	Synpcc7942_B2618	0.569124424	11	18	12	23	4	7	67	2	4
GCACTTTTTCATAGCTCACT	AGTGAGCTATGAAAAAGTGC	NC_007595	-	10194	Synpcc7942_B2618	0.569124424	46	61	70	30	43	41	191	203	164
GGGCCTAGTTTGTAGAGGGG	CCCCTCTACAAACTAGGCCC	NC_007595	-	10194	Synpcc7942_B2618	0.569124424	5	10	8	1	0	0	0	0	0
GGGTATTGAGACGGGTGTTG	CAACACCCGTCTCAATACCC	NC_007595	-	10194	Synpcc7942_B2618	0.569124424	5	9	5	92	1	11	0	0	0
TAGCGGAATCCAGGTTTATT	AATAAACCTGGATTCCGCTA	NC_007595	-	10194	Synpcc7942_B2618	0.569124424	6	5	4	1	2	0	0	1	0
TGCCCATGGCGACATTCAAC	GTTGAATGTCGCCATGGGCA	NC_007595	-	10194	Synpcc7942_B2618	0.569124424	2	2	6	1	0	0	1	29	1
AGCTTGCTCTAGAACGGCAC	GTGCCGTTCTAGAGCAAGCT	NC_007595	-	10199	Synpcc7942_B2618	0.580645161	4	2	2	0	2	0	0	0	0
CCCAAGACACGGAATGTGTG	CACACATTCCGTGTCTTGGG	NC_007595	-	10211	Synpcc7942_B2618	0.608294931	46	65	50	2	6	35	78	3	3
AACTTCCTCGCATGTAGCGG	CCGCTACATGCGAGGAAGTT	NC_007595	+	10218	Synpcc7942_B2618	0.624423963	4	6	7	0	7	0	0	0	16
TTCTAGGGGGTGCCGGATTG	CAATCCGGCACCCCCTAGAA	NC_007595	+	10223	Synpcc7942_B2618	0.6359447	2	5	2	0	2	1	1	34	0
GCAAGTTTCAATTTCCGGGT	ACCCGGAAATTGAAACTTGC	NC_007595	-	10225	Synpcc7942_B2618	0.640552995	14	14	11	0	0	2	1	0	3
GACGACTGCCGTCTTTCCTC	GAGGAAAGACGGCAGTCGTC	NC_007595	-	10231	Synpcc7942_B2618	0.65437788	4	1	1	0	2	2	0	0	1
AAGGCTTGCTACACAGTGGA	TCCACTGTGTAGCAAGCCTT	NC_007595	+	10242	Synpcc7942_B2618	0.679723502	31	54	42	120	6	70	60	55	14
GGCGTGAGAGCACGAAGGAG	CTCCTTCGTGCTCTCACGCC	NC_007595	-	10256	Synpcc7942_B2618	0.711981567	4	6	3	1	0	12	0	0	0
AATGAGTATAAAGGCTACTT	AAGTAGCCTTTATACTCATT	NC_007595	-	10259	Synpcc7942_B2618	0.718894009	30	42	29	53	44	33	105	73	0
AGCGCTGTGAACGACGGCTA	TAGCCGTCGTTCACAGCGCT	NC_007595	+	10279	Synpcc7942_B2618	0.764976959	13	12	10	24	1	20	1	0	0
AGTCGGGCGGGGAGGTCAGG	CCTGACCTCCCCGCCCGACT	NC_007595	+	10279	Synpcc7942_B2618	0.764976959	10	12	19	80	4	3	29	1	0
GAGGCGGACAGTTTGAATCA	TGATTCAAACTGTCCGCCTC	NC_007595	+	10279	Synpcc7942_B2618	0.764976959	10	24	18	23	1	5	38	57	0
CTAATAGTGTCGTGGGATCG	CGATCCCACGACACTATTAG	NC_007595	-	10286	Synpcc7942_B2618	0.781105991	15	18	14	58	5	10	111	0	0
CGTTTACTGAAGTTTGCAGC	GCTGCAAACTTCAGTAAACG	NC_007595	-	10287	Synpcc7942_B2618	0.783410138	9	13	10	0	16	24	22	0	0
TCAGTAAGGGGGTTGTCTCG	CGAGACAACCCCCTTACTGA	NC_007595	-	10287	Synpcc7942_B2618	0.783410138	19	19	25	0	1	3	0	0	7
CCTGGAAAAAGTTCAATCAT	ATGATTGAACTTTTTCCAGG	NC_007595	+	10293	Synpcc7942_B2618	0.797235023	136	173	161	232	108	109	648	161	316
TTAGTCGTGTTCTCTGGATG	CATCCAGAGAACACGACTAA	NC_007595	+	10293	Synpcc7942_B2618	0.797235023	0	2	0	0	0	0	0	0	0
CTCCGCTAACGACCGTGACT	AGTCACGGTCGTTAGCGGAG	NC_007595	-	10298	Synpcc7942_B2618	0.80875576	78	120	103	144	60	40	67	188	43
CCCGGTGGATTAGGAGGGGT	ACCCCTCCTAATCCACCGGG	NC_007595	-	10301	Synpcc7942_B2618	0.815668203	60	89	81	66	95	59	27	169	250
GCCGTAGCGGGAGTAGCGAT	ATCGCTACTCCCGCTACGGC	NC_007595	-	10301	Synpcc7942_B2618	0.815668203	12	20	10	9	1	2	0	0	0
GGAGGGAGTGGGGGGAGGTC	GACCTCCCCCCACTCCCTCC	NC_007595	+	10304	Synpcc7942_B2618	0.822580645	27	36	29	23	7	21	2	0	76
GTACTGGACCTTCGGGAAAG	CTTTCCCGAAGGTCCAGTAC	NC_007595	+	10317	Synpcc7942_B2618	0.852534562	19	30	21	11	28	3	0	0	1
ACACGGGTACCAGGACGAAG	CTTCGTCCTGGTACCCGTGT	NC_007595	+	10319	Synpcc7942_B2618	0.857142857	7	16	15	6	5	0	58	0	24
GGGCTAACATCCTGAGGACT	AGTCCTCAGGATGTTAGCCC	NC_007595	-	10319	Synpcc7942_B2618	0.857142857	22	37	28	16	3	3	1	1	0
CAGGTGCGCTCAGCGGGCGA	TCGCCCGCTGAGCGCACCTG	NC_007595	-	10320	Synpcc7942_B2618	0.859447005	29	33	22	27	8	60	4	25	21
CCACGTCCGACGGGCTCTCC	GGAGAGCCCGTCGGACGTGG	NC_007595	-	10320	Synpcc7942_B2618	0.859447005	22	24	18	1	23	22	35	19	10
CCGACAGGCGTGCGCCAGGG	CCCTGGCGCACGCCTGTCGG	NC_007595	-	10320	Synpcc7942_B2618	0.859447005	20	34	25	86	18	17	9	133	56
TGATGGACTGGTTGTGACGT	ACGTCACAACCAGTCCATCA	NC_007595	-	10321	Synpcc7942_B2618	0.861751152	0	0	0	0	0	0	0	0	0
GGCGGGCTCCAGGACGGTTT	AAACCGTCCTGGAGCCCGCC	NC_007595	+	10325	Synpcc7942_B2618	0.870967742	0	5	3	0	1	1	0	0	0
ACTTGGCTCTCGAAGATAAT	ATTATCTTCGAGAGCCAAGT	NC_007595	+	10333	Synpcc7942_B2618	0.889400922	21	25	26	3	78	13	58	46	39
GGATAGGTCACAAACTACGC	GCGTAGTTTGTGACCTATCC	NC_007595	+	10341	Synpcc7942_B2618	0.907834101	368	465	389	586	314	134	1250	524	541
GGGGGCACAAAATGAGATTA	TAATCTCATTTTGTGCCCCC	NC_007595	-	10341	Synpcc7942_B2618	0.907834101	12	22	14	2	40	8	150	1	6
GTTTGATATGCGTACTAGGA	TCCTAGTACGCATATCAAAC	NC_007595	-	10341	Synpcc7942_B2618	0.907834101	10	24	22	25	5	16	0	0	39
AGTTAAATCTCCTCGAGGTG	CACCTCGAGGAGATTTAACT	NC_007595	-	10346	Synpcc7942_B2618	0.919354839	7	9	14	0	4	4	0	8	0
GTATGCAGAGTCGCCAAATA	TATTTGGCGACTCTGCATAC	NC_007595	-	10351	Synpcc7942_B2618	0.930875576	79	109	65	41	74	115	94	76	47
ATCATTAGCCTGGTTTAGGT	ACCTAAACCAGGCTAATGAT	NC_007595	+	10369	Synpcc7942_B2618	0.97235023	2	15	8	42	2	5	7	1	0
ATGCGTGGCACGATACGTGT	ACACGTATCGTGCCACGCAT	NC_007595	+	10369	Synpcc7942_B2618	0.97235023	63	88	79	84	17	91	3	126	126
CGGCTCACACGCTCGGTTAG	CTAACCGAGCGTGTGAGCCG	NC_007595	+	10369	Synpcc7942_B2618	0.97235023	4	2	2	0	0	21	0	0	1
ACCCCGCCGAGAGCACGGCG	CGCCGTGCTCTCGGCGGGGT	NC_007595	+	10371	Synpcc7942_B2618	0.976958525	2	7	2	0	1	10	2	0	0
ACAGCGTCGAGGAGAGTCGG	CCGACTCTCCTCGACGCTGT	NC_007595	-	10377	Synpcc7942_B2618	0.99078341	11	12	18	1	15	25	0	14	0
GGCAATGCCCTGTTGCCCAA	TTGGGCAACAGGGCATTGCC	NC_007595	-	10379	Synpcc7942_B2618	0.995391705	27	40	31	4	13	16	1	0	15
GCACTCACAAAGGTGAAGAA	TTCTTCACCTTTGTGAGTGC	NC_007595	+	10389			4	4	7	0	4	1	0	0	0
GTTTATGTTGTTTAGTTTGT	ACAAACTAAACAACATAAAC	NC_007595	+	10400			10	14	15	20	5	12	90	0	2
ATTGTGTGATTGCTCGGTGG	CCACCGAGCAATCACACAAT	NC_007595	-	10403			0	0	1	32	0	0	0	0	0
CTTTGTTCCGTGGTGCTAAA	TTTAGCACCACGGAACAAAG	NC_007595	+	10431			43	73	54	57	25	8	3	100	1
GCGTGGGTACACAGCTGAAT	ATTCAGCTGTGTACCCACGC	NC_007595	+	10431			18	22	15	0	3	3	0	1	68
GTGTAAAGCGAGGGGAGGGG	CCCCTCCCCTCGCTTTACAC	NC_007595	-	10436			30	35	29	33	5	27	91	0	70
AAAGCAGTTGTTCGTGGACC	GGTCCACGAACAACTGCTTT	NC_007595	+	10438			4	1	2	1	7	1	1	66	0
TGCGATTGGGAGTGGGAGTA	TACTCCCACTCCCAATCGCA	NC_007595	-	10445			44	53	36	8	22	9	76	81	50
TTTTTCATTTAGGTGACACC	GGTGTCACCTAAATGAAAAA	NC_007595	-	10446			18	27	21	7	10	13	0	53	0
CAAACAGTACTAGTACGACG	CGTCGTACTAGTACTGTTTG	NC_007595	-	10457			10	11	13	0	0	2	0	0	0
CGATGATGCGTTCGGCGATC	GATCGCCGAACGCATCATCG	NC_007595	-	10457			8	6	10	1	7	44	1	0	7
GGGGTAGGATCGTGCCGCGC	GCGCGGCACGATCCTACCCC	NC_007595	-	10457			39	50	39	18	43	54	196	51	52
GTATTAAATTGTACCCCTCA	TGAGGGGTACAATTTAATAC	NC_007595	-	10457			9	8	7	1	1	0	0	14	0
TATTGCGGTTTCACAGCTCG	CGAGCTGTGAAACCGCAATA	NC_007595	-	10457			46	51	47	13	24	8	17	43	11
ACATACTTTGTGTGGTGACA	TGTCACCACACAAAGTATGT	NC_007595	+	10467			1	5	0	0	3	0	0	0	0
GGAGGGAACGAAACAATGGG	CCCATTGTTTCGTTCCCTCC	NC_007595	+	10467			5	1	2	1	0	1	0	51	0
AGGTTCGAGTTGCCTACGGT	ACCGTAGGCAACTCGAACCT	NC_007595	+	10481			146	197	125	248	165	152	621	94	259
AATCGATCTTGTTGGGTGTG	CACACCCAACAAGATCGATT	NC_007595	-	10487			97	122	113	80	33	9	10	20	12
CTGAATCTGGACAAGCATCT	AGATGCTTGTCCAGATTCAG	NC_007595	-	10489			39	55	49	21	24	132	41	2	3
GAAGGCGAAGTGAGGGGGGG	CCCCCCCTCACTTCGCCTTC	NC_007595	-	10489			3	1	2	3	1	0	98	0	0
TGTAGAGCACCAGGTCCGAG	CTCGGACCTGGTGCTCTACA	NC_007595	+	10495			21	23	15	21	12	1	81	2	28
ACCCTCGCGACGACGTCGGA	TCCGACGTCGTCGCGAGGGT	NC_007595	+	10504			15	9	6	1	22	24	38	167	0
CTACACGCCAGTGCGGACGA	TCGTCCGCACTGGCGTGTAG	NC_007595	+	10504			0	2	0	0	0	0	0	0	0
GGACACTAGGTGTATAAGCG	CGCTTATACACCTAGTGTCC	NC_007595	+	10504			4	10	14	1	2	19	0	0	11
TGTGGTTGGTATCGATAGTG	CACTATCGATACCAACCACA	NC_007595	+	10504			16	24	20	1	17	12	1	0	57
TTTCGTCTGGGGAAGGGTCT	AGACCCTTCCCCAGACGAAA	NC_007595	+	10504			5	5	2	0	0	7	1	0	0
CATAGTCTTGGTCGTGCGTC	GACGCACGACCAAGACTATG	NC_007595	+	10511			25	19	19	2	0	1	69	0	1
GCCTGATTACGTTTTTGGCG	CGCCAAAAACGTAATCAGGC	NC_007595	+	10512			1	6	3	0	0	0	0	0	0
AAGTTAAACGAGGAGTGAGG	CCTCACTCCTCGTTTAACTT	NC_007595	-	10512			43	40	36	14	31	29	60	6	4
AGGTGTAGGTTCGAAAATGT	ACATTTTCGAACCTACACCT	NC_007595	-	10512			1	0	0	0	0	0	0	0	0
ATGTGGCAGGACGAGAGTCG	CGACTCTCGTCCTGCCACAT	NC_007595	-	10512			13	12	12	1	6	3	1	1	114
GCTTGGCTAAGGGGCGGATT	AATCCGCCCCTTAGCCAAGC	NC_007595	-	10512			36	44	42	21	12	14	100	115	44
GTGCGGACGGGCGTGCATCG	CGATGCACGCCCGTCCGCAC	NC_007595	+	10513			8	13	13	0	4	1	0	0	5
TGGCCTTATTCAGGGCGGGC	GCCCGCCCTGAATAAGGCCA	NC_007595	+	10517			16	24	17	3	6	4	0	65	2
ACTTGCTGGGGGGGAAGAGT	ACTCTTCCCCCCCAGCAAGT	NC_007595	+	10522			37	37	39	14	39	25	286	44	2
CCACTGGGCGGAGGAGGGTA	TACCCTCCTCCGCCCAGTGG	NC_007595	+	10522			11	18	10	2	18	1	1	32	0
TGTATACATCCTATCAAGTT	AACTTGATAGGATGTATACA	NC_007595	-	10525			8	9	6	0	2	1	0	0	0
TCTGCCTTGCGCAGACTAGG	CCTAGTCTGCGCAAGGCAGA	NC_007595	+	10532			6	10	8	42	14	0	1	1	0
AGTGATGTCAGAGCTCGAAG	CTTCGAGCTCTGACATCACT	NC_007595	+	10586			5	4	2	97	4	0	0	1	1
CTTCTCGGTCCCTGGTCCTT	AAGGACCAGGGACCGAGAAG	NC_007595	+	10586			70	77	59	163	32	30	272	76	195
CGCGTCGGGTAACGCGGGGG	CCCCCGCGTTACCCGACGCG	NC_007595	-	10594			98	101	93	139	63	103	36	271	142
AGTTGGAAAAGTACAGCGTT	AACGCTGTACTTTTCCAACT	NC_007595	+	10596			10	9	8	1	19	24	0	25	5
AAAGCTAAGTCAGGTATACT	AGTATACCTGACTTAGCTTT	NC_007595	+	10598			15	30	25	7	7	43	1	105	6
AGATTGTCAGTGCAGGGAGT	ACTCCCTGCACTGACAATCT	NC_007595	+	10598			23	19	15	2	10	25	0	42	33
CTCGTACTAACTATCTGTCG	CGACAGATAGTTAGTACGAG	NC_007595	+	10598			13	13	15	1	5	1	80	1	1
GAGGGCCGGGAGGCTCGGGC	GCCCGAGCCTCCCGGCCCTC	NC_007595	+	10598			20	16	16	11	4	5	1	10	5
TGGAAGATCTTGTTGCCAGA	TCTGGCAACAAGATCTTCCA	NC_007595	+	10598			12	13	3	0	0	1	0	24	0
TTCCTCAGGCGTCGCAATCA	TGATTGCGACGCCTGAGGAA	NC_007595	+	10598			3	13	2	3	2	1	0	0	5
TTGGCCATAATGGTTACGGC	GCCGTAACCATTATGGCCAA	NC_007595	+	10598			0	2	3	0	5	0	0	18	0
AGGCAGCAGTGGGGGGGGTG	CACCCCCCCCACTGCTGCCT	NC_007595	+	10600	Synpcc7942_B2619	0	14	22	13	10	28	13	256	103	21
GGAACTTTGCAGGACGGCGG	CCGCCGTCCTGCAAAGTTCC	NC_007595	-	10601	Synpcc7942_B2619	0.001730104	1	4	1	0	0	1	0	0	0
GAGTGACAACGTGGAGCCGA	TCGGCTCCACGTTGTCACTC	NC_007595	-	10604	Synpcc7942_B2619	0.006920415	61	68	49	5	26	35	26	67	68
GCGGTCGGACCAGTACGAAG	CTTCGTACTGGTCCGACCGC	NC_007595	-	10604	Synpcc7942_B2619	0.006920415	75	99	66	174	38	36	221	143	142
TTCATACGCAAAAATCCTGT	ACAGGATTTTTGCGTATGAA	NC_007595	-	10604	Synpcc7942_B2619	0.006920415	5	6	2	0	7	35	0	8	63
ACGGGTAGTAAACGAGAGAC	GTCTCTCGTTTACTACCCGT	NC_007595	-	10606	Synpcc7942_B2619	0.010380623	16	15	8	2	3	1	41	50	1
TAAGAGTCTCTCGTTTGTTA	TAACAAACGAGAGACTCTTA	NC_007595	-	10606	Synpcc7942_B2619	0.010380623	7	14	2	0	0	3	0	0	0
TCGGAGGTGTGTGGGGAGGG	CCCTCCCCACACACCTCCGA	NC_007595	+	10611	Synpcc7942_B2619	0.019031142	11	16	6	0	31	24	1	0	1
TGCTTTTAGGAGACGCGCCG	CGGCGCGTCTCCTAAAAGCA	NC_007595	+	10611	Synpcc7942_B2619	0.019031142	7	0	3	0	0	0	0	0	0
GCAGCCGCGGTGTCAGGGCG	CGCCCTGACACCGCGGCTGC	NC_007595	+	10618	Synpcc7942_B2619	0.031141869	232	330	217	231	137	223	325	381	397
GTATTCTTTTAATGCGACGC	GCGTCGCATTAAAAGAATAC	NC_007595	+	10620	Synpcc7942_B2619	0.034602076	5	7	8	0	1	11	0	0	0
GGCTCGAGGACGGAGGATTG	CAATCCTCCGTCCTCGAGCC	NC_007595	-	10626	Synpcc7942_B2619	0.044982699	61	48	49	62	48	31	20	36	206
AGTGCCGGTAGGTGTTGCCA	TGGCAACACCTACCGGCACT	NC_007595	+	10630	Synpcc7942_B2619	0.051903114	48	71	50	61	85	26	5	110	82
CGCATCGTTTGCAATTACGA	TCGTAATTGCAAACGATGCG	NC_007595	+	10630	Synpcc7942_B2619	0.051903114	10	7	2	0	1	3	0	0	1
CTCGGCATAGGACGGGGTAG	CTACCCCGTCCTATGCCGAG	NC_007595	+	10630	Synpcc7942_B2619	0.051903114	7	14	11	1	10	0	1	0	0
GCGCGAGAAGCATTTGACGG	CCGTCAAATGCTTCTCGCGC	NC_007595	+	10630	Synpcc7942_B2619	0.051903114	14	14	14	2	0	1	0	0	2
GGGGGCGGGGGTCGACTTGG	CCAAGTCGACCCCCGCCCCC	NC_007595	+	10630	Synpcc7942_B2619	0.051903114	2	6	6	0	3	19	0	4	2
TACGGCGAAGGCTGCGCGGA	TCCGCGCAGCCTTCGCCGTA	NC_007595	+	10630	Synpcc7942_B2619	0.051903114	15	22	22	2	14	39	0	0	61
CCGGTAGTTGCAATGGTCAC	GTGACCATTGCAACTACCGG	NC_007595	-	10634	Synpcc7942_B2619	0.058823529	0	4	7	2	0	0	0	0	0
GGCTAAGGCCCATGGCGCCC	GGGCGCCATGGGCCTTAGCC	NC_007595	+	10635	Synpcc7942_B2619	0.060553633	18	25	14	1	2	11	12	0	0
GGTGAAATGTATATAGGTTG	CAACCTATATACATTTCACC	NC_007595	+	10635	Synpcc7942_B2619	0.060553633	13	7	8	0	9	4	1	0	0
AGTGGCATCGCACAGTGATT	AATCACTGTGCGATGCCACT	NC_007595	-	10638	Synpcc7942_B2619	0.065743945	20	20	18	20	4	1	0	3	9
CACCGTGACTACAGGGCGGA	TCCGCCCTGTAGTCACGGTG	NC_007595	-	10638	Synpcc7942_B2619	0.065743945	11	9	12	1	1	3	0	0	0
GGGTGCCAGTTTCCGGCAGG	CCTGCCGGAAACTGGCACCC	NC_007595	-	10638	Synpcc7942_B2619	0.065743945	29	48	26	64	29	30	2	5	3
GGTCGCGGTCTTCGGGCCGG	CCGGCCCGAAGACCGCGACC	NC_007595	-	10638	Synpcc7942_B2619	0.065743945	13	16	9	0	20	28	0	9	26
GTGCATTTAATATCCAGCGG	CCGCTGGATATTAAATGCAC	NC_007595	-	10638	Synpcc7942_B2619	0.065743945	8	7	8	0	0	3	8	1	1
GAAGGACGCCCCGGGACGCG	CGCGTCCCGGGGCGTCCTTC	NC_007595	-	10643	Synpcc7942_B2619	0.074394464	3	2	0	0	0	0	0	0	0
GGGGTTGGTGGGGACGGTGG	CCACCGTCCCCACCAACCCC	NC_007595	-	10643	Synpcc7942_B2619	0.074394464	23	32	23	0	3	23	0	2	1
CCGCGGGGGCTCGCTCAGGT	ACCTGAGCGAGCCCCCGCGG	NC_007595	+	10662	Synpcc7942_B2619	0.107266436	5	5	5	0	5	1	117	0	0
AAATAGTGACATTTCAGCAG	CTGCTGAAATGTCACTATTT	NC_007595	+	10666	Synpcc7942_B2619	0.114186851	34	62	48	93	20	60	35	96	76
TAGAAGGATGACGATGCATA	TATGCATCGTCATCCTTCTA	NC_007595	+	10666	Synpcc7942_B2619	0.114186851	27	42	28	258	37	28	2	1	18
CGTCGCAGCGGGCAAAAAAC	GTTTTTTGCCCGCTGCGACG	NC_007595	+	10667	Synpcc7942_B2619	0.115916955	0	0	1	0	0	0	0	0	0
GTTGCGTTGGCCTGCCGCAC	GTGCGGCAGGCCAACGCAAC	NC_007595	+	10667	Synpcc7942_B2619	0.115916955	45	39	51	4	9	8	455	56	3
AAATGTGTAGATTCCAGAAT	ATTCTGGAATCTACACATTT	NC_007595	+	10671	Synpcc7942_B2619	0.12283737	8	13	6	35	3	0	56	0	1
CATCGAGTAAGTCATGAAGA	TCTTCATGACTTACTCGATG	NC_007595	+	10671	Synpcc7942_B2619	0.12283737	51	52	38	2	73	48	81	23	88
GTGTTGGGGGAGCAGTCGGG	CCCGACTGCTCCCCCAACAC	NC_007595	-	10674	Synpcc7942_B2619	0.128027682	34	46	40	11	23	34	1	49	39
CTGATCTTGGCGTGACCCGA	TCGGGTCACGCCAAGATCAG	NC_007595	-	10679	Synpcc7942_B2619	0.136678201	0	0	0	0	0	0	0	0	0
GAGGTTTAGAGGGGTGGCGG	CCGCCACCCCTCTAAACCTC	NC_007595	-	10679	Synpcc7942_B2619	0.136678201	12	17	10	2	1	2	27	29	2
AGCTCATTACGCTCACAGGG	CCCTGTGAGCGTAATGAGCT	NC_007595	-	10680	Synpcc7942_B2619	0.138408304	18	19	6	41	2	4	0	0	1
AGAAGTAATCAACTAGCGCT	AGCGCTAGTTGATTACTTCT	NC_007595	-	10685	Synpcc7942_B2619	0.147058824	16	11	16	17	2	19	46	32	0
GGCGAAATGGCGTCAACGAA	TTCGTTGACGCCATTTCGCC	NC_007595	-	10685	Synpcc7942_B2619	0.147058824	6	12	12	0	1	3	0	0	0
ATGCACGGGAGTTAATGGTT	AACCATTAACTCCCGTGCAT	NC_007595	-	10692	Synpcc7942_B2619	0.15916955	8	12	11	0	4	3	0	0	0
GTGTTGGTGAGGGGAGAGAG	CTCTCTCCCCTCACCAACAC	NC_007595	+	10694	Synpcc7942_B2619	0.162629758	0	0	1	0	0	0	0	0	0
ATGAAGATCTGCCGGGAAGG	CCTTCCCGGCAGATCTTCAT	NC_007595	+	10699	Synpcc7942_B2619	0.171280277	4	3	2	0	0	0	0	0	0
ATGGTGCTGATCTTTTAGTG	CACTAAAAGATCAGCACCAT	NC_007595	+	10699	Synpcc7942_B2619	0.171280277	0	5	7	0	0	5	0	0	0
GAACTTGGCTGGGTGTGTTG	CAACACACCCAGCCAAGTTC	NC_007595	+	10699	Synpcc7942_B2619	0.171280277	10	22	14	3	18	3	0	55	1
GATAGCGCGGCTCTGTCAAT	ATTGACAGAGCCGCGCTATC	NC_007595	+	10699	Synpcc7942_B2619	0.171280277	24	24	31	55	19	6	72	33	1
GGGTAAAGGCGCCAAGCGGC	GCCGCTTGGCGCCTTTACCC	NC_007595	+	10699	Synpcc7942_B2619	0.171280277	20	17	20	1	5	5	0	2	0
GTAGTGTGCTAATAAAATGT	ACATTTTATTAGCACACTAC	NC_007595	+	10699	Synpcc7942_B2619	0.171280277	30	25	24	1	13	28	2	1	41
GTTAGTTGGCTTCTGGCTAC	GTAGCCAGAAGCCAACTAAC	NC_007595	+	10699	Synpcc7942_B2619	0.171280277	43	49	46	46	28	17	97	0	41
TACGCCACTGGTCGTGGTGC	GCACCACGACCAGTGGCGTA	NC_007595	+	10699	Synpcc7942_B2619	0.171280277	0	0	0	0	0	0	0	0	0
TGTGTGGCCCGCGGATCGCC	GGCGATCCGCGGGCCACACA	NC_007595	+	10699	Synpcc7942_B2619	0.171280277	17	11	27	50	5	23	0	0	0
TTTCAACGGTGGACGTATGC	GCATACGTCCACCGTTGAAA	NC_007595	+	10699	Synpcc7942_B2619	0.171280277	8	15	5	2	0	6	0	0	11
AAACCGTAGTATTTGTGTAA	TTACACAAATACTACGGTTT	NC_007595	-	10707	Synpcc7942_B2619	0.185121107	4	2	3	3	16	2	0	0	0
AATAGTGGAAACGAAATGAG	CTCATTTCGTTTCCACTATT	NC_007595	-	10707	Synpcc7942_B2619	0.185121107	12	11	7	1	1	3	0	0	58
ACGCGCATCGTGGTGTCACG	CGTGACACCACGATGCGCGT	NC_007595	-	10707	Synpcc7942_B2619	0.185121107	14	20	7	0	32	16	0	0	0
ATAGGGGAAGGGGGTTGAGT	ACTCAACCCCCTTCCCCTAT	NC_007595	-	10707	Synpcc7942_B2619	0.185121107	8	11	9	1	23	5	0	1	6
CTTACGTCCTGGGGGGAGCT	AGCTCCCCCCAGGACGTAAG	NC_007595	-	10707	Synpcc7942_B2619	0.185121107	0	0	1	0	0	0	0	0	0
GATGTTCAAATATCTGGCGC	GCGCCAGATATTTGAACATC	NC_007595	-	10707	Synpcc7942_B2619	0.185121107	7	11	4	1	3	1	0	0	12
GCACAGCGTGCATAGGGTGG	CCACCCTATGCACGCTGTGC	NC_007595	-	10707	Synpcc7942_B2619	0.185121107	41	67	45	22	76	10	52	17	20
GTCACTGCCGTCAAGATGGA	TCCATCTTGACGGCAGTGAC	NC_007595	-	10707	Synpcc7942_B2619	0.185121107	15	21	10	51	18	2	0	80	4
TCGCTGAGCCGACGCGCACA	TGTGCGCGTCGGCTCAGCGA	NC_007595	-	10707	Synpcc7942_B2619	0.185121107	8	9	7	1	2	18	1	0	14
TTGTCCAAAGAGCGACGAGA	TCTCGTCGCTCTTTGGACAA	NC_007595	-	10707	Synpcc7942_B2619	0.185121107	83	132	84	56	27	70	58	63	92
AGTGGGAAAGTGGGATTGAG	CTCAATCCCACTTTCCCACT	NC_007595	-	10712	Synpcc7942_B2619	0.193771626	21	27	25	15	29	13	18	35	1
TGGGAAGCTGGAATGGAGAC	GTCTCCATTCCAGCTTCCCA	NC_007595	-	10715	Synpcc7942_B2619	0.198961938	12	15	11	3	2	3	0	0	1
TGCCGGTGTCCACCTGGTGA	TCACCAGGTGGACACCGGCA	NC_007595	-	10717	Synpcc7942_B2619	0.202422145	54	77	61	41	40	34	47	82	36
ATAGGATCTCTGTCTGGAGT	ACTCCAGACAGAGATCCTAT	NC_007595	+	10722	Synpcc7942_B2619	0.211072664	0	4	1	1	0	0	0	0	0
ATATAATAGGAGGTGAGGTC	GACCTCACCTCCTATTATAT	NC_007595	+	10722	Synpcc7942_B2619	0.211072664	1	5	2	0	0	0	0	0	1
GGTGTGTGATCTGGCTTGCC	GGCAAGCCAGATCACACACC	NC_007595	+	10722	Synpcc7942_B2619	0.211072664	35	30	32	5	7	10	0	0	45
TAACGCCGTGCGGGAGTGAA	TTCACTCCCGCACGGCGTTA	NC_007595	+	10722	Synpcc7942_B2619	0.211072664	6	8	5	1	4	9	2	47	73
AAGAAGATGGAAGCAATATA	TATATTGCTTCCATCTTCTT	NC_007595	+	10727	Synpcc7942_B2619	0.219723183	21	26	12	20	1	25	20	2	2
ACGCCGGTCTTTGGCAGAGG	CCTCTGCCAAAGACCGGCGT	NC_007595	+	10727	Synpcc7942_B2619	0.219723183	57	72	61	13	15	20	91	19	157
CCGGCATATCGAATCGCGGG	CCCGCGATTCGATATGCCGG	NC_007595	+	10727	Synpcc7942_B2619	0.219723183	122	143	129	227	56	91	68	34	101
GCGTCATAGTCAGGATAACC	GGTTATCCTGACTATGACGC	NC_007595	+	10727	Synpcc7942_B2619	0.219723183	63	94	53	193	35	7	1	3	99
GGCCGAGTGAAATGGCAGCA	TGCTGCCATTTCACTCGGCC	NC_007595	+	10727	Synpcc7942_B2619	0.219723183	59	65	49	6	14	68	1	2	24
GTATGCTTATAGGGCGGGAC	GTCCCGCCCTATAAGCATAC	NC_007595	+	10727	Synpcc7942_B2619	0.219723183	5	4	7	5	6	16	0	0	9
TAAGGGCTGTCCGGTAAAAG	CTTTTACCGGACAGCCCTTA	NC_007595	+	10727	Synpcc7942_B2619	0.219723183	2	3	1	0	26	0	0	1	0
TGTAGGACGGACTAGGCTTT	AAAGCCTAGTCCGTCCTACA	NC_007595	+	10727	Synpcc7942_B2619	0.219723183	19	25	18	2	14	22	1	1	6
GGCGAACGTGGCTAGTACTA	TAGTACTAGCCACGTTCGCC	NC_007595	+	10732	Synpcc7942_B2619	0.228373702	24	30	26	12	14	9	102	3	40
GGCCCGAGGATGGTCCGAGA	TCTCGGACCATCCTCGGGCC	NC_007595	+	10735	Synpcc7942_B2619	0.233564014	41	50	45	27	21	8	1	52	105
AAATATCGTAAAAGAACTTC	GAAGTTCTTTTACGATATTT	NC_007595	-	10735	Synpcc7942_B2619	0.233564014	24	24	20	3	36	27	63	0	1
CTTCGCACAGGCCGCGCTTA	TAAGCGCGGCCTGTGCGAAG	NC_007595	-	10735	Synpcc7942_B2619	0.233564014	16	18	15	9	3	0	0	1	0
GACAATACAATCTAAGTCCT	AGGACTTAGATTGTATTGTC	NC_007595	-	10735	Synpcc7942_B2619	0.233564014	3	3	8	4	1	1	55	0	0
GATCCTCGACACCTCTTGTT	AACAAGAGGTGTCGAGGATC	NC_007595	-	10735	Synpcc7942_B2619	0.233564014	5	8	7	3	0	3	0	0	0
GCGAAACAGGCTGGGGAAGG	CCTTCCCCAGCCTGTTTCGC	NC_007595	-	10735	Synpcc7942_B2619	0.233564014	8	18	14	5	1	8	92	55	0
TCTCAGTTGCTCCGTAAGGG	CCCTTACGGAGCAACTGAGA	NC_007595	-	10735	Synpcc7942_B2619	0.233564014	62	108	76	39	10	18	114	49	3
TGATCTGCCTTGCCGTGCTG	CAGCACGGCAAGGCAGATCA	NC_007595	-	10735	Synpcc7942_B2619	0.233564014	11	12	15	3	3	9	0	0	0
TTAGCACTGTTGGGCGGGTG	CACCCGCCCAACAGTGCTAA	NC_007595	-	10735	Synpcc7942_B2619	0.233564014	9	19	4	2	3	26	0	0	16
GGATCGCTACTTGGGTAAGT	ACTTACCCAAGTAGCGATCC	NC_007595	+	10739	Synpcc7942_B2619	0.240484429	0	1	1	0	0	0	0	0	0
CCAATCAAATTGTTTAAAGG	CCTTTAAACAATTTGATTGG	NC_007595	+	10745	Synpcc7942_B2619	0.250865052	3	7	7	0	0	14	0	0	0
AGGATCTAAAGCTCCACCGT	ACGGTGGAGCTTTAGATCCT	NC_007595	+	10750	Synpcc7942_B2619	0.259515571	13	32	12	3	4	1	21	1	0
ATCGACACGGAACTCGCGTC	GACGCGAGTTCCGTGTCGAT	NC_007595	+	10750	Synpcc7942_B2619	0.259515571	4	17	14	97	3	3	1	2	2
ATTAACTACTTGTCCCTCAT	ATGAGGGACAAGTAGTTAAT	NC_007595	-	10753	Synpcc7942_B2619	0.264705882	1	2	0	0	0	1	0	0	0
CTTTGGTGTTGACGTAACGA	TCGTTACGTCAACACCAAAG	NC_007595	-	10753	Synpcc7942_B2619	0.264705882	66	118	51	53	77	53	20	57	66
GAACTCTTTGAAACTTCGCC	GGCGAAGTTTCAAAGAGTTC	NC_007595	-	10753	Synpcc7942_B2619	0.264705882	49	56	55	15	11	11	67	32	62
GTGGCGACATAGACGAGGCA	TGCCTCGTCTATGTCGCCAC	NC_007595	-	10753	Synpcc7942_B2619	0.264705882	42	53	33	13	5	4	46	1	21
TAATGGAAAATGTACCGCGC	GCGCGGTACATTTTCCATTA	NC_007595	-	10753	Synpcc7942_B2619	0.264705882	15	20	18	37	7	18	2	92	18
TCCCCGGTTCTTTGTGACTG	CAGTCACAAAGAACCGGGGA	NC_007595	-	10753	Synpcc7942_B2619	0.264705882	17	27	23	7	17	2	0	15	1
CGTAGGGGGGGGGCGGCGGA	TCCGCCGCCCCCCCCCTACG	NC_007595	+	10756	Synpcc7942_B2619	0.269896194	48	67	62	174	23	8	153	9	104
AATTGAACTAGCCGGGGTCG	CGACCCCGGCTAGTTCAATT	NC_007595	+	10757	Synpcc7942_B2619	0.271626298	26	37	25	16	12	17	3	76	21
AATTTGCTGCACTTAGTCTA	TAGACTAAGTGCAGCAAATT	NC_007595	+	10762	Synpcc7942_B2619	0.280276817	7	7	1	1	0	0	0	0	1
TCTACTAGTCTAATCTCTTG	CAAGAGATTAGACTAGTAGA	NC_007595	+	10762	Synpcc7942_B2619	0.280276817	63	58	54	34	76	79	241	70	133
ACTAGTTCGAGAGCCGATAA	TTATCGGCTCTCGAACTAGT	NC_007595	-	10765	Synpcc7942_B2619	0.285467128	76	72	81	111	17	39	1	6	3
ACGTAAGGCGAACCAGTTCT	AGAACTGGTTCGCCTTACGT	NC_007595	+	10791	Synpcc7942_B2619	0.330449827	2	2	4	3	0	0	0	0	18
AGCCGGTTCTGGGATGCACA	TGTGCATCCCAGAACCGGCT	NC_007595	-	10804	Synpcc7942_B2619	0.352941176	0	6	0	0	0	0	0	0	0
GCGGGTCTCACAAAGGGAGT	ACTCCCTTTGTGAGACCCGC	NC_007595	-	10804	Synpcc7942_B2619	0.352941176	4	4	7	58	0	1	0	0	0
[truncated: 16,106,378 more chars]
