# Supplementary material for: High-throughput interaction screens illuminate the role of c-di-AMP in cyanobacterial nighttime survival
Source: PLoS Genet. 2018 Apr 2;14(4):e1007301. doi: 10.1371/journal.pgen.1007301 (PMC5897029; doi:10.1371/journal.pgen.1007301)
Supplement: S3 Dataset — This file contains the annotated R script for determining genetic interactions, where two genetic backgrounds within the library are compared. Also included are the files on which the script was run to produce interaction scores for the cdaA mutant: 1) “all.poolcount.txt”, the location and reads of barcoded transposon mutants for each sample; 2) “interaction_screen_exp.csv”, with designation of the samples as T0, control genotype, and experimental genotype; 3) “genes.tab”, the gene coordinate file used to map barcoded transposon mutants to genes. (ZIP) [file pgen.1007301.s011.zip › Dataset_S3/_Rhistory]

if (!require("pacman")) install.packages("pacman")
pacman::p_load(plyr,readr,tidyr,dplyr,ggplot2,broom,nlme)
#library(MASS)
#library(pscl)
#library(plyr)
#library(readr)
#library(tidyr)
#library(dplyr)
#library(ggplot2)
#library(broom)
folder="~/Documents/Journal/Writing/Manuscripts/New Second Messanger for Cyanobacteria/Supplement/Sup Dataset/Dataset_S1/"
genes.tab.FileName=file.path(folder,"genes.tab")
genes.tab <- read_delim(genes.tab.FileName, "\t", escape_double = FALSE, trim_ws = TRUE)
experimentInfo.FileName=file.path(folder,"interaction_screen_exp.csv")
expInfo<- read_delim(experimentInfo.FileName, ",", escape_double = FALSE, trim_ws = TRUE) #assumes it is comma delimited
expInfo$Group=as.factor(expInfo$Group)
poolCount.FileName=file.path(folder,"all.poolcount.txt")
strainData<- read_delim(poolCount.FileName, "\t", escape_double = FALSE, trim_ws = TRUE)
strainData$strain=1:nrow(strainData) #assign a unique Index to each strain
barcodeInfo=distinct(dplyr::select(strainData,barcode,rcbarcode,strain)) # store barcode data in its own data frame
strainData = dplyr::select(strainData,-barcode,-rcbarcode) # barcodes are removed, but strains still have their unique numbers
#Assign unique numbers to positions (same position, same scaffold) - some barcodes share the same position
temp=distinct(dplyr::select(strainData,scaffold,pos))
temp$posId=1:nrow(temp)
strainData=left_join(strainData,temp,by=c('scaffold','pos'))
rm(temp)
#Note that the Index columns don't match the experiment file.  They all have an additional SynE_ML6_set6. ahead of the Index.  Remove this
nm=names(strainData)
for (i in 1:length(nm)){
nm[i]=gsub('SynE_ML6_set*.','',nm[i])
nm[i]=sub("\\.","",nm[i])
}
names(strainData)=nm
startSampleNames=min(which(names(strainData) %in% expInfo$Index))
endSampleNames=max(which(names(strainData) %in% expInfo$Index))
# Determine total counts before removing strains for various criteria
# A bit complicated but it does the job
totalCounts=   gather(strainData,Index,counts,startSampleNames:endSampleNames) %>% group_by(Index) %>% summarize(total=sum(counts)) %>% mutate(ltotal=log2(total))
strainData$locusId=character(nrow(strainData))
for (g in 1:nrow(genes.tab)){
# Which strains fall in this gene
iStrains=which(strainData$scaffold==genes.tab$scaffoldId[g] & strainData$pos>genes.tab$begin[g] & strainData$pos<genes.tab$end[g])
strainData$locusId[iStrains]=genes.tab$locusId[g]
}
#Get rid of strains not in genes
strainData=filter(strainData,locusId!='')
# Record the position in the gene (0 -> 1) and get rid of strains not in the middle 80%
strainData=left_join(strainData,dplyr::select(genes.tab,locusId,begin,end),by='locusId') %>% mutate(locationInGene = (pos-begin)/(end-begin)) %>% dplyr::select(-begin,-end) %>% filter(locationInGene >=.1 & locationInGene <= .9)
# Remove any genes without at least 3 posIds (not just strains)
strainData=ddply(strainData,'locusId',function(x){
if (length(unique(x$posId))>=3){
return(x)
}
}) %>% tbl_df()
startSampleNames=min(which(names(strainData) %in% expInfo$Index))
endSampleNames=max(which(names(strainData) %in% expInfo$Index))
strainData1=gather(strainData,Index,counts,startSampleNames:endSampleNames) %>% left_join(expInfo,by='Index')
T0.reads=filter(strainData1,Type=='0') %>% group_by(Group,locusId) %>% summarize(tot=sum(counts))
genes_moreThan15=T0.reads %>% group_by(locusId) %>% summarize(mn=min(tot)) %>% filter(mn>=15) %>% select(locusId) %>% .$locusId
pseudocount=1
strainData1=strainData1 %>% mutate(l2counts=log2(counts+pseudocount)) %>% left_join(totalCounts,by='Index') %>% mutate(read.normalized.l2counts=l2counts-ltotal) %>% select(-total,-ltotal)
T0.data=filter(strainData1,Type=='0') %>% select(strain,read.normalized.l2counts,Group) %>% group_by(strain,Group) %>% summarize(av=mean(read.normalized.l2counts))
sq.data=filter(strainData1,Type!='0') %>% left_join(T0.data,by=c('strain','Group')) %>% mutate(Group.normalized.l2counts=read.normalized.l2counts-av) %>% filter(locusId %in% genes_moreThan15) %>% select(-f,-read.normalized.l2counts,-counts,-l2counts,-av,-strand,-posId,-pos)
# Make sure that all categorical variables are seen as such by R
# Remove any strains that don't have data in both the control and experimental. Then remove any genes that are the same
control=filter(sq.data,Type=='C')
exper=filter(sq.data,Type=='E')
commonStrains=intersect(control$strain,exper$strain)
commonGenes=intersect(control$locusId,exper$locusId)
sq.data=filter(sq.data,strain %in% commonStrains) %>% filter(locusId %in% commonGenes)
toMakeCategorical=c('scaffold','locusId','strain','Index','Group','Type')
for (columnName in toMakeCategorical){
sq.data[,columnName][[1]]=as.factor(sq.data[,columnName][[1]])
}
model.full=group_by(sq.data,locusId) %>% do(fit=lme(fixed=Group.normalized.l2counts~Type,random=~1|strain,.,method='ML'))
model.null=group_by(sq.data,locusId) %>% do(fit=lme(fixed=Group.normalized.l2counts~1,random=~1|strain,.,method='ML'))
sqData.coefficient.results.full=model.full %>% tidy(fit,effects="fixed") %>% ungroup()
sqData.model.results.full = model.full %>% glance(fit) %>% ungroup() #will output a lot of red - just ignore
sqData.model.results.null = model.null %>% glance(fit) %>% ungroup() #will output a lot of red - just ignore
#sqData.obs.results = mods %>% augment(fit) %>% ungroup()
#Compare the models and do the multiple comparison
sqData.model.comparison=left_join(select(sqData.model.results.full,locusId,logLik),select(sqData.model.results.null,locusId,logLik),by='locusId') %>% mutate(neg2LL=-2*(logLik.y-logLik.x),p.value.model=pchisq(neg2LL,1,lower.tail=FALSE),p.holm.model=p.adjust(p.value.model,method='holm'),p.fdr.model=p.adjust(p.value.model,method='fdr'))
#Correct for multiple comparisons - to add other method (e.g. method x) just add  x=padj.x(p.value,method='x') in the mutate(...) block below
#sqData.Type.estimates=filter(sqData.coefficient.results,term=='TypeE') %>% mutate(padj.holm=p.adjust(p.value,method='holm'),padj.fdr=p.adjust(p.value,method='fdr'))
# Combine the model p-values and the estimates
sqData.Type.estimates.full=left_join(filter(sqData.coefficient.results.full,term=='TypeE'),select(sqData.model.comparison,locusId,p.value.model,p.holm.model,p.fdr.model),by='locusId')
# output the fitted difference between experimental and control
write_csv(sqData.Type.estimates.full,file.path(folder,'InteractionScreen_estimates.csv'))
if (!require("pacman")) install.packages("pacman")
pacman::p_load(plyr,readr,tidyr,dplyr,ggplot2,broom,nlme)
#library(MASS)
#library(pscl)
#library(plyr)
#library(readr)
#library(tidyr)
#library(dplyr)
#library(ggplot2)
#library(broom)
folder="~/Documents/Journal/Writing/Manuscripts/New Second Messanger for Cyanobacteria/Supplement/Sup Dataset/Dataset_S2/"
genes.tab.FileName=file.path(folder,"genes.tab")
genes.tab <- read_delim(genes.tab.FileName, "\t", escape_double = FALSE, trim_ws = TRUE)
experimentInfo.FileName=file.path(folder,"interaction_screen_exp.csv")
expInfo<- read_delim(experimentInfo.FileName, ",", escape_double = FALSE, trim_ws = TRUE) #assumes it is comma delimited
expInfo$Group=as.factor(expInfo$Group)
poolCount.FileName.LD=file.path(folder,"Interaction_LD_all_pool.csv")
poolCount.FileName.LL=file.path(folder,"Interaction_LL_all_pool.csv")
strainData.LD<- read_delim(poolCount.FileName.LD, ",", escape_double = FALSE, trim_ws = TRUE)
strainData.LL<- read_delim(poolCount.FileName.LL, ",", escape_double = FALSE, trim_ws = TRUE)
#Combine them now based on the barcode column, but eliminate the redundant information
strainData=left_join(strainData.LL,strainData.LD[,c(1,14:19)],by='barcode')#Numbers are specific to this spreadsheet and include the barcode and the C/E Types
rm(list=c('strainData.LD','strainData.LL'))
strainData$strain=1:nrow(strainData) #assign a unique Index to each strain
barcodeInfo=distinct(dplyr::select(strainData,barcode,rcbarcode,strain)) # store barcode data in its own data frame
strainData = dplyr::select(strainData,-barcode,-rcbarcode) # barcodes are removed, but strains still have their unique numbers
#Assign unique numbers to positions (same position, same scaffold) - some barcodes share the same position
temp=distinct(dplyr::select(strainData,scaffold,pos))
temp$posId=1:nrow(temp)
strainData=left_join(strainData,temp,by=c('scaffold','pos'))
rm(temp)
#Note that the Index columns don't match the experiment file.  They all have an additional SynE_ML6_set6. ahead of the Index.  Remove this
nm=names(strainData)
for (i in 1:length(nm)){
nm[i]=gsub('SynE_ML6_set*.','',nm[i])
nm[i]=sub("\\.","",nm[i])
}
names(strainData)=nm
startSampleNames=min(which(names(strainData) %in% expInfo$Index))
endSampleNames=max(which(names(strainData) %in% expInfo$Index))
# Determine total counts before removing strains for various criteria
# A bit complicated but it does the job
totalCounts=   gather(strainData,Index,counts,startSampleNames:endSampleNames) %>% group_by(Index) %>% summarize(total=sum(counts)) %>% mutate(ltotal=log2(total))
strainData$locusId=character(nrow(strainData))
for (g in 1:nrow(genes.tab)){
# Which strains fall in this gene
iStrains=which(strainData$scaffold==genes.tab$scaffoldId[g] & strainData$pos>genes.tab$begin[g] & strainData$pos<genes.tab$end[g])
strainData$locusId[iStrains]=genes.tab$locusId[g]
}
#Get rid of strains not in genes
strainData=filter(strainData,locusId!='')
# Record the position in the gene (0 -> 1) and get rid of strains not in the middle 80%
strainData=left_join(strainData,dplyr::select(genes.tab,locusId,begin,end),by='locusId') %>% mutate(locationInGene = (pos-begin)/(end-begin)) %>% dplyr::select(-begin,-end) %>% filter(locationInGene >=.1 & locationInGene <= .9)
# Remove any genes without at least 3 posIds (not just strains)
strainData=ddply(strainData,'locusId',function(x){
if (length(unique(x$posId))>=3){
return(x)
}
}) %>% tbl_df()
startSampleNames=min(which(names(strainData) %in% expInfo$Index))
endSampleNames=max(which(names(strainData) %in% expInfo$Index))
strainData1=gather(strainData,Index,counts,startSampleNames:endSampleNames) %>% left_join(expInfo,by='Index')
T0.reads=filter(strainData1,Type=='0') %>% group_by(Group,locusId) %>% summarize(tot=sum(counts))
genes_moreThan15=T0.reads %>% group_by(locusId) %>% summarize(mn=min(tot)) %>% filter(mn>=15) %>% select(locusId) %>% .$locusId
pseudocount=1
strainData1=strainData1 %>% mutate(l2counts=log2(counts+pseudocount)) %>% left_join(totalCounts,by='Index') %>% mutate(read.normalized.l2counts=l2counts-ltotal) %>% select(-total,-ltotal)
T0.data=filter(strainData1,Type=='0') %>% select(strain,read.normalized.l2counts,Group) %>% group_by(strain,Group) %>% summarize(av=mean(read.normalized.l2counts))
sq.data=filter(strainData1,Type!='0') %>% left_join(T0.data,by=c('strain','Group')) %>% mutate(Group.normalized.l2counts=read.normalized.l2counts-av) %>% filter(locusId %in% genes_moreThan15) %>% select(-f,-read.normalized.l2counts,-counts,-l2counts,-av,-strand,-posId,-pos)
# Make sure that all categorical variables are seen as such by R
# Remove any strains that don't have full data. Then remove any genes that are the same
strainRowCount=count(sq.data,strain)
entries=median(strainRowCount$n)
strainsWithCompleteData=strainRowCount$strain[which(strainRowCount$n==entries)]
sq.data=filter(sq.data,strain %in% strainsWithCompleteData)
temp=count(sq.data,locusId,Type,Light) %>% group_by(locusId) %>% mutate(miss=any(n!=n[1])) %>% ungroup()
genesWithMissing=unique(temp$locusId[temp$miss==TRUE])
if (length(genesWithMissing)>0){
sq.data=filter(sq.data,!(locusId %in% genesWithMissing))
}
toMakeCategorical=c('scaffold','locusId','strain','Index','Group')
for (columnName in toMakeCategorical){
sq.data[,columnName][[1]]=as.factor(sq.data[,columnName][[1]])
}
# specify Type and Light explicitly so that levels are in the right order
sq.data$Type=factor(sq.data$Type,levels=c('C','E'))
sq.data$Light=factor(sq.data$Light,levels=c('LL','LD'))
model.full=group_by(sq.data,locusId) %>% do(fit=lme(fixed=Group.normalized.l2counts~Type+Light+Type:Light,random=~1|strain,.,method='ML'))
model.nointeraction=group_by(sq.data,locusId) %>% do(fit=lme(fixed=Group.normalized.l2counts~Type+Light,random=~1|strain,.,method='ML'))
# Calculate the model likelihoods
sqData.model.results.full = model.full %>% glance(fit) %>% ungroup()
sqData.model.results.nointeraction = model.nointeraction %>% glance(fit) %>% ungroup()
sqData.coefficient.results.full=model.full %>% tidy(fit,effects="fixed") %>% ungroup()
#sqData.obs.results = mods %>% augment(fit) %>% ungroup()
#Compare the models and do the multiple comparison
sqData.model.comparison=left_join(select(sqData.model.results.full,locusId,logLik),select(sqData.model.results.nointeraction,locusId,logLik),by='locusId') %>% mutate(neg2LL=-2*(logLik.y-logLik.x),p.value.model=pchisq(neg2LL,1,lower.tail=FALSE),p.holm.model=p.adjust(p.value.model,method='holm'),p.fdr.model=p.adjust(p.value.model,method='fdr'))
#Correct for multiple comparisons - to add other method (e.g. method x) just add  x=padj.x(p.value,method='x') in the mutate(...) block below
#sqData.Type.estimates=filter(sqData.coefficient.results,term=='TypeE') %>% mutate(padj.holm=p.adjust(p.value,method='holm'),padj.fdr=p.adjust(p.value,method='fdr'))
# Construct the contrasts - need to spread the terms into columns
# Combine the model p-values and the estimates
sqData.Interaction.estimates.full=left_join(filter(sqData.coefficient.results.full,term=='TypeE:LightLD'),select(sqData.model.comparison,locusId,p.value.model,p.holm.model,p.fdr.model),by='locusId')
# output the interaction difference
write_csv(sqData.Interaction.estimates.full,file.path(folder,'Sensitized_Interaction_estimates.csv'))
