# Supplementary material for: High-throughput interaction screens illuminate the role of c-di-AMP in cyanobacterial nighttime survival
Source: PLoS Genet. 2018 Apr 2;14(4):e1007301. doi: 10.1371/journal.pgen.1007301 (PMC5897029; doi:10.1371/journal.pgen.1007301)
Supplement: S4 Dataset — This file contains the annotated R script for determining sensitized genetic interactions, where two genetic backgrounds within the library are compared under two environmental conditions. Also included are the files on which the script was run to produce sensitized interaction scores for the cdaA mutant: 1) “Interaction_LD_all_pool.csv”, the location and reads of barcoded transposon mutants for each sample under LDCs; 2) “Interaction_LL_all_pool.csv”, the location and reads of barcoded transposon mutants for each sample under constant light; 3) “interaction_screen_exp.csv”, with designation of sample light regime, group (whether the samples are from the same or different T0s), and whether they are T0, control genotype, or experimental genotype; 4) “genes.tab”, the gene coordinate file used to map barcoded transposon mutants to genes. (ZIP) [file pgen.1007301.s012.zip]

Archive with 18 entries (15 files):
- Dataset_S4/
- Dataset_S4/interaction_screen_exp.csv
- __MACOSX/
- __MACOSX/Dataset_S4/
- __MACOSX/Dataset_S4/._interaction_screen_exp.csv
- Dataset_S4/Interaction_LL_all_pool.csv
- __MACOSX/Dataset_S4/._Interaction_LL_all_pool.csv
- Dataset_S4/SensitizedInteractionScreen.Rmd
- __MACOSX/Dataset_S4/._SensitizedInteractionScreen.Rmd
- Dataset_S4/genes.tab
- __MACOSX/Dataset_S4/._genes.tab
- Dataset_S4/Interaction_LD_all_pool.csv
- __MACOSX/Dataset_S4/._Interaction_LD_all_pool.csv
- Dataset_S4/_Rhistory
- __MACOSX/Dataset_S4/.__Rhistory
- Dataset_S4/_DS_Store
- __MACOSX/Dataset_S4/.__DS_Store
- __MACOSX/._Dataset_S4
