# Supplementary material for: High-throughput interaction screens illuminate the role of c-di-AMP in cyanobacterial nighttime survival
Source: PLoS Genet. 2018 Apr 2;14(4):e1007301. doi: 10.1371/journal.pgen.1007301 (PMC5897029; doi:10.1371/journal.pgen.1007301)
Supplement: S4 Dataset — This file contains the annotated R script for determining sensitized genetic interactions, where two genetic backgrounds within the library are compared under two environmental conditions. Also included are the files on which the script was run to produce sensitized interaction scores for the cdaA mutant: 1) “Interaction_LD_all_pool.csv”, the location and reads of barcoded transposon mutants for each sample under LDCs; 2) “Interaction_LL_all_pool.csv”, the location and reads of barcoded transposon mutants for each sample under constant light; 3) “interaction_screen_exp.csv”, with designation of sample light regime, group (whether the samples are from the same or different T0s), and whether they are T0, control genotype, or experimental genotype; 4) “genes.tab”, the gene coordinate file used to map barcoded transposon mutants to genes. (ZIP) [file pgen.1007301.s012.zip › Dataset_S4/SensitizedInteractionScreen.Rmd]

---
title: "Ben Rubin InteractionScreen Analysis"
output: html_notebook
---


Load the appropriate libraries
```{r}

if (!require("pacman")) install.packages("pacman")
pacman::p_load(plyr,readr,tidyr,dplyr,ggplot2,broom,nlme)

#library(MASS)
#library(pscl)
#library(plyr)
#library(readr)
#library(tidyr)
#library(dplyr)
#library(ggplot2)
#library(broom)
```


Setup the folder with the files needed for the analysis
```{r}
folder="~/Documents/Journal/Writing/Manuscripts/New Second Messanger for Cyanobacteria/Supplement/Sup Dataset/Dataset_S2/"
```


Files needed:  
  - genes.tab: this has the gene name (locusId), scaffold (scaffoldId), beginning position (begin), and ending position (end), systematic name (sysName), common name (name), and description (desc).  tab delimited
```{r}
genes.tab.FileName=file.path(folder,"genes.tab")

genes.tab <- read_delim(genes.tab.FileName, "\t", escape_double = FALSE, trim_ws = TRUE)
```
  
    - experiment info file.  
  This has columns:  Index (values are the columns in poolcount), Group (pairing structure of T0, Control, Experimental), Type (0,C, or E), Light (0, LL, or LD)- note that Light was added
```{r}
experimentInfo.FileName=file.path(folder,"interaction_screen_exp.csv")

expInfo<- read_delim(experimentInfo.FileName, ",", escape_double = FALSE, trim_ws = TRUE) #assumes it is comma delimited
expInfo$Group=as.factor(expInfo$Group)
```
  
  
  - .poolcount file:  scaffold (scaffold), position (pos). pos is followed by headers that are the experiments
  
There are two poolcount files - one for LD and one for LL.  They share the same T0 columns.  They need to be combined.
  
  
```{r}

poolCount.FileName.LD=file.path(folder,"Interaction_LD_all_pool.csv")
poolCount.FileName.LL=file.path(folder,"Interaction_LL_all_pool.csv")

strainData.LD<- read_delim(poolCount.FileName.LD, ",", escape_double = FALSE, trim_ws = TRUE)
strainData.LL<- read_delim(poolCount.FileName.LL, ",", escape_double = FALSE, trim_ws = TRUE)
#Combine them now based on the barcode column, but eliminate the redundant information
strainData=left_join(strainData.LL,strainData.LD[,c(1,14:19)],by='barcode')#Numbers are specific to this spreadsheet and include the barcode and the C/E Types
rm(list=c('strainData.LD','strainData.LL'))

strainData$strain=1:nrow(strainData) #assign a unique Index to each strain
barcodeInfo=distinct(dplyr::select(strainData,barcode,rcbarcode,strain)) # store barcode data in its own data frame
strainData = dplyr::select(strainData,-barcode,-rcbarcode) # barcodes are removed, but strains still have their unique numbers
#Assign unique numbers to positions (same position, same scaffold) - some barcodes share the same position
temp=distinct(dplyr::select(strainData,scaffold,pos))
temp$posId=1:nrow(temp)
strainData=left_join(strainData,temp,by=c('scaffold','pos'))
rm(temp)


#Note that the Index columns don't match the experiment file.  They all have an additional SynE_ML6_set6. ahead of the Index.  Remove this
nm=names(strainData)
for (i in 1:length(nm)){
  nm[i]=gsub('SynE_ML6_set*.','',nm[i])
  nm[i]=sub("\\.","",nm[i])
}
names(strainData)=nm

startSampleNames=min(which(names(strainData) %in% expInfo$Index))
endSampleNames=max(which(names(strainData) %in% expInfo$Index))


# Determine total counts before removing strains for various criteria
# A bit complicated but it does the job
totalCounts=   gather(strainData,Index,counts,startSampleNames:endSampleNames) %>% group_by(Index) %>% summarize(total=sum(counts)) %>% mutate(ltotal=log2(total))

```


- Assign strains to genes [by position and scaffold].  Do by genes because it is shorter
  Note that there are many strains without a gene (insertion in intergenic regions)
- Get rid of any strains not in genes
- Get rid of strains not in the middle 80% of the gene
- Get rid of any genes without at least 3 strains
```{r}
strainData$locusId=character(nrow(strainData))
for (g in 1:nrow(genes.tab)){
  # Which strains fall in this gene
  iStrains=which(strainData$scaffold==genes.tab$scaffoldId[g] & strainData$pos>genes.tab$begin[g] & strainData$pos<genes.tab$end[g])
  strainData$locusId[iStrains]=genes.tab$locusId[g]
}

#Get rid of strains not in genes
strainData=filter(strainData,locusId!='')

# Record the position in the gene (0 -> 1) and get rid of strains not in the middle 80%
strainData=left_join(strainData,dplyr::select(genes.tab,locusId,begin,end),by='locusId') %>% mutate(locationInGene = (pos-begin)/(end-begin)) %>% dplyr::select(-begin,-end) %>% filter(locationInGene >=.1 & locationInGene <= .9)

# Remove any genes without at least 3 posIds (not just strains)
strainData=ddply(strainData,'locusId',function(x){
  if (length(unique(x$posId))>=3){
    return(x)
  }
}) %>% tbl_df()

```


Incorporate the experimental info
 
```{r}
startSampleNames=min(which(names(strainData) %in% expInfo$Index))
endSampleNames=max(which(names(strainData) %in% expInfo$Index))
strainData1=gather(strainData,Index,counts,startSampleNames:endSampleNames) %>% left_join(expInfo,by='Index')


```


Normalize within the Group by subtracting (on log scale) off the T0 data
What to subtract off?  Each T0 is 4x technical replicated.  If we want to subtract this off, need to average these to get a single number.

Exclude genes without at least 15 T0 reads in each Group (could be spread between replicate T0s and acros strains)
Then normalize by the total count to normalize for different #s of reads and then subtract off the average T0 by Group 

```{r}

T0.reads=filter(strainData1,Type=='0') %>% group_by(Group,locusId) %>% summarize(tot=sum(counts))

genes_moreThan15=T0.reads %>% group_by(locusId) %>% summarize(mn=min(tot)) %>% filter(mn>=15) %>% select(locusId) %>% .$locusId


pseudocount=1
strainData1=strainData1 %>% mutate(l2counts=log2(counts+pseudocount)) %>% left_join(totalCounts,by='Index') %>% mutate(read.normalized.l2counts=l2counts-ltotal) %>% select(-total,-ltotal)

T0.data=filter(strainData1,Type=='0') %>% select(strain,read.normalized.l2counts,Group) %>% group_by(strain,Group) %>% summarize(av=mean(read.normalized.l2counts)) 

sq.data=filter(strainData1,Type!='0') %>% left_join(T0.data,by=c('strain','Group')) %>% mutate(Group.normalized.l2counts=read.normalized.l2counts-av) %>% filter(locusId %in% genes_moreThan15) %>% select(-f,-read.normalized.l2counts,-counts,-l2counts,-av,-strand,-posId,-pos)


```


Prepare the analysis
```{r}
# Make sure that all categorical variables are seen as such by R

# Remove any strains that don't have full data. Then remove any genes that are the same

strainRowCount=count(sq.data,strain)
entries=median(strainRowCount$n)
strainsWithCompleteData=strainRowCount$strain[which(strainRowCount$n==entries)]
sq.data=filter(sq.data,strain %in% strainsWithCompleteData)


temp=count(sq.data,locusId,Type,Light) %>% group_by(locusId) %>% mutate(miss=any(n!=n[1])) %>% ungroup() 

genesWithMissing=unique(temp$locusId[temp$miss==TRUE])
if (length(genesWithMissing)>0){
  sq.data=filter(sq.data,!(locusId %in% genesWithMissing))
}


toMakeCategorical=c('scaffold','locusId','strain','Index','Group')
for (columnName in toMakeCategorical){
  sq.data[,columnName][[1]]=as.factor(sq.data[,columnName][[1]])
}
# specify Type and Light explicitly so that levels are in the right order
sq.data$Type=factor(sq.data$Type,levels=c('C','E'))
sq.data$Light=factor(sq.data$Light,levels=c('LL','LD'))

```
Do the analysis


This is a linear mixed effects model.  It predicts the log scaled counts as a function of a strain effect, a difference between light environments, a difference between conditions, and an interaction between condition and light.  The condition effect amounts to the difference between the averages of the experimental and control conditions. The light effect amounts to the difference between the averages of the LD and LL conditions.  The strain effect is a random effect where strains are assumed to be a random sample of all possible strains representing a gene.  The interaction between condition and light is where hte interesting things happen.

A full model (strain effect, condition effect (Type), light effect (Light), condition x light interaction) is fitted and compared to a model without the interaction.  The question is whether the condition effect differs between light environments.  If the behavior of the gene across the two conditions is actually different in the two light environments,  then the model that includes the condition (full) should explain the data much better than the model without it (nointeraction).  A likelihood ratio test is used to test this. 

The interaction effect is captured by the TypeE:LightLD term.  If M is the measurement (the Group.normalized.l2counts value) the value of this TypeE:LightLD term is:
(M[E,LD]-M[E,LL])-(M[C,LD]-M[C,LL])
in other words, the differences of differences: the difference of the light effect for the experimental minus the difference of the light effect for the control


```{r}
model.full=group_by(sq.data,locusId) %>% do(fit=lme(fixed=Group.normalized.l2counts~Type+Light+Type:Light,random=~1|strain,.,method='ML'))
model.nointeraction=group_by(sq.data,locusId) %>% do(fit=lme(fixed=Group.normalized.l2counts~Type+Light,random=~1|strain,.,method='ML'))

# Calculate the model likelihoods
sqData.model.results.full = model.full %>% glance(fit) %>% ungroup() 
sqData.model.results.nointeraction = model.nointeraction %>% glance(fit) %>% ungroup() 


sqData.coefficient.results.full=model.full %>% tidy(fit,effects="fixed") %>% ungroup()


#sqData.obs.results = mods %>% augment(fit) %>% ungroup()

#Compare the models and do the multiple comparison
sqData.model.comparison=left_join(select(sqData.model.results.full,locusId,logLik),select(sqData.model.results.nointeraction,locusId,logLik),by='locusId') %>% mutate(neg2LL=-2*(logLik.y-logLik.x),p.value.model=pchisq(neg2LL,1,lower.tail=FALSE),p.holm.model=p.adjust(p.value.model,method='holm'),p.fdr.model=p.adjust(p.value.model,method='fdr'))


#Correct for multiple comparisons - to add other method (e.g. method x) just add  x=padj.x(p.value,method='x') in the mutate(...) block below
#sqData.Type.estimates=filter(sqData.coefficient.results,term=='TypeE') %>% mutate(padj.holm=p.adjust(p.value,method='holm'),padj.fdr=p.adjust(p.value,method='fdr'))


# Construct the contrasts - need to spread the terms into columns

# Combine the model p-values and the estimates

sqData.Interaction.estimates.full=left_join(filter(sqData.coefficient.results.full,term=='TypeE:LightLD'),select(sqData.model.comparison,locusId,p.value.model,p.holm.model,p.fdr.model),by='locusId')


```
Output the analysis
Outputs a comma-separated-values file with columns:
locusID:        locus in the genome
term:           Refers to the fact that this analysis estimates the effect of the interaction between genetic background (TypeE vs. TypeC) and environmental condition (LightLD vs. LightLL).
estimate:       The estimated difference between experimental and control [see methods]
std.error:      The standard error for this estimate [not used]
statistic:      A t-statistic for this estimate (estimate/std.error) [not used]
p.value:        The p-value for this statistic.  [not used]
p.value.model:  The p-value for the model comparison [see methods]
p.holm.model:   p.value.model adjusted for multiple testing by the method of Holm (1979). [not used]
p.fdr.model:    p.value.model adjusted for multiple testing by the method of Benjamini and Hochberg (1995)

```{r}
# output the interaction difference 
write_csv(sqData.Interaction.estimates.full,file.path(folder,'Sensitized_Interaction_estimates.csv'))


```
